# Supplementary material for: Bidirectional two-sample Mendelian randomization analysis investigates causal associations between cathepsins and inflammatory bowel disease
Source: Front Genet. 2024 Sep 18;15:1436407. doi: 10.3389/fgene.2024.1436407 (PMC11445167; doi:10.3389/fgene.2024.1436407)
Supplement: Supplementary file 1 [file Table2.XLSX]

## Sheet: Label
Supplementary Table 1. Significant SNPs from the GWAS summary statistics used as instrumental variables in Mendelian randomization analyses
Sheet 1	Significant SNPs from the GWAS summary statistics used as instrumental variables in Mendelian randomization analyses from cathepsins to crohn's disease.
Sheet 2	Significant SNPs from the GWAS summary statistics used as instrumental variables in Mendelian randomization analyses from crohn's disease to cathepsins.
Sheet 3	Significant SNPs from the GWAS summary statistics used as instrumental variables in Mendelian randomization analyses from cathepsins to ulcerative colitis.
Sheet 4	Significant SNPs from the GWAS summary statistics used as instrumental variables in Mendelian randomization analyses from ulcerative colitis to cathepsins.

## Sheet: sheet1
1. Significant SNPs from the GWAS summary statistics used as instrumental variables in Mendelian randomization analyses from cathepsins to crohn's disease.
SNP	effect_allele.exposure	other_allele.exposure	effect_allele.outcome	other_allele.outcome	beta.exposure	beta.outcome	eaf.exposure	eaf.outcome	remove	palindromic	ambiguous	id.outcome	X.x	chr	pos	se.outcome	samplesize.outcome	pval.outcome	outcome	originalname.outcome	outcome.deprecated	mr_keep.outcome	data_source.outcome	X.y	samplesize.exposure	pos.exposure	chr.exposure	se.exposure	pval.exposure	id.exposure	exposure	mr_keep.exposure	pval_origin.exposure	data_source.exposure	r2	F	action	SNP_index	mr_keep	proxy.outcome	target_snp.outcome	proxy_snp.outcome	target_a1.outcome	target_a2.outcome	proxy_a1.outcome	proxy_a2.outcome
Cathepsin B → crohn's disease
rs113646963	T	C	T	C	0.1996	-0.000203686	0.09708	0.0964	FALSE	FALSE	FALSE	ukb-a-552	8	2	204530789	0.000195105	337199	0.296493	Diagnoses - main ICD10: K50 Crohn's disease [regional enteritis] || id:ukb-a-552	Diagnoses - main ICD10: K50 Crohn's disease [regional enteritis]	Diagnoses - main ICD10: K50 Crohn's disease [regional enteritis] || ||	TRUE	igd	2	3301	204530789	2	0.0427	2.95121e-06	prot-a-718	|| id:prot-a-718	TRUE	reported	igd	0.00657589	21.8375	2	1	TRUE
rs11563944	G	A	G	A	0.1291	-0.000128927	0.26799	0.268502	FALSE	FALSE	FALSE	ukb-a-552	12	7	89816334	0.000127951	337199	0.313635	Diagnoses - main ICD10: K50 Crohn's disease [regional enteritis] || id:ukb-a-552	Diagnoses - main ICD10: K50 Crohn's disease [regional enteritis]	Diagnoses - main ICD10: K50 Crohn's disease [regional enteritis] || ||	TRUE	igd	6	3301	89816334	7	0.0278	3.54813e-06	prot-a-718	|| id:prot-a-718	TRUE	reported	igd	0.00649067	21.5526	2	1	TRUE
rs117345475	G	A	G	A	-0.4332	0.000446783	0.02062	0.0154063	FALSE	FALSE	FALSE	ukb-a-552	3	11	131588071	0.000483432	337199	0.355388	Diagnoses - main ICD10: K50 Crohn's disease [regional enteritis] || id:ukb-a-552	Diagnoses - main ICD10: K50 Crohn's disease [regional enteritis]	Diagnoses - main ICD10: K50 Crohn's disease [regional enteritis] || ||	TRUE	igd	11	3301	131588071	11	0.0933	3.46737e-06	prot-a-718	|| id:prot-a-718	TRUE	reported	igd	0.00648845	21.5452	2	1	TRUE
rs117486267	C	T	C	T	-0.4003	-0.000301099	0.02486	0.0210766	FALSE	FALSE	FALSE	ukb-a-552	11	15	25484738	0.000403549	337199	0.455591	Diagnoses - main ICD10: K50 Crohn's disease [regional enteritis] || id:ukb-a-552	Diagnoses - main ICD10: K50 Crohn's disease [regional enteritis]	Diagnoses - main ICD10: K50 Crohn's disease [regional enteritis] || ||	TRUE	igd	14	3301	25484738	15	0.0834	1.58489e-06	prot-a-718	|| id:prot-a-718	TRUE	reported	igd	0.00693064	23.0237	2	1	TRUE
rs143557119	A	G	A	G	0.4327	0.000470807	0.02199	0.016947	FALSE	FALSE	FALSE	ukb-a-552	4	11	116385842	0.000459234	337199	0.305269	Diagnoses - main ICD10: K50 Crohn's disease [regional enteritis] || id:ukb-a-552	Diagnoses - main ICD10: K50 Crohn's disease [regional enteritis]	Diagnoses - main ICD10: K50 Crohn's disease [regional enteritis] || ||	TRUE	igd	13	3301	116385842	11	0.0946	4.7863e-06	prot-a-718	|| id:prot-a-718	TRUE	reported	igd	0.00629799	20.9088	2	1	TRUE
rs147881440	A	G	A	G	-0.2331	-0.000170143	0.06428	0.0616135	FALSE	FALSE	FALSE	ukb-a-552	14	17	80969815	0.000241801	337199	0.481652	Diagnoses - main ICD10: K50 Crohn's disease [regional enteritis] || id:ukb-a-552	Diagnoses - main ICD10: K50 Crohn's disease [regional enteritis]	Diagnoses - main ICD10: K50 Crohn's disease [regional enteritis] || ||	TRUE	igd	15	3301	80969815	17	0.051	4.7863e-06	prot-a-718	|| id:prot-a-718	TRUE	reported	igd	0.00628867	20.8776	2	1	TRUE
rs148930853	C	T	C	T	0.5516	-0.000500856	0.01211	0.011213	FALSE	FALSE	FALSE	ukb-a-552	1	8	114408661	0.000570487	337199	0.379974	Diagnoses - main ICD10: K50 Crohn's disease [regional enteritis] || id:ukb-a-552	Diagnoses - main ICD10: K50 Crohn's disease [regional enteritis]	Diagnoses - main ICD10: K50 Crohn's disease [regional enteritis] || ||	TRUE	igd	7	3301	114408661	8	0.1181	3.01995e-06	prot-a-718	|| id:prot-a-718	TRUE	reported	igd	0.00656512	21.8015	2	1	TRUE
rs150370599	T	C	T	C	0.2183	-2.93562e-05	0.08341	0.0814593	FALSE	FALSE	FALSE	ukb-a-552	10	11	60718792	0.000207528	337199	0.88751	Diagnoses - main ICD10: K50 Crohn's disease [regional enteritis] || id:ukb-a-552	Diagnoses - main ICD10: K50 Crohn's disease [regional enteritis]	Diagnoses - main ICD10: K50 Crohn's disease [regional enteritis] || ||	TRUE	igd	12	3301	60718792	11	0.0457	1.77828e-06	prot-a-718	|| id:prot-a-718	TRUE	reported	igd	0.00686496	22.804	2	1	TRUE
rs150811995	C	A	C	A	0.4603	0.00095343	0.01878	0.0153515	FALSE	FALSE	FALSE	ukb-a-552	13	10	38633385	0.000511912	337199	0.062536	Diagnoses - main ICD10: K50 Crohn's disease [regional enteritis] || id:ukb-a-552	Diagnoses - main ICD10: K50 Crohn's disease [regional enteritis]	Diagnoses - main ICD10: K50 Crohn's disease [regional enteritis] || ||	TRUE	igd	10	3301	38633385	10	0.1004	4.57088e-06	prot-a-718	|| id:prot-a-718	TRUE	reported	igd	0.00632721	21.0064	2	1	TRUE
rs1692819	A	G	A	G	0.4246	1.07656e-05	0.29182	0.263392	FALSE	FALSE	FALSE	ukb-a-552	15	8	11705448	0.000128869	337199	0.933423	Diagnoses - main ICD10: K50 Crohn's disease [regional enteritis] || id:ukb-a-552	Diagnoses - main ICD10: K50 Crohn's disease [regional enteritis]	Diagnoses - main ICD10: K50 Crohn's disease [regional enteritis] || ||	TRUE	igd	8	3301	11705448	8	0.0274	5.24807e-54	prot-a-718	|| id:prot-a-718	TRUE	reported	igd	0.0678135	239.991	2	1	TRUE
rs36021960	A	G	A	G	0.1747	-1.1056e-05	0.12637	0.119843	FALSE	FALSE	FALSE	ukb-a-552	6	7	47111670	0.000174934	337199	0.949607	Diagnoses - main ICD10: K50 Crohn's disease [regional enteritis] || id:ukb-a-552	Diagnoses - main ICD10: K50 Crohn's disease [regional enteritis]	Diagnoses - main ICD10: K50 Crohn's disease [regional enteritis] || ||	TRUE	igd	5	3301	47111670	7	0.0374	3.01995e-06	prot-a-718	|| id:prot-a-718	TRUE	reported	igd	0.00656653	21.8062	2	1	TRUE
rs7249773	A	G	A	G	0.1749	0.000250577	0.15121	0.142477	FALSE	FALSE	FALSE	ukb-a-552	7	19	18289760	0.000163328	337199	0.124982	Diagnoses - main ICD10: K50 Crohn's disease [regional enteritis] || id:ukb-a-552	Diagnoses - main ICD10: K50 Crohn's disease [regional enteritis]	Diagnoses - main ICD10: K50 Crohn's disease [regional enteritis] || ||	TRUE	igd	18	3301	18289760	19	0.0351	6.0256e-07	prot-a-718	|| id:prot-a-718	TRUE	reported	igd	0.00746561	24.8143	2	1	TRUE
rs72863882	A	G	A	G	-0.2569	6.55559e-05	0.08353	0.0788021	FALSE	FALSE	FALSE	ukb-a-552	5	10	134275165	0.000210444	337199	0.75541	Diagnoses - main ICD10: K50 Crohn's disease [regional enteritis] || id:ukb-a-552	Diagnoses - main ICD10: K50 Crohn's disease [regional enteritis]	Diagnoses - main ICD10: K50 Crohn's disease [regional enteritis] || ||	TRUE	igd	9	3301	134275165	10	0.0475	6.45654e-08	prot-a-718	|| id:prot-a-718	TRUE	reported	igd	0.00878343	29.2333	2	1	TRUE
rs75773690	A	G	A	G	-0.3945	8.55178e-05	0.02192	0.0217616	FALSE	FALSE	FALSE	ukb-a-552	2	1	24464363	0.000392383	337199	0.827472	Diagnoses - main ICD10: K50 Crohn's disease [regional enteritis] || id:ukb-a-552	Diagnoses - main ICD10: K50 Crohn's disease [regional enteritis]	Diagnoses - main ICD10: K50 Crohn's disease [regional enteritis] || ||	TRUE	igd	1	3301	24464363	1	0.0857	4.16869e-06	prot-a-718	|| id:prot-a-718	TRUE	reported	igd	0.00637834	21.1772	2	1	TRUE
rs76089522	A	G	A	G	-0.1971	-9.10867e-05	0.10475	0.104778	FALSE	FALSE	FALSE	ukb-a-552	16	3	140389189	0.00018675	337199	0.625731	Diagnoses - main ICD10: K50 Crohn's disease [regional enteritis] || id:ukb-a-552	Diagnoses - main ICD10: K50 Crohn's disease [regional enteritis]	Diagnoses - main ICD10: K50 Crohn's disease [regional enteritis] || ||	TRUE	igd	3	3301	140389189	3	0.0421	2.88403e-06	prot-a-718	|| id:prot-a-718	TRUE	reported	igd	0.00659613	21.9051	2	1	TRUE
rs9905973	A	G	A	G	-0.1405	-7.88508e-05	0.271	0.27013	FALSE	FALSE	FALSE	ukb-a-552	9	17	26735142	0.000127725	337199	0.537005	Diagnoses - main ICD10: K50 Crohn's disease [regional enteritis] || id:ukb-a-552	Diagnoses - main ICD10: K50 Crohn's disease [regional enteritis]	Diagnoses - main ICD10: K50 Crohn's disease [regional enteritis] || ||	TRUE	igd	16	3301	26735142	17	0.0276	3.54813e-07	prot-a-718	|| id:prot-a-718	TRUE	reported	igd	0.0077892	25.8983	2	1	TRUE
Cathepsin D → crohn's disease
rs10860794	A	C	A	C	-0.158	-0.000151172	0.2952	0.287683	FALSE	FALSE	FALSE	ukb-a-552	9	12	102217720	0.000125343	337199	0.227794	Diagnoses - main ICD10: K50 Crohn's disease [regional enteritis] || id:ukb-a-552	Diagnoses - main ICD10: K50 Crohn's disease [regional enteritis]	Diagnoses - main ICD10: K50 Crohn's disease [regional enteritis] || ||	TRUE	igd	14	21758	102217720	12	0.0108	1.79391e-48	ebi-a-GCST90012053	|| id:ebi-a-GCST90012053	TRUE	reported	igd	0.00974084	214.006	2	1	TRUE
rs11647105	A	C	A	C	0.0832	-9.31492e-05	0.8803	0.890264	FALSE	FALSE	FALSE	ukb-a-552	16	16	7638949	0.000181229	337199	0.607263	Diagnoses - main ICD10: K50 Crohn's disease [regional enteritis] || id:ukb-a-552	Diagnoses - main ICD10: K50 Crohn's disease [regional enteritis]	Diagnoses - main ICD10: K50 Crohn's disease [regional enteritis] || ||	TRUE	igd	15	21758	7638949	16	0.0174	1.75102e-06	ebi-a-GCST90012053	|| id:ebi-a-GCST90012053	TRUE	reported	igd	0.00104972	22.8617	2	1	TRUE
rs11696820	C	T	C	T	0.2201	0.000155928	0.0219	0.0206881	FALSE	FALSE	FALSE	ukb-a-552	14	20	9243647	0.000417094	337199	0.70852	Diagnoses - main ICD10: K50 Crohn's disease [regional enteritis] || id:ukb-a-552	Diagnoses - main ICD10: K50 Crohn's disease [regional enteritis]	Diagnoses - main ICD10: K50 Crohn's disease [regional enteritis] || ||	TRUE	igd	19	21758	9243647	20	0.0465	2.229e-06	ebi-a-GCST90012053	|| id:ebi-a-GCST90012053	TRUE	reported	igd	0.00102865	22.4024	2	1	TRUE
rs1260326	C	T	C	T	-0.0632	-0.000295635	0.6097	0.607251	FALSE	FALSE	FALSE	ukb-a-552	18	2	27730940	0.000116003	337199	0.0108188	Diagnoses - main ICD10: K50 Crohn's disease [regional enteritis] || id:ukb-a-552	Diagnoses - main ICD10: K50 Crohn's disease [regional enteritis]	Diagnoses - main ICD10: K50 Crohn's disease [regional enteritis] || ||	TRUE	igd	4	21758	27730940	2	0.0096	4.68058e-11	ebi-a-GCST90012053	|| id:ebi-a-GCST90012053	TRUE	reported	igd	0.00198796	43.3363	2	1	TRUE
rs12951098	G	A	G	A	0.0569	4.29127e-05	0.1825	0.176844	FALSE	FALSE	FALSE	ukb-a-552	12	17	440487	0.000148879	337199	0.773165	Diagnoses - main ICD10: K50 Crohn's disease [regional enteritis] || id:ukb-a-552	Diagnoses - main ICD10: K50 Crohn's disease [regional enteritis]	Diagnoses - main ICD10: K50 Crohn's disease [regional enteritis] || ||	TRUE	igd	16	21758	440487	17	0.012	2.186e-06	ebi-a-GCST90012053	|| id:ebi-a-GCST90012053	TRUE	reported	igd	0.00103227	22.4813	2	1	TRUE
rs141094126	A	G	A	G	-0.2132	8.52239e-05	0.0252	0.0228322	FALSE	FALSE	FALSE	ukb-a-552	2	1	67062731	0.000407923	337199	0.83451	Diagnoses - main ICD10: K50 Crohn's disease [regional enteritis] || id:ukb-a-552	Diagnoses - main ICD10: K50 Crohn's disease [regional enteritis]	Diagnoses - main ICD10: K50 Crohn's disease [regional enteritis] || ||	TRUE	igd	1	21758	67062731	1	0.0447	1.869e-06	ebi-a-GCST90012053	|| id:ebi-a-GCST90012053	TRUE	reported	igd	0.00104445	22.7468	2	1	TRUE
rs145539442	G	A	G	A	0.2494	-0.000608712	0.0195	0.0266949	FALSE	FALSE	FALSE	ukb-a-552	19	21	20807986	0.000359897	337199	0.0907716	Diagnoses - main ICD10: K50 Crohn's disease [regional enteritis] || id:ukb-a-552	Diagnoses - main ICD10: K50 Crohn's disease [regional enteritis]	Diagnoses - main ICD10: K50 Crohn's disease [regional enteritis] || ||	TRUE	igd	20	21758	20807986	21	0.0471	1.21001e-07	ebi-a-GCST90012053	|| id:ebi-a-GCST90012053	TRUE	reported	igd	0.00128698	28.0357	2	1	TRUE
rs149850640	G	A	G	A	0.2156	0.000408825	0.0202	0.0176053	FALSE	FALSE	FALSE	ukb-a-552	17	2	239409958	0.000447178	337199	0.360596	Diagnoses - main ICD10: K50 Crohn's disease [regional enteritis] || id:ukb-a-552	Diagnoses - main ICD10: K50 Crohn's disease [regional enteritis]	Diagnoses - main ICD10: K50 Crohn's disease [regional enteritis] || ||	TRUE	igd	3	21758	239409958	2	0.0468	4.05005e-06	ebi-a-GCST90012053	|| id:ebi-a-GCST90012053	TRUE	reported	igd	0.000974459	21.221	2	1	TRUE
rs2292959	C	A	C	A	-0.1525	0.000239694	0.1716	0.16058	FALSE	FALSE	FALSE	ukb-a-552	11	11	1755971	0.000154572	337199	0.120975	Diagnoses - main ICD10: K50 Crohn's disease [regional enteritis] || id:ukb-a-552	Diagnoses - main ICD10: K50 Crohn's disease [regional enteritis]	Diagnoses - main ICD10: K50 Crohn's disease [regional enteritis] || ||	TRUE	igd	10	21758	1755971	11	0.0124	7.75711e-35	ebi-a-GCST90012053	|| id:ebi-a-GCST90012053	TRUE	reported	igd	0.00690349	151.236	2	1	TRUE
rs55861089	G	A	G	A	-0.4265	-8.1762e-05	0.0925	0.103592	FALSE	FALSE	FALSE	ukb-a-552	6	11	1783757	0.00018622	337199	0.660617	Diagnoses - main ICD10: K50 Crohn's disease [regional enteritis] || id:ukb-a-552	Diagnoses - main ICD10: K50 Crohn's disease [regional enteritis]	Diagnoses - main ICD10: K50 Crohn's disease [regional enteritis] || ||	TRUE	igd	11	21758	1783757	11	0.0155	5.45758e-166	ebi-a-GCST90012053	|| id:ebi-a-GCST90012053	TRUE	reported	igd	0.0336279	757.068	2	1	TRUE
rs61868977	C	G	C	G	0.158	6.13919e-06	0.4426	0.449266	FALSE	TRUE	TRUE	ukb-a-552	7	11	1692498	0.000114643	337199	0.957293	Diagnoses - main ICD10: K50 Crohn's disease [regional enteritis] || id:ukb-a-552	Diagnoses - main ICD10: K50 Crohn's disease [regional enteritis]	Diagnoses - main ICD10: K50 Crohn's disease [regional enteritis] || ||	TRUE	igd	13	21758	1692498	11	0.0099	1.6099e-57	ebi-a-GCST90012053	|| id:ebi-a-GCST90012053	TRUE	reported	igd	0.011571	254.685	2	1	FALSE
rs6888092	T	G	T	G	-0.0951	0.000370903	0.877	0.907833	FALSE	FALSE	FALSE	ukb-a-552	20	5	68603325	0.00019589	337199	0.0583015	Diagnoses - main ICD10: K50 Crohn's disease [regional enteritis] || id:ukb-a-552	Diagnoses - main ICD10: K50 Crohn's disease [regional enteritis]	Diagnoses - main ICD10: K50 Crohn's disease [regional enteritis] || ||	TRUE	igd	5	21758	68595183	5	0.02	1.90301e-06	ebi-a-GCST90012053	|| id:ebi-a-GCST90012053	TRUE	reported	igd	0.00103808	22.6079	2	1	TRUE	TRUE	rs6888092	rs6886321	G	TRUE	TRUE	C
rs72709821	A	T	A	T	-0.1467	-0.000182411	0.0456	0.0398874	FALSE	TRUE	FALSE	ukb-a-552	4	8	123489890	0.000309843	337199	0.55605	Diagnoses - main ICD10: K50 Crohn's disease [regional enteritis] || id:ukb-a-552	Diagnoses - main ICD10: K50 Crohn's disease [regional enteritis]	Diagnoses - main ICD10: K50 Crohn's disease [regional enteritis] || ||	TRUE	igd	8	21758	123489890	8	0.0316	3.39602e-06	ebi-a-GCST90012053	|| id:ebi-a-GCST90012053	TRUE	reported	igd	0.000989549	21.5499	2	1	TRUE
rs73001065	C	G	C	G	0.1188	-5.48233e-05	0.0749	0.0712858	FALSE	TRUE	FALSE	ukb-a-552	13	19	19460541	0.000221112	337199	0.804178	Diagnoses - main ICD10: K50 Crohn's disease [regional enteritis] || id:ukb-a-552	Diagnoses - main ICD10: K50 Crohn's disease [regional enteritis]	Diagnoses - main ICD10: K50 Crohn's disease [regional enteritis] || ||	TRUE	igd	18	21758	19460541	19	0.0161	1.37594e-13	ebi-a-GCST90012053	|| id:ebi-a-GCST90012053	TRUE	reported	igd	0.00249618	54.4429	2	1	TRUE
rs7481815	A	G	A	G	0.087	0.000142035	0.5535	0.56573	FALSE	FALSE	FALSE	ukb-a-552	10	11	1624689	0.000114396	337199	0.214383	Diagnoses - main ICD10: K50 Crohn's disease [regional enteritis] || id:ukb-a-552	Diagnoses - main ICD10: K50 Crohn's disease [regional enteritis]	Diagnoses - main ICD10: K50 Crohn's disease [regional enteritis] || ||	TRUE	igd	12	21758	1624689	11	0.01	2.66195e-18	ebi-a-GCST90012053	|| id:ebi-a-GCST90012053	TRUE	reported	igd	0.00346666	75.683	2	1	TRUE
rs76526280	T	A	T	A	-0.0717	-0.000284795	0.1105	0.102926	FALSE	TRUE	FALSE	ukb-a-552	5	9	105447048	0.000187335	337199	0.12845	Diagnoses - main ICD10: K50 Crohn's disease [regional enteritis] || id:ukb-a-552	Diagnoses - main ICD10: K50 Crohn's disease [regional enteritis]	Diagnoses - main ICD10: K50 Crohn's disease [regional enteritis] || ||	TRUE	igd	9	21758	105447048	9	0.0148	1.25901e-06	ebi-a-GCST90012053	|| id:ebi-a-GCST90012053	TRUE	reported	igd	0.00107753	23.4679	2	1	TRUE
rs78835232	A	G	A	G	0.1426	-0.000130701	0.044	0.0400091	FALSE	FALSE	FALSE	ukb-a-552	1	2	50861390	0.000293866	337199	0.656491	Diagnoses - main ICD10: K50 Crohn's disease [regional enteritis] || id:ukb-a-552	Diagnoses - main ICD10: K50 Crohn's disease [regional enteritis]	Diagnoses - main ICD10: K50 Crohn's disease [regional enteritis] || ||	TRUE	igd	2	21758	50861390	2	0.031	4.19295e-06	ebi-a-GCST90012053	|| id:ebi-a-GCST90012053	TRUE	reported	igd	0.000971571	21.1581	2	1	TRUE
rs838133	G	A	G	A	-0.063	-9.99061e-05	0.5949	0.549778	FALSE	FALSE	FALSE	ukb-a-552	15	19	49259529	0.000117389	337199	0.394732	Diagnoses - main ICD10: K50 Crohn's disease [regional enteritis] || id:ukb-a-552	Diagnoses - main ICD10: K50 Crohn's disease [regional enteritis]	Diagnoses - main ICD10: K50 Crohn's disease [regional enteritis] || ||	TRUE	igd	17	21758	49259529	19	0.0105	1.725e-09	ebi-a-GCST90012053	|| id:ebi-a-GCST90012053	TRUE	reported	igd	0.00165183	35.9967	2	1	TRUE
rs9356449	C	T	C	T	0.0454	-1.8476e-05	0.4722	0.444485	FALSE	FALSE	FALSE	ukb-a-552	3	6	166655108	0.000114464	337199	0.871769	Diagnoses - main ICD10: K50 Crohn's disease [regional enteritis] || id:ukb-a-552	Diagnoses - main ICD10: K50 Crohn's disease [regional enteritis]	Diagnoses - main ICD10: K50 Crohn's disease [regional enteritis] || ||	TRUE	igd	6	21758	166655108	6	0.0098	4.023e-06	ebi-a-GCST90012053	|| id:ebi-a-GCST90012053	TRUE	reported	igd	0.0009854	21.4595	2	1	TRUE
rs9359730	G	A	G	A	0.051	-1.76622e-05	0.3023	0.302709	FALSE	FALSE	FALSE	ukb-a-552	8	6	87794580	0.000124569	337199	0.887249	Diagnoses - main ICD10: K50 Crohn's disease [regional enteritis] || id:ukb-a-552	Diagnoses - main ICD10: K50 Crohn's disease [regional enteritis]	Diagnoses - main ICD10: K50 Crohn's disease [regional enteritis] || ||	TRUE	igd	7	21758	87794580	6	0.0106	1.639e-06	ebi-a-GCST90012053	|| id:ebi-a-GCST90012053	TRUE	reported	igd	0.00106279	23.1467	2	1	TRUE
Cathepsin E → crohn's disease
rs10401027	A	G	A	G	-0.1225	0.000112408	0.45246	0.454645	FALSE	FALSE	FALSE	ukb-a-552	9	17	6858240	0.000114095	337199	0.324517	Diagnoses - main ICD10: K50 Crohn's disease [regional enteritis] || id:ukb-a-552	Diagnoses - main ICD10: K50 Crohn's disease [regional enteritis]	Diagnoses - main ICD10: K50 Crohn's disease [regional enteritis] || ||	TRUE	igd	11	3301	6858240	17	0.0259	2.23872e-06	prot-a-720	|| id:prot-a-720	TRUE	reported	igd	0.00673122	22.3568	2	1	TRUE
rs10900907	A	G	A	G	0.1188	-2.53365e-05	0.41707	0.399708	FALSE	FALSE	FALSE	ukb-a-552	10	6	1448387	0.000116453	337199	0.827765	Diagnoses - main ICD10: K50 Crohn's disease [regional enteritis] || id:ukb-a-552	Diagnoses - main ICD10: K50 Crohn's disease [regional enteritis]	Diagnoses - main ICD10: K50 Crohn's disease [regional enteritis] || ||	TRUE	igd	5	3301	1448387	6	0.0255	3.23594e-06	prot-a-720	|| id:prot-a-720	TRUE	reported	igd	0.00653222	21.6915	2	1	TRUE
rs112918835	T	C	T	C	0.7062	0.000130324	0.00706	0.00729391	FALSE	FALSE	FALSE	ukb-a-552	1	8	109846123	0.000700578	337199	0.852426	Diagnoses - main ICD10: K50 Crohn's disease [regional enteritis] || id:ukb-a-552	Diagnoses - main ICD10: K50 Crohn's disease [regional enteritis]	Diagnoses - main ICD10: K50 Crohn's disease [regional enteritis] || ||	TRUE	igd	6	3301	109846123	8	0.1526	3.71535e-06	prot-a-720	|| id:prot-a-720	TRUE	reported	igd	0.00644603	21.4034	2	1	TRUE
rs13089837	C	T	C	T	-0.1152	-0.00014036	0.49848	0.494204	FALSE	FALSE	FALSE	ukb-a-552	11	3	5094952	0.000114245	337199	0.219227	Diagnoses - main ICD10: K50 Crohn's disease [regional enteritis] || id:ukb-a-552	Diagnoses - main ICD10: K50 Crohn's disease [regional enteritis]	Diagnoses - main ICD10: K50 Crohn's disease [regional enteritis] || ||	TRUE	igd	2	3301	5094952	3	0.025	4.16869e-06	prot-a-720	|| id:prot-a-720	TRUE	reported	igd	0.00639138	21.2208	2	1	TRUE
rs149553686	C	T	C	T	0.2425	-0.000232447	0.06772	0.0657403	FALSE	FALSE	FALSE	ukb-a-552	5	2	197840502	0.000239119	337199	0.331003	Diagnoses - main ICD10: K50 Crohn's disease [regional enteritis] || id:ukb-a-552	Diagnoses - main ICD10: K50 Crohn's disease [regional enteritis]	Diagnoses - main ICD10: K50 Crohn's disease [regional enteritis] || ||	TRUE	igd	1	3301	197840502	2	0.0525	3.89045e-06	prot-a-720	|| id:prot-a-720	TRUE	reported	igd	0.00642187	21.3227	2	1	TRUE
rs189009983	T	C	T	C	0.7055	0.000198712	0.00831	0.00566135	FALSE	FALSE	FALSE	ukb-a-552	7	4	102582604	0.000802267	337199	0.804376	Diagnoses - main ICD10: K50 Crohn's disease [regional enteritis] || id:ukb-a-552	Diagnoses - main ICD10: K50 Crohn's disease [regional enteritis]	Diagnoses - main ICD10: K50 Crohn's disease [regional enteritis] || ||	TRUE	igd	4	3301	102582604	4	0.1541	4.67735e-06	prot-a-720	|| id:prot-a-720	TRUE	reported	igd	0.00630949	20.9472	2	1	TRUE
rs1936839	C	G	C	G	0.1562	0.000176341	0.16937	0.163057	FALSE	TRUE	FALSE	ukb-a-552	2	10	129433747	0.000156464	337199	0.259727	Diagnoses - main ICD10: K50 Crohn's disease [regional enteritis] || id:ukb-a-552	Diagnoses - main ICD10: K50 Crohn's disease [regional enteritis]	Diagnoses - main ICD10: K50 Crohn's disease [regional enteritis] || ||	TRUE	igd	8	3301	129433747	10	0.0329	1.99526e-06	prot-a-720	|| id:prot-a-720	TRUE	reported	igd	0.00678218	22.5272	2	1	TRUE
rs57135345	T	C	T	C	0.2535	-0.000105237	0.05697	0.0534358	FALSE	FALSE	FALSE	ukb-a-552	3	10	26671589	0.000253172	337199	0.677649	Diagnoses - main ICD10: K50 Crohn's disease [regional enteritis] || id:ukb-a-552	Diagnoses - main ICD10: K50 Crohn's disease [regional enteritis]	Diagnoses - main ICD10: K50 Crohn's disease [regional enteritis] || ||	TRUE	igd	7	3301	26671589	10	0.0542	2.95121e-06	prot-a-720	|| id:prot-a-720	TRUE	reported	igd	0.00658329	21.8622	2	1	TRUE
rs57689619	G	A	G	A	-0.2078	0.000237646	0.08618	0.0870866	FALSE	FALSE	FALSE	ukb-a-552	6	4	189431921	0.000201817	337199	0.238984	Diagnoses - main ICD10: K50 Crohn's disease [regional enteritis] || id:ukb-a-552	Diagnoses - main ICD10: K50 Crohn's disease [regional enteritis]	Diagnoses - main ICD10: K50 Crohn's disease [regional enteritis] || ||	TRUE	igd	3	3301	189431921	4	0.0444	2.81838e-06	prot-a-720	|| id:prot-a-720	TRUE	reported	igd	0.00659185	21.8908	2	1	TRUE
rs74677283	T	C	T	C	0.4379	0.000816148	0.02151	0.0208453	FALSE	FALSE	FALSE	ukb-a-552	8	11	19486084	0.000400909	337199	0.0417763	Diagnoses - main ICD10: K50 Crohn's disease [regional enteritis] || id:ukb-a-552	Diagnoses - main ICD10: K50 Crohn's disease [regional enteritis]	Diagnoses - main ICD10: K50 Crohn's disease [regional enteritis] || ||	TRUE	igd	9	3301	19486084	11	0.0882	6.76083e-07	prot-a-720	|| id:prot-a-720	TRUE	reported	igd	0.00741201	24.6348	2	1	TRUE
rs8066936	A	G	A	G	-0.1492	6.92904e-06	0.1792	0.181749	FALSE	FALSE	FALSE	ukb-a-552	4	17	754600	0.000147137	337199	0.96244	Diagnoses - main ICD10: K50 Crohn's disease [regional enteritis] || id:ukb-a-552	Diagnoses - main ICD10: K50 Crohn's disease [regional enteritis]	Diagnoses - main ICD10: K50 Crohn's disease [regional enteritis] || ||	TRUE	igd	10	3301	754600	17	0.0325	4.2658e-06	prot-a-720	|| id:prot-a-720	TRUE	reported	igd	0.00634398	21.0624	2	1	TRUE
Cathepsin F → crohn's disease
rs10745925	C	T	C	T	-0.2874	-0.000151121	0.29402	0.287642	FALSE	FALSE	FALSE	ukb-a-552	5	12	102218899	0.000125367	337199	0.228038	Diagnoses - main ICD10: K50 Crohn's disease [regional enteritis] || id:ukb-a-552	Diagnoses - main ICD10: K50 Crohn's disease [regional enteritis]	Diagnoses - main ICD10: K50 Crohn's disease [regional enteritis] || ||	TRUE	igd	11	3301	102218899	12	0.0268	9.12011e-27	prot-a-722	|| id:prot-a-722	TRUE	reported	igd	0.0336656	114.932	2	1	TRUE
rs112526544	G	A	G	A	0.3801	-0.000114902	0.02831	0.0252625	FALSE	FALSE	FALSE	ukb-a-552	2	7	26300072	0.000364332	337199	0.752477	Diagnoses - main ICD10: K50 Crohn's disease [regional enteritis] || id:ukb-a-552	Diagnoses - main ICD10: K50 Crohn's disease [regional enteritis]	Diagnoses - main ICD10: K50 Crohn's disease [regional enteritis] || ||	TRUE	igd	8	3301	26300072	7	0.0766	6.91831e-07	prot-a-722	|| id:prot-a-722	TRUE	reported	igd	0.00740398	24.6079	2	1	TRUE
rs115901379	G	T	G	T	0.4306	0.000231829	0.02042	0.0216237	FALSE	FALSE	FALSE	ukb-a-552	6	2	106335628	0.000390347	337199	0.552576	Diagnoses - main ICD10: K50 Crohn's disease [regional enteritis] || id:ukb-a-552	Diagnoses - main ICD10: K50 Crohn's disease [regional enteritis]	Diagnoses - main ICD10: K50 Crohn's disease [regional enteritis] || ||	TRUE	igd	3	3301	106335628	2	0.0927	3.38844e-06	prot-a-722	|| id:prot-a-722	TRUE	reported	igd	0.00649402	21.5638	2	1	TRUE
rs1260326	C	T	C	T	-0.1642	-0.000295635	0.59849	0.607251	FALSE	FALSE	FALSE	ukb-a-552	11	2	27730940	0.000116003	337199	0.0108188	Diagnoses - main ICD10: K50 Crohn's disease [regional enteritis] || id:ukb-a-552	Diagnoses - main ICD10: K50 Crohn's disease [regional enteritis]	Diagnoses - main ICD10: K50 Crohn's disease [regional enteritis] || ||	TRUE	igd	4	3301	27730940	2	0.0252	6.91831e-11	prot-a-722	|| id:prot-a-722	TRUE	reported	igd	0.0126984	42.4309	2	1	TRUE
rs143015877	T	C	T	C	-0.1325	5.49273e-05	0.25734	0.247071	FALSE	FALSE	FALSE	ukb-a-552	8	13	23327148	0.000132594	337199	0.678689	Diagnoses - main ICD10: K50 Crohn's disease [regional enteritis] || id:ukb-a-552	Diagnoses - main ICD10: K50 Crohn's disease [regional enteritis]	Diagnoses - main ICD10: K50 Crohn's disease [regional enteritis] || ||	TRUE	igd	12	3301	23327148	13	0.0287	3.98107e-06	prot-a-722	|| id:prot-a-722	TRUE	reported	igd	0.00641545	21.3012	2	1	TRUE
rs1791679	A	C	A	C	0.2349	-0.000191742	0.28947	0.296135	FALSE	FALSE	FALSE	ukb-a-552	9	11	66337874	0.000124319	337199	0.122994	Diagnoses - main ICD10: K50 Crohn's disease [regional enteritis] || id:ukb-a-552	Diagnoses - main ICD10: K50 Crohn's disease [regional enteritis]	Diagnoses - main ICD10: K50 Crohn's disease [regional enteritis] || ||	TRUE	igd	10	3301	66337874	11	0.0269	2.51189e-18	prot-a-722	|| id:prot-a-722	TRUE	reported	igd	0.0225786	76.2076	2	1	TRUE
rs183683891	T	C	T	C	-0.5242	-0.000114806	0.01536	0.0129731	FALSE	FALSE	FALSE	ukb-a-552	1	6	133102456	0.000532492	337199	0.829299	Diagnoses - main ICD10: K50 Crohn's disease [regional enteritis] || id:ukb-a-552	Diagnoses - main ICD10: K50 Crohn's disease [regional enteritis]	Diagnoses - main ICD10: K50 Crohn's disease [regional enteritis] || ||	TRUE	igd	7	3301	133102456	6	0.1123	3.01995e-06	prot-a-722	|| id:prot-a-722	TRUE	reported	igd	0.0065574	21.7757	2	1	TRUE
rs61866943	G	T	G	T	0.4969	0.00034858	0.01874	0.0149867	FALSE	FALSE	FALSE	ukb-a-552	3	10	85428041	0.000488537	337199	0.475526	Diagnoses - main ICD10: K50 Crohn's disease [regional enteritis] || id:ukb-a-552	Diagnoses - main ICD10: K50 Crohn's disease [regional enteritis]	Diagnoses - main ICD10: K50 Crohn's disease [regional enteritis] || ||	TRUE	igd	9	3301	85428041	10	0.1012	9.12011e-07	prot-a-722	|| id:prot-a-722	TRUE	reported	igd	0.00725055	24.0943	2	1	TRUE
rs647400	A	G	A	G	0.1492	-0.00017309	0.19253	0.191452	FALSE	FALSE	FALSE	ukb-a-552	7	1	78649146	0.000144311	337199	0.230366	Diagnoses - main ICD10: K50 Crohn's disease [regional enteritis] || id:ukb-a-552	Diagnoses - main ICD10: K50 Crohn's disease [regional enteritis]	Diagnoses - main ICD10: K50 Crohn's disease [regional enteritis] || ||	TRUE	igd	1	3301	78649146	1	0.0314	2.04174e-06	prot-a-722	|| id:prot-a-722	TRUE	reported	igd	0.00679317	22.564	2	1	TRUE
rs7564167	G	A	G	A	-0.2649	0.00011635	0.93594	0.937742	FALSE	FALSE	FALSE	ukb-a-552	10	2	645190	0.00023916	337199	0.626615	Diagnoses - main ICD10: K50 Crohn's disease [regional enteritis] || id:ukb-a-552	Diagnoses - main ICD10: K50 Crohn's disease [regional enteritis]	Diagnoses - main ICD10: K50 Crohn's disease [regional enteritis] || ||	TRUE	igd	2	3301	645190	2	0.0526	4.89779e-07	prot-a-722	|| id:prot-a-722	TRUE	reported	igd	0.0076247	25.3472	2	1	TRUE
rs9796775	G	A	G	A	-0.1172	-0.000139923	0.50502	0.496453	FALSE	FALSE	FALSE	ukb-a-552	4	16	9736917	0.000113773	337199	0.218757	Diagnoses - main ICD10: K50 Crohn's disease [regional enteritis] || id:ukb-a-552	Diagnoses - main ICD10: K50 Crohn's disease [regional enteritis]	Diagnoses - main ICD10: K50 Crohn's disease [regional enteritis] || ||	TRUE	igd	13	3301	9736917	16	0.0249	2.45471e-06	prot-a-722	|| id:prot-a-722	TRUE	reported	igd	0.00666663	22.1408	2	1	TRUE
Cathepsin G → crohn's disease
rs10170044	G	A	G	A	0.115	-0.000202683	0.39112	0.388111	FALSE	FALSE	FALSE	ukb-a-552	8	2	171303727	0.000116392	337199	0.0816169	Diagnoses - main ICD10: K50 Crohn's disease [regional enteritis] || id:ukb-a-552	Diagnoses - main ICD10: K50 Crohn's disease [regional enteritis]	Diagnoses - main ICD10: K50 Crohn's disease [regional enteritis] || ||	TRUE	igd	1	3301	171303727	2	0.0251	4.7863e-06	prot-a-723	|| id:prot-a-723	TRUE	reported	igd	0.00631902	20.979	2	1	TRUE
rs114418234	C	A	C	A	0.3077	-6.91815e-05	0.03719	0.038716	FALSE	FALSE	FALSE	ukb-a-552	10	2	155060275	0.000293463	337199	0.813633	Diagnoses - main ICD10: K50 Crohn's disease [regional enteritis] || id:ukb-a-552	Diagnoses - main ICD10: K50 Crohn's disease [regional enteritis]	Diagnoses - main ICD10: K50 Crohn's disease [regional enteritis] || ||	TRUE	igd	2	3301	155060275	2	0.065	2.23872e-06	prot-a-723	|| id:prot-a-723	TRUE	reported	igd	0.00674286	22.3957	2	1	TRUE
rs116142041	A	G	A	G	-0.3356	-0.000102713	0.03645	0.032291	FALSE	FALSE	FALSE	ukb-a-552	11	4	9787836	0.000320881	337199	0.748895	Diagnoses - main ICD10: K50 Crohn's disease [regional enteritis] || id:ukb-a-552	Diagnoses - main ICD10: K50 Crohn's disease [regional enteritis]	Diagnoses - main ICD10: K50 Crohn's disease [regional enteritis] || ||	TRUE	igd	5	3301	9787836	4	0.0665	4.57088e-07	prot-a-723	|| id:prot-a-723	TRUE	reported	igd	0.00765627	25.4529	2	1	TRUE
rs117133380	A	C	A	C	0.5002	-2.09978e-05	0.01556	0.0117201	FALSE	FALSE	FALSE	ukb-a-552	7	14	107206586	0.000526449	337199	0.968184	Diagnoses - main ICD10: K50 Crohn's disease [regional enteritis] || id:ukb-a-552	Diagnoses - main ICD10: K50 Crohn's disease [regional enteritis]	Diagnoses - main ICD10: K50 Crohn's disease [regional enteritis] || ||	TRUE	igd	13	3301	107206586	14	0.1065	2.63027e-06	prot-a-723	|| id:prot-a-723	TRUE	reported	igd	0.0066382	22.0458	2	1	TRUE
rs147099093	A	G	A	G	0.4271	0.000333665	0.02053	0.0179627	FALSE	FALSE	FALSE	ukb-a-552	2	3	37730576	0.000439054	337199	0.447277	Diagnoses - main ICD10: K50 Crohn's disease [regional enteritis] || id:ukb-a-552	Diagnoses - main ICD10: K50 Crohn's disease [regional enteritis]	Diagnoses - main ICD10: K50 Crohn's disease [regional enteritis] || ||	TRUE	igd	4	3301	37730576	3	0.0885	1.38038e-06	prot-a-723	|| id:prot-a-723	TRUE	reported	igd	0.00700606	23.2761	2	1	TRUE
rs192289769	G	C	G	C	-0.5468	-0.00040229	0.01364	0.0114161	FALSE	TRUE	FALSE	ukb-a-552	12	3	134337041	0.000556716	337199	0.469919	Diagnoses - main ICD10: K50 Crohn's disease [regional enteritis] || id:ukb-a-552	Diagnoses - main ICD10: K50 Crohn's disease [regional enteritis]	Diagnoses - main ICD10: K50 Crohn's disease [regional enteritis] || ||	TRUE	igd	3	3301	134273074	3	0.1093	5.62341e-07	prot-a-723	|| id:prot-a-723	TRUE	reported	igd	0.00752473	25.0123	2	1	TRUE	TRUE	rs192289769	rs142888914	G	C	A	G
rs35241999	G	A	G	A	0.4059	-1.59164e-05	0.02374	0.0211685	FALSE	FALSE	FALSE	ukb-a-552	1	12	11184504	0.00040053	337199	0.968302	Diagnoses - main ICD10: K50 Crohn's disease [regional enteritis] || id:ukb-a-552	Diagnoses - main ICD10: K50 Crohn's disease [regional enteritis]	Diagnoses - main ICD10: K50 Crohn's disease [regional enteritis] || ||	TRUE	igd	12	3301	11184504	12	0.0869	2.95121e-06	prot-a-723	|| id:prot-a-723	TRUE	reported	igd	0.00656587	21.804	2	1	TRUE
rs497459	C	T	C	T	-0.1752	-0.000172612	0.86534	0.860484	FALSE	FALSE	FALSE	ukb-a-552	9	7	49838522	0.00016387	337199	0.292182	Diagnoses - main ICD10: K50 Crohn's disease [regional enteritis] || id:ukb-a-552	Diagnoses - main ICD10: K50 Crohn's disease [regional enteritis]	Diagnoses - main ICD10: K50 Crohn's disease [regional enteritis] || ||	TRUE	igd	8	3301	49838522	7	0.0368	1.94984e-06	prot-a-723	|| id:prot-a-723	TRUE	reported	igd	0.00681954	22.6521	2	1	TRUE
rs56284011	C	G	C	G	-0.3136	7.3233e-05	0.03943	0.0340422	FALSE	TRUE	FALSE	ukb-a-552	4	17	43079322	0.000315716	337199	0.81657	Diagnoses - main ICD10: K50 Crohn's disease [regional enteritis] || id:ukb-a-552	Diagnoses - main ICD10: K50 Crohn's disease [regional enteritis]	Diagnoses - main ICD10: K50 Crohn's disease [regional enteritis] || ||	TRUE	igd	14	3301	43079322	17	0.0656	1.7378e-06	prot-a-723	|| id:prot-a-723	TRUE	reported	igd	0.00687547	22.8392	2	1	TRUE
rs62493038	T	C	T	C	-0.3391	0.00045629	0.03503	0.0291668	FALSE	FALSE	FALSE	ukb-a-552	3	8	12993071	0.000347343	337199	0.188962	Diagnoses - main ICD10: K50 Crohn's disease [regional enteritis] || id:ukb-a-552	Diagnoses - main ICD10: K50 Crohn's disease [regional enteritis]	Diagnoses - main ICD10: K50 Crohn's disease [regional enteritis] || ||	TRUE	igd	9	3301	12993071	8	0.0725	2.88403e-06	prot-a-723	|| id:prot-a-723	TRUE	reported	igd	0.00658363	21.8633	2	1	TRUE
rs72773561	C	T	C	T	-0.2529	7.05121e-05	0.05703	0.0604005	FALSE	FALSE	FALSE	ukb-a-552	5	10	9677794	0.000237891	337199	0.766922	Diagnoses - main ICD10: K50 Crohn's disease [regional enteritis] || id:ukb-a-552	Diagnoses - main ICD10: K50 Crohn's disease [regional enteritis]	Diagnoses - main ICD10: K50 Crohn's disease [regional enteritis] || ||	TRUE	igd	11	3301	9677794	10	0.0528	1.69824e-06	prot-a-723	|| id:prot-a-723	TRUE	reported	igd	0.00690202	22.928	2	1	TRUE
rs77893942	A	T	A	T	-0.376	0.000100491	0.03128	0.031815	FALSE	TRUE	FALSE	ukb-a-552	6	8	69507645	0.000338595	337199	0.766629	Diagnoses - main ICD10: K50 Crohn's disease [regional enteritis] || id:ukb-a-552	Diagnoses - main ICD10: K50 Crohn's disease [regional enteritis]	Diagnoses - main ICD10: K50 Crohn's disease [regional enteritis] || ||	TRUE	igd	10	3301	69507645	8	0.0764	8.70964e-07	prot-a-723	|| id:prot-a-723	TRUE	reported	igd	0.00728398	24.2062	2	1	TRUE
Cathepsin H → crohn's disease
rs12911554	T	C	T	C	-0.1198	9.06436e-05	0.55027	0.546928	FALSE	FALSE	FALSE	ukb-a-552	6	15	51542757	0.000114154	337199	0.42717	Diagnoses - main ICD10: K50 Crohn's disease [regional enteritis] || id:ukb-a-552	Diagnoses - main ICD10: K50 Crohn's disease [regional enteritis]	Diagnoses - main ICD10: K50 Crohn's disease [regional enteritis] || ||	TRUE	igd	8	3301	51542757	15	0.0251	1.8197e-06	prot-a-725	|| id:prot-a-725	TRUE	reported	igd	0.00685384	22.7669	2	1	TRUE
rs146037740	A	G	A	G	0.4736	0.000400268	0.02292	0.0193461	FALSE	FALSE	FALSE	ukb-a-552	9	18	11507434	0.000413128	337199	0.332609	Diagnoses - main ICD10: K50 Crohn's disease [regional enteritis] || id:ukb-a-552	Diagnoses - main ICD10: K50 Crohn's disease [regional enteritis]	Diagnoses - main ICD10: K50 Crohn's disease [regional enteritis] || ||	TRUE	igd	10	3301	11507434	18	0.0929	3.46737e-07	prot-a-725	|| id:prot-a-725	TRUE	reported	igd	0.00781161	25.9734	2	1	TRUE
rs147991203	T	C	T	C	0.3758	0.000264231	0.02671	0.0274437	FALSE	FALSE	FALSE	ukb-a-552	2	4	140256765	0.000360493	337199	0.463576	Diagnoses - main ICD10: K50 Crohn's disease [regional enteritis] || id:ukb-a-552	Diagnoses - main ICD10: K50 Crohn's disease [regional enteritis]	Diagnoses - main ICD10: K50 Crohn's disease [regional enteritis] || ||	TRUE	igd	2	3301	140256765	4	0.0773	1.1749e-06	prot-a-725	|| id:prot-a-725	TRUE	reported	igd	0.00710903	23.6206	2	1	TRUE
rs34593439	A	G	A	G	-1.147	0.000124113	0.11066	0.104218	FALSE	FALSE	FALSE	ukb-a-552	5	15	79234957	0.000186274	337199	0.505225	Diagnoses - main ICD10: K50 Crohn's disease [regional enteritis] || id:ukb-a-552	Diagnoses - main ICD10: K50 Crohn's disease [regional enteritis]	Diagnoses - main ICD10: K50 Crohn's disease [regional enteritis] || ||	TRUE	igd	7	3301	79234957	15	0.0346	1e-200	prot-a-725	|| id:prot-a-725	TRUE	reported	igd	0.249763	1098.28	2	1	TRUE
rs35628511	T	C	T	C	-0.1253	-0.000112042	0.3116	0.308351	FALSE	FALSE	FALSE	ukb-a-552	4	1	24667702	0.000123062	337199	0.362586	Diagnoses - main ICD10: K50 Crohn's disease [regional enteritis] || id:ukb-a-552	Diagnoses - main ICD10: K50 Crohn's disease [regional enteritis]	Diagnoses - main ICD10: K50 Crohn's disease [regional enteritis] || ||	TRUE	igd	1	3301	24667702	1	0.0272	4.16869e-06	prot-a-725	|| id:prot-a-725	TRUE	reported	igd	0.00638757	21.2081	2	1	TRUE
rs508807	C	G	C	G	-0.1511	0.000100876	0.81025	0.804399	FALSE	TRUE	FALSE	ukb-a-552	3	7	152771726	0.00014335	337199	0.481618	Diagnoses - main ICD10: K50 Crohn's disease [regional enteritis] || id:ukb-a-552	Diagnoses - main ICD10: K50 Crohn's disease [regional enteritis]	Diagnoses - main ICD10: K50 Crohn's disease [regional enteritis] || ||	TRUE	igd	3	3301	152771726	7	0.032	2.39883e-06	prot-a-725	|| id:prot-a-725	TRUE	reported	igd	0.00670903	22.2826	2	1	TRUE
rs60018174	T	C	T	C	0.1956	-8.77842e-05	0.1159	0.109499	FALSE	FALSE	FALSE	ukb-a-552	10	16	5452751	0.000183447	337199	0.632276	Diagnoses - main ICD10: K50 Crohn's disease [regional enteritis] || id:ukb-a-552	Diagnoses - main ICD10: K50 Crohn's disease [regional enteritis]	Diagnoses - main ICD10: K50 Crohn's disease [regional enteritis] || ||	TRUE	igd	9	3301	5452751	16	0.0395	7.24436e-07	prot-a-725	|| id:prot-a-725	TRUE	reported	igd	0.00737367	24.5064	2	1	TRUE
rs62013235	A	G	A	G	0.402	1.87479e-05	0.091	0.0910338	FALSE	FALSE	FALSE	ukb-a-552	7	15	79246166	0.000197944	337199	0.924543	Diagnoses - main ICD10: K50 Crohn's disease [regional enteritis] || id:ukb-a-552	Diagnoses - main ICD10: K50 Crohn's disease [regional enteritis]	Diagnoses - main ICD10: K50 Crohn's disease [regional enteritis] || ||	TRUE	igd	6	3301	79246166	15	0.0432	1.34896e-20	prot-a-725	|| id:prot-a-725	TRUE	reported	igd	0.0255619	86.5409	2	1	TRUE
rs62474230	C	G	C	G	-0.2377	-0.000412997	0.06195	0.0585574	FALSE	TRUE	FALSE	ukb-a-552	1	8	3347249	0.000242193	337199	0.0881495	Diagnoses - main ICD10: K50 Crohn's disease [regional enteritis] || id:ukb-a-552	Diagnoses - main ICD10: K50 Crohn's disease [regional enteritis]	Diagnoses - main ICD10: K50 Crohn's disease [regional enteritis] || ||	TRUE	igd	4	3301	3347249	8	0.0506	2.69153e-06	prot-a-725	|| id:prot-a-725	TRUE	reported	igd	0.00664077	22.0543	2	1	TRUE
rs74342103	T	A	T	A	0.3766	7.63364e-05	0.02583	0.0251839	FALSE	TRUE	FALSE	ukb-a-552	8	19	36003934	0.000366144	337199	0.834849	Diagnoses - main ICD10: K50 Crohn's disease [regional enteritis] || id:ukb-a-552	Diagnoses - main ICD10: K50 Crohn's disease [regional enteritis]	Diagnoses - main ICD10: K50 Crohn's disease [regional enteritis] || ||	TRUE	igd	11	3301	36003934	19	0.0812	3.46737e-06	prot-a-725	|| id:prot-a-725	TRUE	reported	igd	0.00647414	21.4974	2	1	TRUE
rs77977134	C	T	C	T	-0.2721	0.000162687	0.0493	0.0497703	FALSE	FALSE	FALSE	ukb-a-552	11	11	81603149	0.000261045	337199	0.533145	Diagnoses - main ICD10: K50 Crohn's disease [regional enteritis] || id:ukb-a-552	Diagnoses - main ICD10: K50 Crohn's disease [regional enteritis]	Diagnoses - main ICD10: K50 Crohn's disease [regional enteritis] || ||	TRUE	igd	5	3301	81603149	11	0.0583	3.01995e-06	prot-a-725	|| id:prot-a-725	TRUE	reported	igd	0.00655568	21.7699	2	1	TRUE
Cathepsin L1 → crohn's disease
rs10016148	T	A	T	A	0.0896	0.000111875	0.0984	0.0928843	FALSE	TRUE	FALSE	ukb-a-552	26	4	22411344	0.000195739	337199	0.567624	Diagnoses - main ICD10: K50 Crohn's disease [regional enteritis] || id:ukb-a-552	Diagnoses - main ICD10: K50 Crohn's disease [regional enteritis]	Diagnoses - main ICD10: K50 Crohn's disease [regional enteritis] || ||	TRUE	igd	7	21758	22411344	4	0.0193	3.38602e-06	ebi-a-GCST90012073	|| id:ebi-a-GCST90012073	TRUE	reported	igd	0.000989584	21.5507	2	1	TRUE
rs1031153	T	C	T	C	0.1061	4.09883e-05	0.2635	0.253837	FALSE	FALSE	FALSE	ukb-a-552	4	9	27565936	0.0001305	337199	0.753454	Diagnoses - main ICD10: K50 Crohn's disease [regional enteritis] || id:ukb-a-552	Diagnoses - main ICD10: K50 Crohn's disease [regional enteritis]	Diagnoses - main ICD10: K50 Crohn's disease [regional enteritis] || ||	TRUE	igd	19	21758	27565936	9	0.0128	1.24997e-16	ebi-a-GCST90012073	|| id:ebi-a-GCST90012073	TRUE	reported	igd	0.00314791	68.7022	2	1	TRUE
rs10469365	G	A	G	A	-0.096	0.000159594	0.1022	0.108823	FALSE	FALSE	FALSE	ukb-a-552	22	19	12731874	0.000182067	337199	0.380721	Diagnoses - main ICD10: K50 Crohn's disease [regional enteritis] || id:ukb-a-552	Diagnoses - main ICD10: K50 Crohn's disease [regional enteritis]	Diagnoses - main ICD10: K50 Crohn's disease [regional enteritis] || ||	TRUE	igd	30	21758	12731874	19	0.0196	9.10102e-07	ebi-a-GCST90012073	|| id:ebi-a-GCST90012073	TRUE	reported	igd	0.00110137	23.9878	2	1	TRUE
rs113096165	T	C	T	C	-0.0684	-0.000108588	0.208	0.19976	FALSE	FALSE	FALSE	ukb-a-552	30	5	179743731	0.000142315	337199	0.445457	Diagnoses - main ICD10: K50 Crohn's disease [regional enteritis] || id:ukb-a-552	Diagnoses - main ICD10: K50 Crohn's disease [regional enteritis]	Diagnoses - main ICD10: K50 Crohn's disease [regional enteritis] || ||	TRUE	igd	8	21758	179740366	5	0.014	1.10301e-06	ebi-a-GCST90012073	|| id:ebi-a-GCST90012073	TRUE	reported	igd	0.00109587	23.868	2	1	TRUE	TRUE	rs113096165	rs2303008	T	C	A	G
rs11586939	T	G	T	G	-0.2745	-0.000348226	0.0235	0.017285	FALSE	FALSE	FALSE	ukb-a-552	1	1	242677694	0.000449286	337199	0.438301	Diagnoses - main ICD10: K50 Crohn's disease [regional enteritis] || id:ukb-a-552	Diagnoses - main ICD10: K50 Crohn's disease [regional enteritis]	Diagnoses - main ICD10: K50 Crohn's disease [regional enteritis] || ||	TRUE	igd	2	21758	242677694	1	0.0505	5.60003e-08	ebi-a-GCST90012073	|| id:ebi-a-GCST90012073	TRUE	reported	igd	0.00135611	29.5435	2	1	TRUE
rs12620053	A	C	A	C	0.0578	8.36675e-05	0.5575	0.54879	FALSE	FALSE	FALSE	ukb-a-552	8	2	167158286	0.000116036	337199	0.470881	Diagnoses - main ICD10: K50 Crohn's disease [regional enteritis] || id:ukb-a-552	Diagnoses - main ICD10: K50 Crohn's disease [regional enteritis]	Diagnoses - main ICD10: K50 Crohn's disease [regional enteritis] || ||	TRUE	igd	4	21758	167158286	2	0.0122	2.30701e-06	ebi-a-GCST90012073	|| id:ebi-a-GCST90012073	TRUE	reported	igd	0.00103055	22.4438	2	1	TRUE
rs143645865	T	C	T	C	-0.1494	-0.000688823	0.0346	0.0288227	FALSE	FALSE	FALSE	ukb-a-552	11	6	93832829	0.00034461	337199	0.0456257	Diagnoses - main ICD10: K50 Crohn's disease [regional enteritis] || id:ukb-a-552	Diagnoses - main ICD10: K50 Crohn's disease [regional enteritis]	Diagnoses - main ICD10: K50 Crohn's disease [regional enteritis] || ||	TRUE	igd	13	21758	93832829	6	0.0324	4.06499e-06	ebi-a-GCST90012073	|| id:ebi-a-GCST90012073	TRUE	reported	igd	0.000976266	21.2604	2	1	TRUE
rs150011041	G	T	G	T	0.1849	1.83177e-05	0.0271	0.0106065	FALSE	FALSE	FALSE	ukb-a-552	6	11	28668503	0.000565686	337199	0.974168	Diagnoses - main ICD10: K50 Crohn's disease [regional enteritis] || id:ukb-a-552	Diagnoses - main ICD10: K50 Crohn's disease [regional enteritis]	Diagnoses - main ICD10: K50 Crohn's disease [regional enteritis] || ||	TRUE	igd	22	21758	28668503	11	0.04	3.70903e-06	ebi-a-GCST90012073	|| id:ebi-a-GCST90012073	TRUE	reported	igd	0.000981089	21.3655	2	1	TRUE
rs150370599	T	C	T	C	0.1566	-2.93562e-05	0.0745	0.0814593	FALSE	FALSE	FALSE	ukb-a-552	15	11	60718792	0.000207528	337199	0.88751	Diagnoses - main ICD10: K50 Crohn's disease [regional enteritis] || id:ukb-a-552	Diagnoses - main ICD10: K50 Crohn's disease [regional enteritis]	Diagnoses - main ICD10: K50 Crohn's disease [regional enteritis] || ||	TRUE	igd	23	21758	60718792	11	0.0211	1.16011e-13	ebi-a-GCST90012073	|| id:ebi-a-GCST90012073	TRUE	reported	igd	0.00252523	55.0781	2	1	TRUE
rs1580289	G	A	G	A	-0.048	-0.000160788	0.5329	0.553405	FALSE	FALSE	FALSE	ukb-a-552	2	8	107665492	0.000114488	337199	0.160197	Diagnoses - main ICD10: K50 Crohn's disease [regional enteritis] || id:ukb-a-552	Diagnoses - main ICD10: K50 Crohn's disease [regional enteritis]	Diagnoses - main ICD10: K50 Crohn's disease [regional enteritis] || ||	TRUE	igd	16	21758	107665492	8	0.0103	3.49704e-06	ebi-a-GCST90012073	|| id:ebi-a-GCST90012073	TRUE	reported	igd	0.000997139	21.7154	2	1	TRUE
rs17151689	A	C	A	C	-0.1197	-0.000480881	0.0442	0.0458765	FALSE	FALSE	FALSE	ukb-a-552	28	7	76950686	0.000271045	337199	0.0760344	Diagnoses - main ICD10: K50 Crohn's disease [regional enteritis] || id:ukb-a-552	Diagnoses - main ICD10: K50 Crohn's disease [regional enteritis]	Diagnoses - main ICD10: K50 Crohn's disease [regional enteritis] || ||	TRUE	igd	15	21758	76950686	7	0.0256	2.87197e-06	ebi-a-GCST90012073	|| id:ebi-a-GCST90012073	TRUE	reported	igd	0.00100381	21.8609	2	1	TRUE
rs181283433	G	C	G	C	-0.3521	0.000814759	0.0091	0.00730429	FALSE	TRUE	FALSE	ukb-a-552	10	11	74673624	0.000722216	337199	0.259263	Diagnoses - main ICD10: K50 Crohn's disease [regional enteritis] || id:ukb-a-552	Diagnoses - main ICD10: K50 Crohn's disease [regional enteritis]	Diagnoses - main ICD10: K50 Crohn's disease [regional enteritis] || ||	TRUE	igd	24	21758	74673624	11	0.0768	4.495e-06	ebi-a-GCST90012073	|| id:ebi-a-GCST90012073	TRUE	reported	igd	0.000965098	21.0169	2	1	TRUE
rs184593554	C	G	C	G	0.2672	0.000541357	0.0122	0.00920673	FALSE	TRUE	FALSE	ukb-a-552	7	2	46752374	0.000608591	337199	0.373721	Diagnoses - main ICD10: K50 Crohn's disease [regional enteritis] || id:ukb-a-552	Diagnoses - main ICD10: K50 Crohn's disease [regional enteritis]	Diagnoses - main ICD10: K50 Crohn's disease [regional enteritis] || ||	TRUE	igd	3	21758	46752374	2	0.0585	4.88304e-06	ebi-a-GCST90012073	|| id:ebi-a-GCST90012073	TRUE	reported	igd	0.000957913	20.8603	2	1	TRUE
rs2274611	T	C	T	C	-0.1179	-8.10245e-05	0.4415	0.440096	FALSE	FALSE	FALSE	ukb-a-552	20	9	90342675	0.000114181	337199	0.477945	Diagnoses - main ICD10: K50 Crohn's disease [regional enteritis] || id:ukb-a-552	Diagnoses - main ICD10: K50 Crohn's disease [regional enteritis]	Diagnoses - main ICD10: K50 Crohn's disease [regional enteritis] || ||	TRUE	igd	18	21758	90342675	9	0.0104	4.84619e-30	ebi-a-GCST90012073	|| id:ebi-a-GCST90012073	TRUE	reported	igd	0.00587198	128.505	2	1	TRUE
rs2921189	G	A	G	A	-0.0534	-8.71822e-05	0.6308	0.627345	FALSE	FALSE	FALSE	ukb-a-552	17	3	12420575	0.000117296	337199	0.457319	Diagnoses - main ICD10: K50 Crohn's disease [regional enteritis] || id:ukb-a-552	Diagnoses - main ICD10: K50 Crohn's disease [regional enteritis]	Diagnoses - main ICD10: K50 Crohn's disease [regional enteritis] || ||	TRUE	igd	6	21758	12420575	3	0.0106	4.08197e-07	ebi-a-GCST90012073	|| id:ebi-a-GCST90012073	TRUE	reported	igd	0.00116505	25.3764	2	1	TRUE
rs3001922	A	G	A	G	0.0821	9.6139e-05	0.1022	0.0938363	FALSE	FALSE	FALSE	ukb-a-552	16	10	77361092	0.00019538	337199	0.622677	Diagnoses - main ICD10: K50 Crohn's disease [regional enteritis] || id:ukb-a-552	Diagnoses - main ICD10: K50 Crohn's disease [regional enteritis]	Diagnoses - main ICD10: K50 Crohn's disease [regional enteritis] || ||	TRUE	igd	20	21758	77361092	10	0.0178	4.00996e-06	ebi-a-GCST90012073	|| id:ebi-a-GCST90012073	TRUE	reported	igd	0.000976794	21.2719	2	1	TRUE
rs3129757	C	A	C	A	-0.107	0.000111869	0.8486	0.850127	FALSE	FALSE	FALSE	ukb-a-552	25	6	32584609	0.000158866	337199	0.481329	Diagnoses - main ICD10: K50 Crohn's disease [regional enteritis] || id:ukb-a-552	Diagnoses - main ICD10: K50 Crohn's disease [regional enteritis]	Diagnoses - main ICD10: K50 Crohn's disease [regional enteritis] || ||	TRUE	igd	10	21758	32584609	6	0.0146	2.66011e-13	ebi-a-GCST90012073	|| id:ebi-a-GCST90012073	TRUE	reported	igd	0.00246248	53.7059	2	1	TRUE
rs35049778	A	G	A	G	0.0711	-9.60554e-05	0.2771	0.276283	FALSE	FALSE	FALSE	ukb-a-552	18	10	20199496	0.000127864	337199	0.452513	Diagnoses - main ICD10: K50 Crohn's disease [regional enteritis] || id:ukb-a-552	Diagnoses - main ICD10: K50 Crohn's disease [regional enteritis]	Diagnoses - main ICD10: K50 Crohn's disease [regional enteritis] || ||	TRUE	igd	21	21758	20199496	10	0.0118	1.66802e-09	ebi-a-GCST90012073	|| id:ebi-a-GCST90012073	TRUE	reported	igd	0.00166584	36.3024	2	1	TRUE
rs554689923	G	C	G	C	-0.3594	0.000163386	0.0138	0.0119054	FALSE	TRUE	FALSE	ukb-a-552	31	20	30053249	0.000530631	337199	0.758152	Diagnoses - main ICD10: K50 Crohn's disease [regional enteritis] || id:ukb-a-552	Diagnoses - main ICD10: K50 Crohn's disease [regional enteritis]	Diagnoses - main ICD10: K50 Crohn's disease [regional enteritis] || ||	TRUE	igd	32	21758	30016428	20	0.0755	1.92899e-06	ebi-a-GCST90012073	|| id:ebi-a-GCST90012073	TRUE	reported	igd	0.00104038	22.658	2	1	TRUE	TRUE	rs554689923	rs117558377	G	C	T	C
rs6575449	T	C	T	C	-0.2042	0.000402947	0.1826	0.185131	FALSE	FALSE	FALSE	ukb-a-552	19	14	95097303	0.000148632	337199	0.00670749	Diagnoses - main ICD10: K50 Crohn's disease [regional enteritis] || id:ukb-a-552	Diagnoses - main ICD10: K50 Crohn's disease [regional enteritis]	Diagnoses - main ICD10: K50 Crohn's disease [regional enteritis] || ||	TRUE	igd	27	21758	95097303	14	0.0145	7.09251e-45	ebi-a-GCST90012073	|| id:ebi-a-GCST90012073	TRUE	reported	igd	0.00903266	198.306	2	1	TRUE
rs73033060	T	G	T	G	0.1463	-0.000115318	0.0453	0.0401988	FALSE	FALSE	FALSE	ukb-a-552	24	5	2255093	0.000288401	337199	0.689266	Diagnoses - main ICD10: K50 Crohn's disease [regional enteritis] || id:ukb-a-552	Diagnoses - main ICD10: K50 Crohn's disease [regional enteritis]	Diagnoses - main ICD10: K50 Crohn's disease [regional enteritis] || ||	TRUE	igd	9	21758	2255093	5	0.0307	1.83599e-06	ebi-a-GCST90012073	|| id:ebi-a-GCST90012073	TRUE	reported	igd	0.00104265	22.7076	2	1	TRUE
rs7412	T	C	T	C	0.1028	3.32871e-05	0.0743	0.0809878	FALSE	FALSE	FALSE	ukb-a-552	29	19	45412079	0.000207936	337199	0.872816	Diagnoses - main ICD10: K50 Crohn's disease [regional enteritis] || id:ukb-a-552	Diagnoses - main ICD10: K50 Crohn's disease [regional enteritis]	Diagnoses - main ICD10: K50 Crohn's disease [regional enteritis] || ||	TRUE	igd	29	21758	45412079	19	0.0197	1.78398e-07	ebi-a-GCST90012073	|| id:ebi-a-GCST90012073	TRUE	reported	igd	0.00124995	27.2279	2	1	TRUE
rs76438938	T	C	T	C	0.1518	4.42151e-06	0.0306	0.0311671	FALSE	FALSE	FALSE	ukb-a-552	13	3	186461524	0.000325912	337199	0.989176	Diagnoses - main ICD10: K50 Crohn's disease [regional enteritis] || id:ukb-a-552	Diagnoses - main ICD10: K50 Crohn's disease [regional enteritis]	Diagnoses - main ICD10: K50 Crohn's disease [regional enteritis] || ||	TRUE	igd	5	21758	186461524	3	0.0307	7.52593e-07	ebi-a-GCST90012073	|| id:ebi-a-GCST90012073	TRUE	reported	igd	0.00112243	24.4471	2	1	TRUE
rs76453951	T	C	T	C	0.0844	0.000331766	0.117	0.115183	FALSE	FALSE	FALSE	ukb-a-552	27	8	9190564	0.00017802	337199	0.0623735	Diagnoses - main ICD10: K50 Crohn's disease [regional enteritis] || id:ukb-a-552	Diagnoses - main ICD10: K50 Crohn's disease [regional enteritis]	Diagnoses - main ICD10: K50 Crohn's disease [regional enteritis] || ||	TRUE	igd	17	21758	9190564	8	0.0161	1.65402e-07	ebi-a-GCST90012073	|| id:ebi-a-GCST90012073	TRUE	reported	igd	0.00126144	27.4785	2	1	TRUE
rs76904798	T	C	T	C	0.1095	7.89735e-05	0.13	0.144329	FALSE	FALSE	FALSE	ukb-a-552	5	12	40614434	0.000161399	337199	0.624624	Diagnoses - main ICD10: K50 Crohn's disease [regional enteritis] || id:ukb-a-552	Diagnoses - main ICD10: K50 Crohn's disease [regional enteritis]	Diagnoses - main ICD10: K50 Crohn's disease [regional enteritis] || ||	TRUE	igd	25	21758	40614434	12	0.0154	1.00508e-12	ebi-a-GCST90012073	|| id:ebi-a-GCST90012073	TRUE	reported	igd	0.00231825	50.553	2	1	TRUE
rs8176396	T	C	T	C	-0.1971	-0.000462005	0.0316	0.0234743	FALSE	FALSE	FALSE	ukb-a-552	9	14	103601138	0.000374365	337199	0.217165	Diagnoses - main ICD10: K50 Crohn's disease [regional enteritis] || id:ukb-a-552	Diagnoses - main ICD10: K50 Crohn's disease [regional enteritis]	Diagnoses - main ICD10: K50 Crohn's disease [regional enteritis] || ||	TRUE	igd	26	21758	103601138	14	0.035	1.84901e-08	ebi-a-GCST90012073	|| id:ebi-a-GCST90012073	TRUE	reported	igd	0.00145541	31.7101	2	1	TRUE
rs887945	G	A	G	A	0.1668	0.000227727	0.2355	0.218426	FALSE	FALSE	FALSE	ukb-a-552	21	19	18282895	0.00013804	337199	0.0990011	Diagnoses - main ICD10: K50 Crohn's disease [regional enteritis] || id:ukb-a-552	Diagnoses - main ICD10: K50 Crohn's disease [regional enteritis]	Diagnoses - main ICD10: K50 Crohn's disease [regional enteritis] || ||	TRUE	igd	31	21758	18282895	19	0.0121	3.80277e-43	ebi-a-GCST90012073	|| id:ebi-a-GCST90012073	TRUE	reported	igd	0.00865816	190.012	2	1	TRUE
rs9477379	C	T	C	T	-0.051	0.000283863	0.413	0.439015	FALSE	FALSE	FALSE	ukb-a-552	23	6	17301822	0.000114214	337199	0.0129426	Diagnoses - main ICD10: K50 Crohn's disease [regional enteritis] || id:ukb-a-552	Diagnoses - main ICD10: K50 Crohn's disease [regional enteritis]	Diagnoses - main ICD10: K50 Crohn's disease [regional enteritis] || ||	TRUE	igd	11	21758	17301822	6	0.0108	2.29298e-06	ebi-a-GCST90012073	|| id:ebi-a-GCST90012073	TRUE	reported	igd	0.00102383	22.2973	2	1	TRUE
rs9497486	T	G	T	G	0.1398	-0.00042455	0.0731	0.0562398	FALSE	FALSE	FALSE	ukb-a-552	3	6	146535715	0.00024572	337199	0.0840292	Diagnoses - main ICD10: K50 Crohn's disease [regional enteritis] || id:ukb-a-552	Diagnoses - main ICD10: K50 Crohn's disease [regional enteritis]	Diagnoses - main ICD10: K50 Crohn's disease [regional enteritis] || ||	TRUE	igd	14	21758	146535715	6	0.0212	4.53733e-11	ebi-a-GCST90012073	|| id:ebi-a-GCST90012073	TRUE	reported	igd	0.0019946	43.4813	2	1	TRUE
rs9497576	T	G	T	G	0.1346	-0.000378854	0.0749	0.0745317	FALSE	FALSE	FALSE	ukb-a-552	12	6	146925676	0.000216948	337199	0.0807625	Diagnoses - main ICD10: K50 Crohn's disease [regional enteritis] || id:ukb-a-552	Diagnoses - main ICD10: K50 Crohn's disease [regional enteritis]	Diagnoses - main ICD10: K50 Crohn's disease [regional enteritis] || ||	TRUE	igd	12	21758	146925676	6	0.0223	1.685e-09	ebi-a-GCST90012073	|| id:ebi-a-GCST90012073	TRUE	reported	igd	0.00167161	36.4284	2	1	TRUE
rs9901673	A	C	A	C	-0.0701	4.04391e-05	0.1634	0.177223	FALSE	FALSE	FALSE	ukb-a-552	14	17	7484101	0.000148664	337199	0.785608	Diagnoses - main ICD10: K50 Crohn's disease [regional enteritis] || id:ukb-a-552	Diagnoses - main ICD10: K50 Crohn's disease [regional enteritis]	Diagnoses - main ICD10: K50 Crohn's disease [regional enteritis] || ||	TRUE	igd	28	21758	7484101	17	0.0139	4.462e-07	ebi-a-GCST90012073	|| id:ebi-a-GCST90012073	TRUE	reported	igd	0.00116756	25.4312	2	1	TRUE
Cathepsin L2 → crohn's disease
rs10817163	A	T	A	T	0.1983	0.000118313	0.22045	0.220911	FALSE	TRUE	FALSE	ukb-a-552	11	9	99902524	0.000136885	337199	0.38741	Diagnoses - main ICD10: K50 Crohn's disease [regional enteritis] || id:ukb-a-552	Diagnoses - main ICD10: K50 Crohn's disease [regional enteritis]	Diagnoses - main ICD10: K50 Crohn's disease [regional enteritis] || ||	TRUE	igd	7	3301	99902524	9	0.0304	7.07946e-11	prot-a-728	|| id:prot-a-728	TRUE	reported	igd	0.012726	42.5241	2	1	TRUE
rs114113108	C	G	C	G	-0.5922	-0.000221088	0.0129	0.0116993	FALSE	TRUE	FALSE	ukb-a-552	10	1	75257391	0.000535112	337199	0.679488	Diagnoses - main ICD10: K50 Crohn's disease [regional enteritis] || id:ukb-a-552	Diagnoses - main ICD10: K50 Crohn's disease [regional enteritis]	Diagnoses - main ICD10: K50 Crohn's disease [regional enteritis] || ||	TRUE	igd	1	3301	75257391	1	0.1172	4.36516e-07	prot-a-728	|| id:prot-a-728	TRUE	reported	igd	0.0076752	25.5163	2	1	TRUE
rs116407656	C	T	C	T	0.4014	0.00084508	0.02439	0.0200164	FALSE	FALSE	FALSE	ukb-a-552	9	4	68099087	0.000422766	337199	0.0456163	Diagnoses - main ICD10: K50 Crohn's disease [regional enteritis] || id:ukb-a-552	Diagnoses - main ICD10: K50 Crohn's disease [regional enteritis]	Diagnoses - main ICD10: K50 Crohn's disease [regional enteritis] || ||	TRUE	igd	6	3301	68099087	4	0.0856	2.75423e-06	prot-a-728	|| id:prot-a-728	TRUE	reported	igd	0.00661726	21.9758	2	1	TRUE
rs117714361	G	A	G	A	-0.3452	0.000379161	0.02685	0.0261804	FALSE	FALSE	FALSE	ukb-a-552	6	12	109142132	0.000360984	337199	0.293556	Diagnoses - main ICD10: K50 Crohn's disease [regional enteritis] || id:ukb-a-552	Diagnoses - main ICD10: K50 Crohn's disease [regional enteritis]	Diagnoses - main ICD10: K50 Crohn's disease [regional enteritis] || ||	TRUE	igd	10	3301	109142132	12	0.0756	4.89779e-06	prot-a-728	|| id:prot-a-728	TRUE	reported	igd	0.00627651	20.837	2	1	TRUE
rs13068566	G	A	G	A	0.1157	-6.7474e-05	0.46617	0.465135	FALSE	FALSE	FALSE	ukb-a-552	5	3	102862667	0.000114153	337199	0.554466	Diagnoses - main ICD10: K50 Crohn's disease [regional enteritis] || id:ukb-a-552	Diagnoses - main ICD10: K50 Crohn's disease [regional enteritis]	Diagnoses - main ICD10: K50 Crohn's disease [regional enteritis] || ||	TRUE	igd	2	3301	102862667	3	0.0247	2.88403e-06	prot-a-728	|| id:prot-a-728	TRUE	reported	igd	0.00660313	21.9285	2	1	TRUE
rs148608463	A	G	A	G	-0.1178	-0.000142899	0.35415	0.351012	FALSE	FALSE	FALSE	ukb-a-552	7	12	121413027	0.000119074	337199	0.230105	Diagnoses - main ICD10: K50 Crohn's disease [regional enteritis] || id:ukb-a-552	Diagnoses - main ICD10: K50 Crohn's disease [regional enteritis]	Diagnoses - main ICD10: K50 Crohn's disease [regional enteritis] || ||	TRUE	igd	9	3301	121413027	12	0.0257	4.57088e-06	prot-a-728	|| id:prot-a-728	TRUE	reported	igd	0.00632446	20.9972	2	1	TRUE
rs151179824	A	G	A	G	0.4449	0.00030995	0.02158	0.0178025	FALSE	FALSE	FALSE	ukb-a-552	1	3	173226009	0.000448899	337199	0.489902	Diagnoses - main ICD10: K50 Crohn's disease [regional enteritis] || id:ukb-a-552	Diagnoses - main ICD10: K50 Crohn's disease [regional enteritis]	Diagnoses - main ICD10: K50 Crohn's disease [regional enteritis] || ||	TRUE	igd	4	3301	173226009	3	0.0943	2.34423e-06	prot-a-728	|| id:prot-a-728	TRUE	reported	igd	0.00669788	22.2453	2	1	TRUE
rs1523319	G	C	G	C	-0.1292	-0.000183535	0.28541	0.286832	FALSE	TRUE	FALSE	ukb-a-552	3	3	2292279	0.000125891	337199	0.144872	Diagnoses - main ICD10: K50 Crohn's disease [regional enteritis] || id:ukb-a-552	Diagnoses - main ICD10: K50 Crohn's disease [regional enteritis]	Diagnoses - main ICD10: K50 Crohn's disease [regional enteritis] || ||	TRUE	igd	3	3301	2292279	3	0.0279	3.54813e-06	prot-a-728	|| id:prot-a-728	TRUE	reported	igd	0.00645444	21.4315	2	1	TRUE
rs2302837	G	A	G	A	-0.2541	0.000101671	0.92494	0.934804	FALSE	FALSE	FALSE	ukb-a-552	8	17	6014176	0.000235211	337199	0.665557	Diagnoses - main ICD10: K50 Crohn's disease [regional enteritis] || id:ukb-a-552	Diagnoses - main ICD10: K50 Crohn's disease [regional enteritis]	Diagnoses - main ICD10: K50 Crohn's disease [regional enteritis] || ||	TRUE	igd	11	3301	6014176	17	0.0498	3.31131e-07	prot-a-728	|| id:prot-a-728	TRUE	reported	igd	0.00782516	26.0188	2	1	TRUE
rs7669728	C	T	C	T	-0.1301	9.76689e-05	0.43633	0.433112	FALSE	FALSE	FALSE	ukb-a-552	2	4	146891101	0.00011531	337199	0.396989	Diagnoses - main ICD10: K50 Crohn's disease [regional enteritis] || id:ukb-a-552	Diagnoses - main ICD10: K50 Crohn's disease [regional enteritis]	Diagnoses - main ICD10: K50 Crohn's disease [regional enteritis] || ||	TRUE	igd	5	3301	146891101	4	0.0254	3.0903e-07	prot-a-728	|| id:prot-a-728	TRUE	reported	igd	0.00788504	26.2195	2	1	TRUE
rs7898416	G	A	G	A	-0.2277	0.000600967	0.0705	0.0723742	FALSE	FALSE	FALSE	ukb-a-552	4	10	83700161	0.000219416	337199	0.00616396	Diagnoses - main ICD10: K50 Crohn's disease [regional enteritis] || id:ukb-a-552	Diagnoses - main ICD10: K50 Crohn's disease [regional enteritis]	Diagnoses - main ICD10: K50 Crohn's disease [regional enteritis] || ||	TRUE	igd	8	3301	83700161	10	0.0489	3.23594e-06	prot-a-728	|| id:prot-a-728	TRUE	reported	igd	0.00652559	21.6693	2	1	TRUE
Cathepsin O → crohn's disease
rs10902420	G	A	G	A	-0.2097	-0.000311472	0.89909	0.914573	FALSE	FALSE	FALSE	ukb-a-552	10	12	132150538	0.000204832	337199	0.128354	Diagnoses - main ICD10: K50 Crohn's disease [regional enteritis] || id:ukb-a-552	Diagnoses - main ICD10: K50 Crohn's disease [regional enteritis]	Diagnoses - main ICD10: K50 Crohn's disease [regional enteritis] || ||	TRUE	igd	9	3301	132150183	12	0.0432	1.23027e-06	prot-a-726	|| id:prot-a-726	TRUE	reported	igd	0.00708753	23.5487	2	1	TRUE	TRUE	rs10902420	rs61934922	A	G	A	G
rs146963690	G	T	G	T	0.6246	-0.000242445	0.0101	0.0105131	FALSE	FALSE	FALSE	ukb-a-552	1	2	156493388	0.000570437	337199	0.670825	Diagnoses - main ICD10: K50 Crohn's disease [regional enteritis] || id:ukb-a-552	Diagnoses - main ICD10: K50 Crohn's disease [regional enteritis]	Diagnoses - main ICD10: K50 Crohn's disease [regional enteritis] || ||	TRUE	igd	1	3301	156493388	2	0.1322	2.29087e-06	prot-a-726	|| id:prot-a-726	TRUE	reported	igd	0.0067169	22.3089	2	1	TRUE
rs17288007	G	A	G	A	-0.2456	-3.1643e-05	0.06381	0.0635204	FALSE	FALSE	FALSE	ukb-a-552	8	4	159878046	0.000235046	337199	0.892909	Diagnoses - main ICD10: K50 Crohn's disease [regional enteritis] || id:ukb-a-552	Diagnoses - main ICD10: K50 Crohn's disease [regional enteritis]	Diagnoses - main ICD10: K50 Crohn's disease [regional enteritis] || ||	TRUE	igd	3	3301	159878046	4	0.0521	2.45471e-06	prot-a-726	|| id:prot-a-726	TRUE	reported	igd	0.00668686	22.2084	2	1	TRUE
rs1870736	G	C	G	C	0.1222	7.13094e-05	0.42746	0.418895	FALSE	TRUE	TRUE	ukb-a-552	9	15	88624621	0.000115154	337199	0.53575	Diagnoses - main ICD10: K50 Crohn's disease [regional enteritis] || id:ukb-a-552	Diagnoses - main ICD10: K50 Crohn's disease [regional enteritis]	Diagnoses - main ICD10: K50 Crohn's disease [regional enteritis] || ||	TRUE	igd	11	3301	88624621	15	0.0249	9.33254e-07	prot-a-726	|| id:prot-a-726	TRUE	reported	igd	0.00724338	24.0702	2	1	FALSE
rs2439803	G	A	G	A	0.1763	-8.16697e-05	0.15304	0.152394	FALSE	FALSE	FALSE	ukb-a-552	4	11	129083967	0.000157856	337199	0.604898	Diagnoses - main ICD10: K50 Crohn's disease [regional enteritis] || id:ukb-a-552	Diagnoses - main ICD10: K50 Crohn's disease [regional enteritis]	Diagnoses - main ICD10: K50 Crohn's disease [regional enteritis] || ||	TRUE	igd	7	3301	129083967	11	0.0351	5.12861e-07	prot-a-726	|| id:prot-a-726	TRUE	reported	igd	0.0075847	25.2132	2	1	TRUE
rs4076941	C	T	C	T	-0.1245	0.000116855	0.36872	0.362916	FALSE	FALSE	FALSE	ukb-a-552	6	11	11261567	0.000118903	337199	0.32572	Diagnoses - main ICD10: K50 Crohn's disease [regional enteritis] || id:ukb-a-552	Diagnoses - main ICD10: K50 Crohn's disease [regional enteritis]	Diagnoses - main ICD10: K50 Crohn's disease [regional enteritis] || ||	TRUE	igd	8	3301	11261567	11	0.0262	2.13796e-06	prot-a-726	|| id:prot-a-726	TRUE	reported	igd	0.00679407	22.567	2	1	TRUE
rs4297371	C	A	C	A	0.1453	-3.11904e-05	0.79306	0.807276	FALSE	FALSE	FALSE	ukb-a-552	5	10	11249367	0.000143794	337199	0.828278	Diagnoses - main ICD10: K50 Crohn's disease [regional enteritis] || id:ukb-a-552	Diagnoses - main ICD10: K50 Crohn's disease [regional enteritis]	Diagnoses - main ICD10: K50 Crohn's disease [regional enteritis] || ||	TRUE	igd	5	3301	11249367	10	0.0313	3.54813e-06	prot-a-726	|| id:prot-a-726	TRUE	reported	igd	0.00648591	21.5367	2	1	TRUE
rs4843804	A	G	A	G	-0.3124	0.000283825	0.0336	0.0307059	FALSE	FALSE	FALSE	ukb-a-552	7	16	88156187	0.000328234	337199	0.387202	Diagnoses - main ICD10: K50 Crohn's disease [regional enteritis] || id:ukb-a-552	Diagnoses - main ICD10: K50 Crohn's disease [regional enteritis]	Diagnoses - main ICD10: K50 Crohn's disease [regional enteritis] || ||	TRUE	igd	13	3301	88156187	16	0.0673	3.46737e-06	prot-a-726	|| id:prot-a-726	TRUE	reported	igd	0.00648516	21.5342	2	1	TRUE
rs78943701	A	G	A	G	-0.479	-0.00068499	0.01536	0.0168817	FALSE	FALSE	FALSE	ukb-a-552	2	10	73736674	0.000439929	337199	0.11946	Diagnoses - main ICD10: K50 Crohn's disease [regional enteritis] || id:ukb-a-552	Diagnoses - main ICD10: K50 Crohn's disease [regional enteritis]	Diagnoses - main ICD10: K50 Crohn's disease [regional enteritis] || ||	TRUE	igd	6	3301	73736674	10	0.1025	2.95121e-06	prot-a-726	|| id:prot-a-726	TRUE	reported	igd	0.00657225	21.8253	2	1	TRUE
rs9932172	T	C	T	C	0.1915	0.000241626	0.10769	0.104336	FALSE	FALSE	FALSE	ukb-a-552	3	16	7642591	0.000186376	337199	0.194824	Diagnoses - main ICD10: K50 Crohn's disease [regional enteritis] || id:ukb-a-552	Diagnoses - main ICD10: K50 Crohn's disease [regional enteritis]	Diagnoses - main ICD10: K50 Crohn's disease [regional enteritis] || ||	TRUE	igd	12	3301	7642591	16	0.0401	1.7378e-06	prot-a-726	|| id:prot-a-726	TRUE	reported	igd	0.00686141	22.7922	2	1	TRUE
Cathepsin S → crohn's disease
rs1022239	T	A	T	A	0.1157	-2.69668e-05	0.58887	0.582116	FALSE	TRUE	FALSE	ukb-a-552	13	13	65424046	0.000115647	337199	0.81562	Diagnoses - main ICD10: K50 Crohn's disease [regional enteritis] || id:ukb-a-552	Diagnoses - main ICD10: K50 Crohn's disease [regional enteritis]	Diagnoses - main ICD10: K50 Crohn's disease [regional enteritis] || ||	TRUE	igd	21	3301	65424046	13	0.025	3.71535e-06	prot-a-727	|| id:prot-a-727	TRUE	reported	igd	0.00644662	21.4054	2	1	TRUE
rs10516855	C	T	C	T	-0.1969	-0.000103153	0.09552	0.0937621	FALSE	FALSE	FALSE	ukb-a-552	16	4	90924478	0.000194356	337199	0.595598	Diagnoses - main ICD10: K50 Crohn's disease [regional enteritis] || id:ukb-a-552	Diagnoses - main ICD10: K50 Crohn's disease [regional enteritis]	Diagnoses - main ICD10: K50 Crohn's disease [regional enteritis] || ||	TRUE	igd	8	3301	90924478	4	0.0421	2.95121e-06	prot-a-727	|| id:prot-a-727	TRUE	reported	igd	0.00658284	21.8607	2	1	TRUE
rs1060435	G	A	G	A	-0.1291	0.000106106	0.39793	0.408548	FALSE	FALSE	FALSE	ukb-a-552	14	11	68855595	0.000115446	337199	0.358045	Diagnoses - main ICD10: K50 Crohn's disease [regional enteritis] || id:ukb-a-552	Diagnoses - main ICD10: K50 Crohn's disease [regional enteritis]	Diagnoses - main ICD10: K50 Crohn's disease [regional enteritis] || ||	TRUE	igd	16	3301	68855595	11	0.0251	2.75423e-07	prot-a-727	|| id:prot-a-727	TRUE	reported	igd	0.00795047	26.4388	2	1	TRUE
rs113108135	C	G	C	G	0.2349	0.000161107	0.06933	0.0673401	FALSE	TRUE	FALSE	ukb-a-552	12	5	166659513	0.000226265	337199	0.476449	Diagnoses - main ICD10: K50 Crohn's disease [regional enteritis] || id:ukb-a-552	Diagnoses - main ICD10: K50 Crohn's disease [regional enteritis]	Diagnoses - main ICD10: K50 Crohn's disease [regional enteritis] || ||	TRUE	igd	9	3301	166659513	5	0.0491	1.69824e-06	prot-a-727	|| id:prot-a-727	TRUE	reported	igd	0.00688584	22.8739	2	1	TRUE
rs116623438	C	T	C	T	-0.43	0.000387469	0.02023	0.0204642	FALSE	FALSE	FALSE	ukb-a-552	10	5	102689283	0.000400421	337199	0.333218	Diagnoses - main ICD10: K50 Crohn's disease [regional enteritis] || id:ukb-a-552	Diagnoses - main ICD10: K50 Crohn's disease [regional enteritis]	Diagnoses - main ICD10: K50 Crohn's disease [regional enteritis] || ||	TRUE	igd	10	3301	102689283	5	0.0876	9.12011e-07	prot-a-727	|| id:prot-a-727	TRUE	reported	igd	0.00724644	24.0805	2	1	TRUE
rs118010753	C	T	C	T	0.5018	-0.000551842	0.01437	0.0126631	FALSE	FALSE	FALSE	ukb-a-552	9	21	18833920	0.000511612	337199	0.280752	Diagnoses - main ICD10: K50 Crohn's disease [regional enteritis] || id:ukb-a-552	Diagnoses - main ICD10: K50 Crohn's disease [regional enteritis]	Diagnoses - main ICD10: K50 Crohn's disease [regional enteritis] || ||	TRUE	igd	24	3301	18833920	21	0.1081	3.46737e-06	prot-a-727	|| id:prot-a-727	TRUE	reported	igd	0.00648543	21.5351	2	1	TRUE
rs12804405	A	G	A	G	0.612	-0.00021231	0.01019	0.008968	FALSE	FALSE	FALSE	ukb-a-552	22	11	24422062	0.000619838	337199	0.731958	Diagnoses - main ICD10: K50 Crohn's disease [regional enteritis] || id:ukb-a-552	Diagnoses - main ICD10: K50 Crohn's disease [regional enteritis]	Diagnoses - main ICD10: K50 Crohn's disease [regional enteritis] || ||	TRUE	igd	17	3301	24422062	11	0.129	2.0893e-06	prot-a-727	|| id:prot-a-727	TRUE	reported	igd	0.00677215	22.4937	2	1	TRUE
rs13150189	A	G	A	G	0.1556	-8.52954e-05	0.21113	0.209892	FALSE	FALSE	FALSE	ukb-a-552	19	4	181239467	0.000139469	337199	0.540822	Diagnoses - main ICD10: K50 Crohn's disease [regional enteritis] || id:ukb-a-552	Diagnoses - main ICD10: K50 Crohn's disease [regional enteritis]	Diagnoses - main ICD10: K50 Crohn's disease [regional enteritis] || ||	TRUE	igd	6	3301	181239467	4	0.0306	3.46737e-07	prot-a-727	|| id:prot-a-727	TRUE	reported	igd	0.00777217	25.8412	2	1	TRUE
rs13196989	T	C	T	C	-0.1758	-9.04495e-06	0.13099	0.129591	FALSE	FALSE	FALSE	ukb-a-552	18	6	239373	0.000169949	337199	0.957555	Diagnoses - main ICD10: K50 Crohn's disease [regional enteritis] || id:ukb-a-552	Diagnoses - main ICD10: K50 Crohn's disease [regional enteritis]	Diagnoses - main ICD10: K50 Crohn's disease [regional enteritis] || ||	TRUE	igd	12	3301	239373	6	0.0374	2.5704e-06	prot-a-727	|| id:prot-a-727	TRUE	reported	igd	0.00664893	22.0816	2	1	TRUE
rs13212873	C	T	C	T	0.5422	-1.67864e-05	0.0116	0.0103663	FALSE	FALSE	FALSE	ukb-a-552	11	6	143059208	0.000560244	337199	0.976097	Diagnoses - main ICD10: K50 Crohn's disease [regional enteritis] || id:ukb-a-552	Diagnoses - main ICD10: K50 Crohn's disease [regional enteritis]	Diagnoses - main ICD10: K50 Crohn's disease [regional enteritis] || ||	TRUE	igd	11	3301	143059208	6	0.117	3.54813e-06	prot-a-727	|| id:prot-a-727	TRUE	reported	igd	0.00646376	21.4627	2	1	TRUE
rs13411643	C	T	C	T	0.1831	-0.000145912	0.13712	0.134069	FALSE	FALSE	FALSE	ukb-a-552	15	2	60351132	0.000166266	337199	0.380174	Diagnoses - main ICD10: K50 Crohn's disease [regional enteritis] || id:ukb-a-552	Diagnoses - main ICD10: K50 Crohn's disease [regional enteritis]	Diagnoses - main ICD10: K50 Crohn's disease [regional enteritis] || ||	TRUE	igd	4	3301	60351132	2	0.0364	5.01187e-07	prot-a-727	|| id:prot-a-727	TRUE	reported	igd	0.00760698	25.2878	2	1	TRUE
rs2470994	C	T	C	T	0.1304	-0.000109003	0.28088	0.285545	FALSE	FALSE	FALSE	ukb-a-552	21	7	47430626	0.000126536	337199	0.388998	Diagnoses - main ICD10: K50 Crohn's disease [regional enteritis] || id:ukb-a-552	Diagnoses - main ICD10: K50 Crohn's disease [regional enteritis]	Diagnoses - main ICD10: K50 Crohn's disease [regional enteritis] || ||	TRUE	igd	13	3301	47430626	7	0.0281	3.38844e-06	prot-a-727	|| id:prot-a-727	TRUE	reported	igd	0.00648146	21.5218	2	1	TRUE
rs41271951	G	A	G	A	-0.8605	-0.00018303	0.08349	0.0849009	FALSE	FALSE	FALSE	ukb-a-552	2	1	150737220	0.000203202	337199	0.367734	Diagnoses - main ICD10: K50 Crohn's disease [regional enteritis] || id:ukb-a-552	Diagnoses - main ICD10: K50 Crohn's disease [regional enteritis]	Diagnoses - main ICD10: K50 Crohn's disease [regional enteritis] || ||	TRUE	igd	1	3301	150737220	1	0.0419	7.07946e-94	prot-a-727	|| id:prot-a-727	TRUE	reported	igd	0.113294	421.513	2	1	TRUE
rs4313886	C	T	C	T	0.1687	-6.82069e-05	0.13446	0.134434	FALSE	FALSE	FALSE	ukb-a-552	24	18	74370742	0.000167716	337199	0.684242	Diagnoses - main ICD10: K50 Crohn's disease [regional enteritis] || id:ukb-a-552	Diagnoses - main ICD10: K50 Crohn's disease [regional enteritis]	Diagnoses - main ICD10: K50 Crohn's disease [regional enteritis] || ||	TRUE	igd	22	3301	74370742	18	0.0365	3.89045e-06	prot-a-727	|| id:prot-a-727	TRUE	reported	igd	0.0064298	21.3492	2	1	TRUE
rs4581957	A	G	A	G	-0.1775	-0.000145732	0.13414	0.131489	FALSE	FALSE	FALSE	ukb-a-552	6	2	174866439	0.000167743	337199	0.384967	Diagnoses - main ICD10: K50 Crohn's disease [regional enteritis] || id:ukb-a-552	Diagnoses - main ICD10: K50 Crohn's disease [regional enteritis]	Diagnoses - main ICD10: K50 Crohn's disease [regional enteritis] || ||	TRUE	igd	3	3301	174866439	2	0.0365	1.14815e-06	prot-a-727	|| id:prot-a-727	TRUE	reported	igd	0.0071132	23.6346	2	1	TRUE
rs529565	C	T	C	T	-0.1315	3.10474e-05	0.31269	0.317842	FALSE	FALSE	FALSE	ukb-a-552	7	9	136149500	0.00012192	337199	0.79899	Diagnoses - main ICD10: K50 Crohn's disease [regional enteritis] || id:ukb-a-552	Diagnoses - main ICD10: K50 Crohn's disease [regional enteritis]	Diagnoses - main ICD10: K50 Crohn's disease [regional enteritis] || ||	TRUE	igd	14	3301	136149500	9	0.0266	7.76247e-07	prot-a-727	|| id:prot-a-727	TRUE	reported	igd	0.00734919	24.4245	2	1	TRUE
rs61870690	G	A	G	A	-0.3386	0.000274233	0.04143	0.0276083	FALSE	FALSE	FALSE	ukb-a-552	4	10	127523966	0.000363355	337199	0.450416	Diagnoses - main ICD10: K50 Crohn's disease [regional enteritis] || id:ukb-a-552	Diagnoses - main ICD10: K50 Crohn's disease [regional enteritis]	Diagnoses - main ICD10: K50 Crohn's disease [regional enteritis] || ||	TRUE	igd	15	3301	127523966	10	0.0684	7.24436e-07	prot-a-727	|| id:prot-a-727	TRUE	reported	igd	0.00736892	24.4905	2	1	TRUE
rs6657328	C	G	C	G	-0.1291	7.16627e-05	0.7184	0.729605	FALSE	TRUE	FALSE	ukb-a-552	1	1	107433954	0.000128099	337199	0.575865	Diagnoses - main ICD10: K50 Crohn's disease [regional enteritis] || id:ukb-a-552	Diagnoses - main ICD10: K50 Crohn's disease [regional enteritis]	Diagnoses - main ICD10: K50 Crohn's disease [regional enteritis] || ||	TRUE	igd	2	3301	107433954	1	0.0283	4.89779e-06	prot-a-727	|| id:prot-a-727	TRUE	reported	igd	0.00626476	20.7978	2	1	TRUE
rs73099998	T	C	T	C	-0.146	2.58585e-05	0.20811	0.207485	FALSE	FALSE	FALSE	ukb-a-552	8	12	58633987	0.00014074	337199	0.854223	Diagnoses - main ICD10: K50 Crohn's disease [regional enteritis] || id:ukb-a-552	Diagnoses - main ICD10: K50 Crohn's disease [regional enteritis]	Diagnoses - main ICD10: K50 Crohn's disease [regional enteritis] || ||	TRUE	igd	19	3301	58633987	12	0.0308	2.18776e-06	prot-a-727	|| id:prot-a-727	TRUE	reported	igd	0.00676102	22.4564	2	1	TRUE
rs74804137	C	T	C	T	-0.5178	0.00042226	0.01757	0.0152521	FALSE	FALSE	FALSE	ukb-a-552	23	12	18017954	0.000482304	337199	0.3813	Diagnoses - main ICD10: K50 Crohn's disease [regional enteritis] || id:ukb-a-552	Diagnoses - main ICD10: K50 Crohn's disease [regional enteritis]	Diagnoses - main ICD10: K50 Crohn's disease [regional enteritis] || ||	TRUE	igd	18	3301	18017954	12	0.0987	1.58489e-07	prot-a-727	|| id:prot-a-727	TRUE	reported	igd	0.00826872	27.5059	2	1	TRUE
rs7614425	A	G	A	G	-0.2082	-0.000129947	0.09254	0.0887073	FALSE	FALSE	FALSE	ukb-a-552	17	3	98174258	0.000201066	337199	0.518093	Diagnoses - main ICD10: K50 Crohn's disease [regional enteritis] || id:ukb-a-552	Diagnoses - main ICD10: K50 Crohn's disease [regional enteritis]	Diagnoses - main ICD10: K50 Crohn's disease [regional enteritis] || ||	TRUE	igd	5	3301	98174258	3	0.0436	1.8197e-06	prot-a-727	|| id:prot-a-727	TRUE	reported	igd	0.00686046	22.789	2	1	TRUE
rs77792819	G	A	G	A	0.3147	-0.00025932	0.04096	0.0399734	FALSE	FALSE	FALSE	ukb-a-552	20	12	94386245	0.000294725	337199	0.37893	Diagnoses - main ICD10: K50 Crohn's disease [regional enteritis] || id:ukb-a-552	Diagnoses - main ICD10: K50 Crohn's disease [regional enteritis]	Diagnoses - main ICD10: K50 Crohn's disease [regional enteritis] || ||	TRUE	igd	20	3301	94386245	12	0.0661	1.94984e-06	prot-a-727	|| id:prot-a-727	TRUE	reported	igd	0.00681982	22.6531	2	1	TRUE
rs78767885	C	T	C	T	0.2238	-6.20399e-06	0.08725	0.077198	FALSE	FALSE	FALSE	ukb-a-552	5	19	18112020	0.000219551	337199	0.977457	Diagnoses - main ICD10: K50 Crohn's disease [regional enteritis] || id:ukb-a-552	Diagnoses - main ICD10: K50 Crohn's disease [regional enteritis]	Diagnoses - main ICD10: K50 Crohn's disease [regional enteritis] || ||	TRUE	igd	23	3301	18112020	19	0.0477	2.69153e-06	prot-a-727	|| id:prot-a-727	TRUE	reported	igd	0.00662447	21.9999	2	1	TRUE
rs989576	T	C	T	C	0.1307	0.000191644	0.29843	0.297519	FALSE	FALSE	FALSE	ukb-a-552	3	4	127182592	0.000125361	337199	0.12633	Diagnoses - main ICD10: K50 Crohn's disease [regional enteritis] || id:ukb-a-552	Diagnoses - main ICD10: K50 Crohn's disease [regional enteritis]	Diagnoses - main ICD10: K50 Crohn's disease [regional enteritis] || ||	TRUE	igd	7	3301	127182592	4	0.0278	2.5704e-06	prot-a-727	|| id:prot-a-727	TRUE	reported	igd	0.00665147	22.0901	2	1	TRUE
Cathepsin Z → crohn's disease
rs10745925	C	T	C	T	-0.3624	-0.000151121	0.29402	0.287642	FALSE	FALSE	FALSE	ukb-a-552	5	12	102218899	0.000125367	337199	0.228038	Diagnoses - main ICD10: K50 Crohn's disease [regional enteritis] || id:ukb-a-552	Diagnoses - main ICD10: K50 Crohn's disease [regional enteritis]	Diagnoses - main ICD10: K50 Crohn's disease [regional enteritis] || ||	TRUE	igd	11	3301	102218899	12	0.0266	2.29087e-42	prot-a-729	|| id:prot-a-729	TRUE	reported	igd	0.0532365	185.503	2	1	TRUE
rs10761760	C	A	C	A	0.1321	-1.61821e-05	0.44944	0.472914	FALSE	FALSE	FALSE	ukb-a-552	12	10	65188318	0.000113652	337199	0.886778	Diagnoses - main ICD10: K50 Crohn's disease [regional enteritis] || id:ukb-a-552	Diagnoses - main ICD10: K50 Crohn's disease [regional enteritis]	Diagnoses - main ICD10: K50 Crohn's disease [regional enteritis] || ||	TRUE	igd	8	3301	65179152	10	0.0258	3.0903e-07	prot-a-729	|| id:prot-a-729	TRUE	reported	igd	0.00787926	26.2001	2	1	TRUE	TRUE	rs10761760	rs10761763	C	A	C	TRUE
rs1135945	A	G	A	G	0.1385	0.000204728	0.20839	0.211206	FALSE	FALSE	FALSE	ukb-a-552	4	4	516586	0.000138924	337199	0.140573	Diagnoses - main ICD10: K50 Crohn's disease [regional enteritis] || id:ukb-a-552	Diagnoses - main ICD10: K50 Crohn's disease [regional enteritis]	Diagnoses - main ICD10: K50 Crohn's disease [regional enteritis] || ||	TRUE	igd	5	3301	516586	4	0.0301	4.16869e-06	prot-a-729	|| id:prot-a-729	TRUE	reported	igd	0.00637301	21.1594	2	1	TRUE
rs114675081	G	A	G	A	0.5153	0.000363456	0.01467	0.0140718	FALSE	FALSE	FALSE	ukb-a-552	3	3	106826623	0.000490317	337199	0.458532	Diagnoses - main ICD10: K50 Crohn's disease [regional enteritis] || id:ukb-a-552	Diagnoses - main ICD10: K50 Crohn's disease [regional enteritis]	Diagnoses - main ICD10: K50 Crohn's disease [regional enteritis] || ||	TRUE	igd	2	3301	106826623	3	0.1075	1.65959e-06	prot-a-729	|| id:prot-a-729	TRUE	reported	igd	0.00691266	22.9636	2	1	TRUE
rs116920068	A	G	A	G	-0.3498	-0.000570587	0.0289	0.0282474	FALSE	FALSE	FALSE	ukb-a-552	6	10	54555095	0.000344573	337199	0.0977372	Diagnoses - main ICD10: K50 Crohn's disease [regional enteritis] || id:ukb-a-552	Diagnoses - main ICD10: K50 Crohn's disease [regional enteritis]	Diagnoses - main ICD10: K50 Crohn's disease [regional enteritis] || ||	TRUE	igd	9	3301	54555095	10	0.0749	3.01995e-06	prot-a-729	|| id:prot-a-729	TRUE	reported	igd	0.00656403	21.7978	2	1	TRUE
rs148370779	T	C	T	C	-1.7632	0.000638413	0.01316	0.0101928	FALSE	FALSE	FALSE	ukb-a-552	11	20	57602212	0.000572483	337199	0.26478	Diagnoses - main ICD10: K50 Crohn's disease [regional enteritis] || id:ukb-a-552	Diagnoses - main ICD10: K50 Crohn's disease [regional enteritis]	Diagnoses - main ICD10: K50 Crohn's disease [regional enteritis] || ||	TRUE	igd	13	3301	57602212	20	0.1105	2.5704e-57	prot-a-729	|| id:prot-a-729	TRUE	reported	igd	0.0716084	254.458	2	1	TRUE
rs298724	C	T	C	T	0.2482	-3.43587e-05	0.05507	0.0557104	FALSE	FALSE	FALSE	ukb-a-552	10	9	94023321	0.000247197	337199	0.889455	Diagnoses - main ICD10: K50 Crohn's disease [regional enteritis] || id:ukb-a-552	Diagnoses - main ICD10: K50 Crohn's disease [regional enteritis]	Diagnoses - main ICD10: K50 Crohn's disease [regional enteritis] || ||	TRUE	igd	7	3301	94023321	9	0.0538	3.98107e-06	prot-a-729	|| id:prot-a-729	TRUE	reported	igd	0.00640623	21.2704	2	1	TRUE
rs36128387	T	C	T	C	0.439	0.00026203	0.02261	0.0193343	FALSE	FALSE	FALSE	ukb-a-552	1	1	235460258	0.000419076	337199	0.531803	Diagnoses - main ICD10: K50 Crohn's disease [regional enteritis] || id:ukb-a-552	Diagnoses - main ICD10: K50 Crohn's disease [regional enteritis]	Diagnoses - main ICD10: K50 Crohn's disease [regional enteritis] || ||	TRUE	igd	1	3301	235460258	1	0.0914	1.54882e-06	prot-a-729	|| id:prot-a-729	TRUE	reported	igd	0.00694011	23.0554	2	1	TRUE
rs4761709	G	A	G	A	0.1218	0.000103409	0.40882	0.410409	FALSE	FALSE	FALSE	ukb-a-552	2	12	93785170	0.000115453	337199	0.370424	Diagnoses - main ICD10: K50 Crohn's disease [regional enteritis] || id:ukb-a-552	Diagnoses - main ICD10: K50 Crohn's disease [regional enteritis]	Diagnoses - main ICD10: K50 Crohn's disease [regional enteritis] || ||	TRUE	igd	10	3301	93785170	12	0.0249	1e-06	prot-a-729	|| id:prot-a-729	TRUE	reported	igd	0.00719637	23.9129	2	1	TRUE
rs67845377	T	C	T	C	0.1675	-6.71851e-06	0.13855	0.138013	FALSE	FALSE	FALSE	ukb-a-552	7	19	19275802	0.000164704	337199	0.967462	Diagnoses - main ICD10: K50 Crohn's disease [regional enteritis] || id:ukb-a-552	Diagnoses - main ICD10: K50 Crohn's disease [regional enteritis]	Diagnoses - main ICD10: K50 Crohn's disease [regional enteritis] || ||	TRUE	igd	12	3301	19275802	19	0.0362	3.71535e-06	prot-a-729	|| id:prot-a-729	TRUE	reported	igd	0.00644406	21.3968	2	1	TRUE
rs7656806	C	A	C	A	-0.1276	-8.03119e-05	0.51592	0.511475	FALSE	FALSE	FALSE	ukb-a-552	8	4	138271322	0.000113479	337199	0.479115	Diagnoses - main ICD10: K50 Crohn's disease [regional enteritis] || id:ukb-a-552	Diagnoses - main ICD10: K50 Crohn's disease [regional enteritis]	Diagnoses - main ICD10: K50 Crohn's disease [regional enteritis] || ||	TRUE	igd	4	3301	138271322	4	0.0245	1.86209e-07	prot-a-729	|| id:prot-a-729	TRUE	reported	igd	0.00815022	27.1085	2	1	TRUE
rs770140	G	A	G	A	-0.1241	0.000138134	0.64195	0.642364	FALSE	FALSE	FALSE	ukb-a-552	9	5	19430825	0.000119888	337199	0.249241	Diagnoses - main ICD10: K50 Crohn's disease [regional enteritis] || id:ukb-a-552	Diagnoses - main ICD10: K50 Crohn's disease [regional enteritis]	Diagnoses - main ICD10: K50 Crohn's disease [regional enteritis] || ||	TRUE	igd	6	3301	19430825	5	0.0265	2.81838e-06	prot-a-729	|| id:prot-a-729	TRUE	reported	igd	0.0065998	21.9174	2	1	TRUE

## Sheet: sheet2
2. Significant SNPs from the GWAS summary statistics used as instrumental variables in Mendelian randomization analyses from crohn's disease to cathepsins.
SNP	effect_allele.exposure	other_allele.exposure	effect_allele.outcome	other_allele.outcome	beta.exposure	beta.outcome	eaf.exposure	eaf.outcome	remove	palindromic	ambiguous	id.outcome	X.x	chr	pos	se.outcome	samplesize.outcome	pval.outcome	outcome	originalname.outcome	outcome.deprecated	mr_keep.outcome	data_source.outcome	X.y	pos.exposure	samplesize.exposure	chr.exposure	pval.exposure	se.exposure	id.exposure	exposure	mr_keep.exposure	pval_origin.exposure	data_source.exposure	r2	F	action	SNP_index	mr_keep
Crohn's disease → cathepsin B
rs11465802	C	A	C	A	0.000801605	0.016	0.302157	0.30416	FALSE	FALSE	FALSE	prot-a-718	18	1	67685598	0.0269	3301	0.549541	Cathepsin B || id:prot-a-718	Cathepsin B	Cathepsin B || ||	TRUE	igd	2	67685598	337199	1	8.9929e-11	0.000123644	ukb-a-552	|| id:ukb-a-552	TRUE	reported	igd	0.000124633	42.0312	2	1	TRUE
rs118078515	T	A	T	A	0.0021607	-0.034	0.015737	0.01749	FALSE	TRUE	FALSE	prot-a-718	11	7	101601549	0.0998	3301	0.74131	Cathepsin B || id:prot-a-718	Cathepsin B	Cathepsin B || ||	TRUE	igd	14	101601549	337199	7	4.82625e-06	0.000472567	ukb-a-552	|| id:ukb-a-552	TRUE	reported	igd	6.19939e-05	20.9055	2	1	TRUE
rs12464184	A	G	A	G	-0.00098142	0.0027	0.0807671	0.08497	FALSE	FALSE	FALSE	prot-a-718	5	2	6069645	0.0452	3301	0.954993	Cathepsin B || id:prot-a-718	Cathepsin B	Cathepsin B || ||	TRUE	igd	4	6069645	337199	2	2.97625e-06	0.00021004	ukb-a-552	|| id:ukb-a-552	TRUE	reported	igd	6.47428e-05	21.8325	2	1	TRUE
rs13073724	A	C	A	C	0.0015215	0.0334	0.0396947	0.03937	FALSE	FALSE	FALSE	prot-a-718	9	3	73510573	0.0684	3301	0.630957	Cathepsin B || id:prot-a-718	Cathepsin B	Cathepsin B || ||	TRUE	igd	5	73510573	337199	3	4.41916e-07	0.000301284	ukb-a-552	|| id:ukb-a-552	TRUE	reported	igd	7.56263e-05	25.5029	2	1	TRUE
rs138058590	C	T	C	T	0.00254929	0.0132	0.0113093	0.01017	FALSE	FALSE	FALSE	prot-a-718	4	4	156115785	0.1319	3301	0.912011	Cathepsin B || id:prot-a-718	Cathepsin B	Cathepsin B || ||	TRUE	igd	7	156115785	337199	4	3.31398e-06	0.000548187	ukb-a-552	|| id:ukb-a-552	TRUE	reported	igd	6.41308e-05	21.6261	2	1	TRUE
rs138744369	A	G	A	G	0.00257213	-0.1727	0.0120226	0.01645	FALSE	FALSE	FALSE	prot-a-718	16	4	170994866	0.1079	3301	0.109648	Cathepsin B || id:prot-a-718	Cathepsin B	Cathepsin B || ||	TRUE	igd	8	170994866	337199	4	1.79862e-06	0.000538675	ukb-a-552	|| id:ukb-a-552	TRUE	reported	igd	6.76109e-05	22.7997	2	1	TRUE
rs142509655	G	A	G	A	0.00255239	-0.0243	0.0130739	0.01718	FALSE	FALSE	FALSE	prot-a-718	20	10	16132093	0.1099	3301	0.831764	Cathepsin B || id:prot-a-718	Cathepsin B	Cathepsin B || ||	TRUE	igd	17	16132093	337199	10	1.90559e-06	0.000535848	ukb-a-552	|| id:ukb-a-552	TRUE	reported	igd	6.72814e-05	22.6886	2	1	TRUE
rs144717024	A	C	A	C	0.00320494	0.0383	0.0280162	0.03322	FALSE	FALSE	FALSE	prot-a-718	3	6	32397662	0.0793	3301	0.630957	Cathepsin B || id:prot-a-718	Cathepsin B	Cathepsin B || ||	TRUE	igd	13	32397662	337199	6	6.33724e-16	0.000396501	ukb-a-552	|| id:ukb-a-552	TRUE	reported	igd	0.000193723	65.3354	2	1	TRUE
rs149478368	T	C	T	C	0.00303599	-0.0126	0.00818359	0.01328	FALSE	FALSE	FALSE	prot-a-718	15	10	126709054	0.1152	3301	0.912011	Cathepsin B || id:prot-a-718	Cathepsin B	Cathepsin B || ||	TRUE	igd	16	126709054	337199	10	2.43237e-06	0.000644063	ukb-a-552	|| id:ukb-a-552	TRUE	reported	igd	6.58915e-05	22.2199	2	1	TRUE
rs16825915	C	T	C	T	0.00173665	-0.1064	0.0242157	0.02766	FALSE	FALSE	FALSE	prot-a-718	8	1	186762816	0.0762	3301	0.162181	Cathepsin B || id:prot-a-718	Cathepsin B	Cathepsin B || ||	TRUE	igd	1	186762816	337199	1	2.63536e-06	0.000369702	ukb-a-552	|| id:ukb-a-552	TRUE	reported	igd	6.54344e-05	22.0657	2	1	TRUE
rs2507978	A	G	A	G	-0.000527047	0.0071	0.559987	0.54852	FALSE	FALSE	FALSE	prot-a-718	10	6	31351664	0.0248	3301	0.776247	Cathepsin B || id:prot-a-718	Cathepsin B	Cathepsin B || ||	TRUE	igd	12	31351664	337199	6	3.90904e-06	0.000114172	ukb-a-552	|| id:ukb-a-552	TRUE	reported	igd	6.31925e-05	21.3097	2	1	TRUE
rs347548	T	G	T	G	-0.00122375	-0.0411	0.949946	0.9502	FALSE	FALSE	FALSE	prot-a-718	19	18	49969813	0.058	3301	0.47863	Cathepsin B || id:prot-a-718	Cathepsin B	Cathepsin B || ||	TRUE	igd	23	49969813	337199	18	2.90442e-06	0.000261623	ukb-a-552	|| id:ukb-a-552	TRUE	reported	igd	6.48812e-05	21.8792	2	1	TRUE
rs4778021	C	T	C	T	0.00195929	-0.057	0.0269872	0.03675	FALSE	FALSE	FALSE	prot-a-718	2	15	93203103	0.0764	3301	0.457088	Cathepsin B || id:prot-a-718	Cathepsin B	Cathepsin B || ||	TRUE	igd	19	93203103	337199	15	1.38302e-07	0.000371952	ukb-a-552	|| id:ukb-a-552	TRUE	reported	igd	8.22814e-05	27.7473	2	1	TRUE
rs5743292	A	T	A	T	0.00200958	0.0599	0.0364681	0.03883	FALSE	TRUE	FALSE	prot-a-718	6	16	50759731	0.0703	3301	0.398107	Cathepsin B || id:prot-a-718	Cathepsin B	Cathepsin B || ||	TRUE	igd	20	50759731	337199	16	3.08248e-11	0.000302521	ukb-a-552	|| id:ukb-a-552	TRUE	reported	igd	0.000130845	44.1262	2	1	TRUE
rs59036344	T	C	T	C	0.00914161	-0.1093	0.00115659	0.83427	FALSE	FALSE	FALSE	prot-a-718	12	8	125109337	0.0343	3301	0.00144544	Cathepsin B || id:prot-a-718	Cathepsin B	Cathepsin B || ||	TRUE	igd	15	125109337	337199	8	3.00393e-07	0.00178432	ukb-a-552	|| id:ukb-a-552	TRUE	reported	igd	7.78359e-05	26.2481	2	1	TRUE
rs62053093	C	T	C	T	-0.000579141	-0.0343	0.283726	0.29362	FALSE	FALSE	FALSE	prot-a-718	13	17	267793	0.0272	3301	0.20893	Cathepsin B || id:prot-a-718	Cathepsin B	Cathepsin B || ||	TRUE	igd	21	267793	337199	17	4.21211e-06	0.000125881	ukb-a-552	|| id:ukb-a-552	TRUE	reported	igd	6.27675e-05	21.1663	2	1	TRUE
rs62131887	T	C	T	C	-0.000597836	-0.0087	0.279356	0.28833	FALSE	FALSE	FALSE	prot-a-718	14	19	10587596	0.0275	3301	0.758578	Cathepsin B || id:prot-a-718	Cathepsin B	Cathepsin B || ||	TRUE	igd	24	10587596	337199	19	2.49597e-06	0.000126968	ukb-a-552	|| id:ukb-a-552	TRUE	reported	igd	6.57447e-05	22.1704	2	1	TRUE
rs72815072	C	T	C	T	0.00241217	-0.1223	0.0184728	0.02452	FALSE	FALSE	FALSE	prot-a-718	21	17	31079451	0.0909	3301	0.177828	Cathepsin B || id:prot-a-718	Cathepsin B	Cathepsin B || ||	TRUE	igd	22	31079451	337199	17	5.66304e-08	0.000444291	ukb-a-552	|| id:ukb-a-552	TRUE	reported	igd	8.74091e-05	29.4767	2	1	TRUE
rs76592697	G	A	G	A	0.00240428	0.144	0.0125979	0.01228	FALSE	FALSE	FALSE	prot-a-718	7	22	30726714	0.1205	3301	0.234423	Cathepsin B || id:prot-a-718	Cathepsin B	Cathepsin B || ||	TRUE	igd	25	30726714	337199	22	3.0219e-06	0.000514901	ukb-a-552	|| id:ukb-a-552	TRUE	reported	igd	6.46559e-05	21.8032	2	1	TRUE
rs79965567	T	C	T	C	0.00228897	-0.0273	0.0143639	0.01212	FALSE	FALSE	FALSE	prot-a-718	1	5	115882107	0.1144	3301	0.812831	Cathepsin B || id:prot-a-718	Cathepsin B	Cathepsin B || ||	TRUE	igd	9	115882107	337199	5	1.50207e-06	0.000475774	ukb-a-552	|| id:ukb-a-552	TRUE	reported	igd	6.86377e-05	23.146	2	1	TRUE
rs9392975	C	T	C	T	0.000617739	-0.0237	0.266992	0.27214	FALSE	FALSE	FALSE	prot-a-718	17	6	8198955	0.0281	3301	0.398107	Cathepsin B || id:prot-a-718	Cathepsin B	Cathepsin B || ||	TRUE	igd	11	8198955	337199	6	1.51499e-06	0.000128446	ukb-a-552	|| id:ukb-a-552	TRUE	reported	igd	6.85887e-05	23.1295	2	1	TRUE
Crohn's disease → cathepsin D
rs112047816	G	A	G	A	0.00322528	0.0357	0.00921563	0.0135	FALSE	FALSE	FALSE	ebi-a-GCST90012053	3	3	176094427	0.0728	21758	0.6239	Cathepsin D levels || id:ebi-a-GCST90012053	Cathepsin D levels	Cathepsin D levels || ||	TRUE	igd	6	176094427	337199	3	2.69563e-07	0.000627038	ukb-a-552	|| id:ukb-a-552	TRUE	reported	igd	7.84561e-05	26.4572	2	1	TRUE
rs11465802	C	A	C	A	0.000801605	-0.0148	0.302157	0.297	FALSE	FALSE	FALSE	ebi-a-GCST90012053	22	1	67685598	0.0104	21758	0.153	Cathepsin D levels || id:ebi-a-GCST90012053	Cathepsin D levels	Cathepsin D levels || ||	TRUE	igd	2	67685598	337199	1	8.9929e-11	0.000123644	ukb-a-552	|| id:ukb-a-552	TRUE	reported	igd	0.000124633	42.0312	2	1	TRUE
rs118078515	T	A	T	A	0.0021607	-0.0118	0.015737	0.0185	FALSE	TRUE	FALSE	ebi-a-GCST90012053	12	7	101601549	0.0468	21758	0.8017	Cathepsin D levels || id:ebi-a-GCST90012053	Cathepsin D levels	Cathepsin D levels || ||	TRUE	igd	14	101601549	337199	7	4.82625e-06	0.000472567	ukb-a-552	|| id:ukb-a-552	TRUE	reported	igd	6.19939e-05	20.9055	2	1	TRUE
rs12464184	A	G	A	G	-0.00098142	-0.0005	0.0807671	0.0829	FALSE	FALSE	FALSE	ebi-a-GCST90012053	2	2	6069645	0.0165	21758	0.9772	Cathepsin D levels || id:ebi-a-GCST90012053	Cathepsin D levels	Cathepsin D levels || ||	TRUE	igd	4	6069645	337199	2	2.97625e-06	0.00021004	ukb-a-552	|| id:ukb-a-552	TRUE	reported	igd	6.47428e-05	21.8325	2	1	TRUE
rs12827877	T	C	T	C	0.0032223	0.1292	0.00759492	0.0155	FALSE	FALSE	FALSE	ebi-a-GCST90012053	9	12	5693804	0.0629	21758	0.0398804	Cathepsin D levels || id:ebi-a-GCST90012053	Cathepsin D levels	Cathepsin D levels || ||	TRUE	igd	18	5693804	337199	12	1.25081e-06	0.000664735	ukb-a-552	|| id:ukb-a-552	TRUE	reported	igd	6.96816e-05	23.4981	2	1	TRUE
rs13073724	A	C	A	C	0.0015215	0.0041	0.0396947	0.0416	FALSE	FALSE	FALSE	ebi-a-GCST90012053	20	3	73510573	0.0305	21758	0.8926	Cathepsin D levels || id:ebi-a-GCST90012053	Cathepsin D levels	Cathepsin D levels || ||	TRUE	igd	5	73510573	337199	3	4.41916e-07	0.000301284	ukb-a-552	|| id:ukb-a-552	TRUE	reported	igd	7.56263e-05	25.5029	2	1	TRUE
rs138058590	C	T	C	T	0.00254929	0.0293	0.0113093	0.0131	FALSE	FALSE	FALSE	ebi-a-GCST90012053	6	4	156115785	0.0546	21758	0.5923	Cathepsin D levels || id:ebi-a-GCST90012053	Cathepsin D levels	Cathepsin D levels || ||	TRUE	igd	7	156115785	337199	4	3.31398e-06	0.000548187	ukb-a-552	|| id:ukb-a-552	TRUE	reported	igd	6.41308e-05	21.6261	2	1	TRUE
rs138744369	A	G	A	G	0.00257213	-0.0123	0.0120226	0.0131	FALSE	FALSE	FALSE	ebi-a-GCST90012053	7	4	170994866	0.0596	21758	0.836	Cathepsin D levels || id:ebi-a-GCST90012053	Cathepsin D levels	Cathepsin D levels || ||	TRUE	igd	8	170994866	337199	4	1.79862e-06	0.000538675	ukb-a-552	|| id:ukb-a-552	TRUE	reported	igd	6.76109e-05	22.7997	2	1	TRUE
rs142509655	G	A	G	A	0.00255239	0.0289	0.0130739	0.0158	FALSE	FALSE	FALSE	ebi-a-GCST90012053	16	10	16132093	0.059	21758	0.623499	Cathepsin D levels || id:ebi-a-GCST90012053	Cathepsin D levels	Cathepsin D levels || ||	TRUE	igd	17	16132093	337199	10	1.90559e-06	0.000535848	ukb-a-552	|| id:ukb-a-552	TRUE	reported	igd	6.72814e-05	22.6886	2	1	TRUE
rs144717024	A	C	A	C	0.00320494	-0.05	0.0280162	0.0268	FALSE	FALSE	FALSE	ebi-a-GCST90012053	5	6	32397662	0.0493	21758	0.3102	Cathepsin D levels || id:ebi-a-GCST90012053	Cathepsin D levels	Cathepsin D levels || ||	TRUE	igd	13	32397662	337199	6	6.33724e-16	0.000396501	ukb-a-552	|| id:ukb-a-552	TRUE	reported	igd	0.000193723	65.3354	2	1	TRUE
rs149478368	T	C	T	C	0.00303599	0.0126	0.00818359	0.0259	FALSE	FALSE	FALSE	ebi-a-GCST90012053	17	10	126709054	0.0382	21758	0.7424	Cathepsin D levels || id:ebi-a-GCST90012053	Cathepsin D levels	Cathepsin D levels || ||	TRUE	igd	16	126709054	337199	10	2.43237e-06	0.000644063	ukb-a-552	|| id:ukb-a-552	TRUE	reported	igd	6.58915e-05	22.2199	2	1	TRUE
rs16825915	C	T	C	T	0.00173665	-0.031	0.0242157	0.0278	FALSE	FALSE	FALSE	ebi-a-GCST90012053	15	1	186762816	0.0344	21758	0.3683	Cathepsin D levels || id:ebi-a-GCST90012053	Cathepsin D levels	Cathepsin D levels || ||	TRUE	igd	1	186762816	337199	1	2.63536e-06	0.000369702	ukb-a-552	|| id:ukb-a-552	TRUE	reported	igd	6.54344e-05	22.0657	2	1	TRUE
rs2507978	A	G	A	G	-0.000527047	-0.0127	0.559987	0.563	FALSE	FALSE	FALSE	ebi-a-GCST90012053	11	6	31351664	0.0104	21758	0.2198	Cathepsin D levels || id:ebi-a-GCST90012053	Cathepsin D levels	Cathepsin D levels || ||	TRUE	igd	12	31351664	337199	6	3.90904e-06	0.000114172	ukb-a-552	|| id:ukb-a-552	TRUE	reported	igd	6.31925e-05	21.3097	2	1	TRUE
rs347548	T	G	T	G	-0.00122375	0.0194	0.949946	0.9446	FALSE	FALSE	FALSE	ebi-a-GCST90012053	10	18	49969813	0.0295	21758	0.5118	Cathepsin D levels || id:ebi-a-GCST90012053	Cathepsin D levels	Cathepsin D levels || ||	TRUE	igd	23	49969813	337199	18	2.90442e-06	0.000261623	ukb-a-552	|| id:ukb-a-552	TRUE	reported	igd	6.48812e-05	21.8792	2	1	TRUE
rs41360745	G	A	G	A	0.00433161	-0.0419	0.00403323	0.009	FALSE	FALSE	FALSE	ebi-a-GCST90012053	8	6	167534148	0.0954	21758	0.6604	Cathepsin D levels || id:ebi-a-GCST90012053	Cathepsin D levels	Cathepsin D levels || ||	TRUE	igd	10	167534148	337199	6	3.25462e-06	0.000930701	ukb-a-552	|| id:ukb-a-552	TRUE	reported	igd	6.42339e-05	21.6609	2	1	TRUE
rs4778021	C	T	C	T	0.00195929	-0.0366	0.0269872	0.0332	FALSE	FALSE	FALSE	ebi-a-GCST90012053	1	15	93203103	0.0416	21758	0.3793	Cathepsin D levels || id:ebi-a-GCST90012053	Cathepsin D levels	Cathepsin D levels || ||	TRUE	igd	19	93203103	337199	15	1.38302e-07	0.000371952	ukb-a-552	|| id:ukb-a-552	TRUE	reported	igd	8.22814e-05	27.7473	2	1	TRUE
rs5743292	A	T	A	T	0.00200958	0.0346	0.0364681	0.0301	FALSE	TRUE	FALSE	ebi-a-GCST90012053	25	16	50759731	0.0347	21758	0.3186	Cathepsin D levels || id:ebi-a-GCST90012053	Cathepsin D levels	Cathepsin D levels || ||	TRUE	igd	20	50759731	337199	16	3.08248e-11	0.000302521	ukb-a-552	|| id:ukb-a-552	TRUE	reported	igd	0.000130845	44.1262	2	1	TRUE
rs59036344	T	C	T	C	0.00914161	-0.0031	0.00115659	0.8368	FALSE	FALSE	FALSE	ebi-a-GCST90012053	13	8	125109337	0.0205	21758	0.878	Cathepsin D levels || id:ebi-a-GCST90012053	Cathepsin D levels	Cathepsin D levels || ||	TRUE	igd	15	125109337	337199	8	3.00393e-07	0.00178432	ukb-a-552	|| id:ukb-a-552	TRUE	reported	igd	7.78359e-05	26.2481	2	1	TRUE
rs60672869	C	T	C	T	0.00643848	-0.0562	0.0019054	0.0293	FALSE	FALSE	FALSE	ebi-a-GCST90012053	24	2	159981588	0.0573	21758	0.3274	Cathepsin D levels || id:ebi-a-GCST90012053	Cathepsin D levels	Cathepsin D levels || ||	TRUE	igd	3	159981588	337199	2	9.19073e-07	0.00131175	ukb-a-552	|| id:ukb-a-552	TRUE	reported	igd	7.1441e-05	24.0914	2	1	TRUE
rs62053093	C	T	C	T	-0.000579141	-0.009	0.283726	0.3021	FALSE	FALSE	FALSE	ebi-a-GCST90012053	4	17	267793	0.011	21758	0.4092	Cathepsin D levels || id:ebi-a-GCST90012053	Cathepsin D levels	Cathepsin D levels || ||	TRUE	igd	21	267793	337199	17	4.21211e-06	0.000125881	ukb-a-552	|| id:ukb-a-552	TRUE	reported	igd	6.27675e-05	21.1663	2	1	TRUE
rs62131887	T	C	T	C	-0.000597836	-0.0029	0.279356	0.2835	FALSE	FALSE	FALSE	ebi-a-GCST90012053	21	19	10587596	0.0105	21758	0.779301	Cathepsin D levels || id:ebi-a-GCST90012053	Cathepsin D levels	Cathepsin D levels || ||	TRUE	igd	24	10587596	337199	19	2.49597e-06	0.000126968	ukb-a-552	|| id:ukb-a-552	TRUE	reported	igd	6.57447e-05	22.1704	2	1	TRUE
rs72815072	C	T	C	T	0.00241217	-0.0184	0.0184728	0.0275	FALSE	FALSE	FALSE	ebi-a-GCST90012053	18	17	31079451	0.0413	21758	0.655799	Cathepsin D levels || id:ebi-a-GCST90012053	Cathepsin D levels	Cathepsin D levels || ||	TRUE	igd	22	31079451	337199	17	5.66304e-08	0.000444291	ukb-a-552	|| id:ukb-a-552	TRUE	reported	igd	8.74091e-05	29.4767	2	1	TRUE
rs76592697	G	A	G	A	0.00240428	-0.0047	0.0125979	0.0136	FALSE	FALSE	FALSE	ebi-a-GCST90012053	14	22	30726714	0.0494	21758	0.9237	Cathepsin D levels || id:ebi-a-GCST90012053	Cathepsin D levels	Cathepsin D levels || ||	TRUE	igd	25	30726714	337199	22	3.0219e-06	0.000514901	ukb-a-552	|| id:ukb-a-552	TRUE	reported	igd	6.46559e-05	21.8032	2	1	TRUE
rs79965567	T	C	T	C	0.00228897	-0.0028	0.0143639	0.0194	FALSE	FALSE	FALSE	ebi-a-GCST90012053	19	5	115882107	0.0459	21758	0.9515	Cathepsin D levels || id:ebi-a-GCST90012053	Cathepsin D levels	Cathepsin D levels || ||	TRUE	igd	9	115882107	337199	5	1.50207e-06	0.000475774	ukb-a-552	|| id:ukb-a-552	TRUE	reported	igd	6.86377e-05	23.146	2	1	TRUE
rs9392975	C	T	C	T	0.000617739	0.0065	0.266992	0.2659	FALSE	FALSE	FALSE	ebi-a-GCST90012053	23	6	8198955	0.0114	21758	0.5683	Cathepsin D levels || id:ebi-a-GCST90012053	Cathepsin D levels	Cathepsin D levels || ||	TRUE	igd	11	8198955	337199	6	1.51499e-06	0.000128446	ukb-a-552	|| id:ukb-a-552	TRUE	reported	igd	6.85887e-05	23.1295	2	1	TRUE
Crohn's disease → cathepsin E
rs11465802	C	A	C	A	0.000801605	0.0299	0.302157	0.30416	FALSE	FALSE	FALSE	prot-a-720	9	1	67685598	0.0269	3301	0.263027	Cathepsin E || id:prot-a-720	Cathepsin E	Cathepsin E || ||	TRUE	igd	2	67685598	337199	1	8.9929e-11	0.000123644	ukb-a-552	|| id:ukb-a-552	TRUE	reported	igd	0.000124633	42.0312	2	1	TRUE
rs118078515	T	A	T	A	0.0021607	-0.1635	0.015737	0.01749	FALSE	TRUE	FALSE	prot-a-720	2	7	101601549	0.0998	3301	0.102329	Cathepsin E || id:prot-a-720	Cathepsin E	Cathepsin E || ||	TRUE	igd	14	101601549	337199	7	4.82625e-06	0.000472567	ukb-a-552	|| id:ukb-a-552	TRUE	reported	igd	6.19939e-05	20.9055	2	1	TRUE
rs12464184	A	G	A	G	-0.00098142	0.0474	0.0807671	0.08497	FALSE	FALSE	FALSE	prot-a-720	10	2	6069645	0.0452	3301	0.295121	Cathepsin E || id:prot-a-720	Cathepsin E	Cathepsin E || ||	TRUE	igd	4	6069645	337199	2	2.97625e-06	0.00021004	ukb-a-552	|| id:ukb-a-552	TRUE	reported	igd	6.47428e-05	21.8325	2	1	TRUE
rs13073724	A	C	A	C	0.0015215	-0.0291	0.0396947	0.03937	FALSE	FALSE	FALSE	prot-a-720	7	3	73510573	0.0685	3301	0.676083	Cathepsin E || id:prot-a-720	Cathepsin E	Cathepsin E || ||	TRUE	igd	5	73510573	337199	3	4.41916e-07	0.000301284	ukb-a-552	|| id:ukb-a-552	TRUE	reported	igd	7.56263e-05	25.5029	2	1	TRUE
rs138058590	C	T	C	T	0.00254929	0.0109	0.0113093	0.01017	FALSE	FALSE	FALSE	prot-a-720	6	4	156115785	0.1319	3301	0.933254	Cathepsin E || id:prot-a-720	Cathepsin E	Cathepsin E || ||	TRUE	igd	7	156115785	337199	4	3.31398e-06	0.000548187	ukb-a-552	|| id:ukb-a-552	TRUE	reported	igd	6.41308e-05	21.6261	2	1	TRUE
rs138744369	A	G	A	G	0.00257213	0.0139	0.0120226	0.01645	FALSE	FALSE	FALSE	prot-a-720	5	4	170994866	0.108	3301	0.891251	Cathepsin E || id:prot-a-720	Cathepsin E	Cathepsin E || ||	TRUE	igd	8	170994866	337199	4	1.79862e-06	0.000538675	ukb-a-552	|| id:ukb-a-552	TRUE	reported	igd	6.76109e-05	22.7997	2	1	TRUE
rs142509655	G	A	G	A	0.00255239	0.1425	0.0130739	0.01718	FALSE	FALSE	FALSE	prot-a-720	13	10	16132093	0.1099	3301	0.194984	Cathepsin E || id:prot-a-720	Cathepsin E	Cathepsin E || ||	TRUE	igd	17	16132093	337199	10	1.90559e-06	0.000535848	ukb-a-552	|| id:ukb-a-552	TRUE	reported	igd	6.72814e-05	22.6886	2	1	TRUE
rs144717024	A	C	A	C	0.00320494	0.0244	0.0280162	0.03322	FALSE	FALSE	FALSE	prot-a-720	15	6	32397662	0.0793	3301	0.758578	Cathepsin E || id:prot-a-720	Cathepsin E	Cathepsin E || ||	TRUE	igd	13	32397662	337199	6	6.33724e-16	0.000396501	ukb-a-552	|| id:ukb-a-552	TRUE	reported	igd	0.000193723	65.3354	2	1	TRUE
rs149478368	T	C	T	C	0.00303599	0.0041	0.00818359	0.01328	FALSE	FALSE	FALSE	prot-a-720	4	10	126709054	0.1152	3301	0.977237	Cathepsin E || id:prot-a-720	Cathepsin E	Cathepsin E || ||	TRUE	igd	16	126709054	337199	10	2.43237e-06	0.000644063	ukb-a-552	|| id:ukb-a-552	TRUE	reported	igd	6.58915e-05	22.2199	2	1	TRUE
rs16825915	C	T	C	T	0.00173665	-0.0696	0.0242157	0.02766	FALSE	FALSE	FALSE	prot-a-720	19	1	186762816	0.0762	3301	0.363078	Cathepsin E || id:prot-a-720	Cathepsin E	Cathepsin E || ||	TRUE	igd	1	186762816	337199	1	2.63536e-06	0.000369702	ukb-a-552	|| id:ukb-a-552	TRUE	reported	igd	6.54344e-05	22.0657	2	1	TRUE
rs2507978	A	G	A	G	-0.000527047	-0.0014	0.559987	0.54852	FALSE	FALSE	FALSE	prot-a-720	1	6	31351664	0.0248	3301	0.954993	Cathepsin E || id:prot-a-720	Cathepsin E	Cathepsin E || ||	TRUE	igd	12	31351664	337199	6	3.90904e-06	0.000114172	ukb-a-552	|| id:ukb-a-552	TRUE	reported	igd	6.31925e-05	21.3097	2	1	TRUE
rs347548	T	G	T	G	-0.00122375	-0.033	0.949946	0.9502	FALSE	FALSE	FALSE	prot-a-720	14	18	49969813	0.0579	3301	0.57544	Cathepsin E || id:prot-a-720	Cathepsin E	Cathepsin E || ||	TRUE	igd	23	49969813	337199	18	2.90442e-06	0.000261623	ukb-a-552	|| id:ukb-a-552	TRUE	reported	igd	6.48812e-05	21.8792	2	1	TRUE
rs4778021	C	T	C	T	0.00195929	-0.04	0.0269872	0.03675	FALSE	FALSE	FALSE	prot-a-720	20	15	93203103	0.0764	3301	0.60256	Cathepsin E || id:prot-a-720	Cathepsin E	Cathepsin E || ||	TRUE	igd	19	93203103	337199	15	1.38302e-07	0.000371952	ukb-a-552	|| id:ukb-a-552	TRUE	reported	igd	8.22814e-05	27.7473	2	1	TRUE
rs5743292	A	T	A	T	0.00200958	0.1313	0.0364681	0.03883	FALSE	TRUE	FALSE	prot-a-720	3	16	50759731	0.0703	3301	0.0616595	Cathepsin E || id:prot-a-720	Cathepsin E	Cathepsin E || ||	TRUE	igd	20	50759731	337199	16	3.08248e-11	0.000302521	ukb-a-552	|| id:ukb-a-552	TRUE	reported	igd	0.000130845	44.1262	2	1	TRUE
rs59036344	T	C	T	C	0.00914161	-0.0229	0.00115659	0.83427	FALSE	FALSE	FALSE	prot-a-720	12	8	125109337	0.0343	3301	0.501187	Cathepsin E || id:prot-a-720	Cathepsin E	Cathepsin E || ||	TRUE	igd	15	125109337	337199	8	3.00393e-07	0.00178432	ukb-a-552	|| id:ukb-a-552	TRUE	reported	igd	7.78359e-05	26.2481	2	1	TRUE
rs62053093	C	T	C	T	-0.000579141	-0.008	0.283726	0.29362	FALSE	FALSE	FALSE	prot-a-720	17	17	267793	0.0272	3301	0.776247	Cathepsin E || id:prot-a-720	Cathepsin E	Cathepsin E || ||	TRUE	igd	21	267793	337199	17	4.21211e-06	0.000125881	ukb-a-552	|| id:ukb-a-552	TRUE	reported	igd	6.27675e-05	21.1663	2	1	TRUE
rs62131887	T	C	T	C	-0.000597836	0.0119	0.279356	0.28833	FALSE	FALSE	FALSE	prot-a-720	18	19	10587596	0.0275	3301	0.660693	Cathepsin E || id:prot-a-720	Cathepsin E	Cathepsin E || ||	TRUE	igd	24	10587596	337199	19	2.49597e-06	0.000126968	ukb-a-552	|| id:ukb-a-552	TRUE	reported	igd	6.57447e-05	22.1704	2	1	TRUE
rs72815072	C	T	C	T	0.00241217	-0.0806	0.0184728	0.02452	FALSE	FALSE	FALSE	prot-a-720	16	17	31079451	0.0909	3301	0.371535	Cathepsin E || id:prot-a-720	Cathepsin E	Cathepsin E || ||	TRUE	igd	22	31079451	337199	17	5.66304e-08	0.000444291	ukb-a-552	|| id:ukb-a-552	TRUE	reported	igd	8.74091e-05	29.4767	2	1	TRUE
rs76592697	G	A	G	A	0.00240428	-0.1167	0.0125979	0.01228	FALSE	FALSE	FALSE	prot-a-720	21	22	30726714	0.1206	3301	0.331131	Cathepsin E || id:prot-a-720	Cathepsin E	Cathepsin E || ||	TRUE	igd	25	30726714	337199	22	3.0219e-06	0.000514901	ukb-a-552	|| id:ukb-a-552	TRUE	reported	igd	6.46559e-05	21.8032	2	1	TRUE
rs79965567	T	C	T	C	0.00228897	0.0483	0.0143639	0.01212	FALSE	FALSE	FALSE	prot-a-720	8	5	115882107	0.1144	3301	0.676083	Cathepsin E || id:prot-a-720	Cathepsin E	Cathepsin E || ||	TRUE	igd	9	115882107	337199	5	1.50207e-06	0.000475774	ukb-a-552	|| id:ukb-a-552	TRUE	reported	igd	6.86377e-05	23.146	2	1	TRUE
rs9392975	C	T	C	T	0.000617739	0.0244	0.266992	0.27214	FALSE	FALSE	FALSE	prot-a-720	11	6	8198955	0.0281	3301	0.380189	Cathepsin E || id:prot-a-720	Cathepsin E	Cathepsin E || ||	TRUE	igd	11	8198955	337199	6	1.51499e-06	0.000128446	ukb-a-552	|| id:ukb-a-552	TRUE	reported	igd	6.85887e-05	23.1295	2	1	TRUE
Crohn's disease → cathepsin F
rs11465802	C	A	C	A	0.000801605	-0.0088	0.302157	0.30416	FALSE	FALSE	FALSE	prot-a-722	14	1	67685598	0.0269	3301	0.74131	Cathepsin F || id:prot-a-722	Cathepsin F	Cathepsin F || ||	TRUE	igd	2	67685598	337199	1	8.9929e-11	0.000123644	ukb-a-552	|| id:ukb-a-552	TRUE	reported	igd	0.000124633	42.0312	2	1	TRUE
rs118078515	T	A	T	A	0.0021607	0.1246	0.015737	0.01749	FALSE	TRUE	FALSE	prot-a-722	13	7	101601549	0.0998	3301	0.213796	Cathepsin F || id:prot-a-722	Cathepsin F	Cathepsin F || ||	TRUE	igd	14	101601549	337199	7	4.82625e-06	0.000472567	ukb-a-552	|| id:ukb-a-552	TRUE	reported	igd	6.19939e-05	20.9055	2	1	TRUE
rs12464184	A	G	A	G	-0.00098142	0.1001	0.0807671	0.08497	FALSE	FALSE	FALSE	prot-a-722	21	2	6069645	0.0452	3301	0.0269153	Cathepsin F || id:prot-a-722	Cathepsin F	Cathepsin F || ||	TRUE	igd	4	6069645	337199	2	2.97625e-06	0.00021004	ukb-a-552	|| id:ukb-a-552	TRUE	reported	igd	6.47428e-05	21.8325	2	1	TRUE
rs13073724	A	C	A	C	0.0015215	0.0458	0.0396947	0.03937	FALSE	FALSE	FALSE	prot-a-722	8	3	73510573	0.0685	3301	0.501187	Cathepsin F || id:prot-a-722	Cathepsin F	Cathepsin F || ||	TRUE	igd	5	73510573	337199	3	4.41916e-07	0.000301284	ukb-a-552	|| id:ukb-a-552	TRUE	reported	igd	7.56263e-05	25.5029	2	1	TRUE
rs138058590	C	T	C	T	0.00254929	-0.0626	0.0113093	0.01017	FALSE	FALSE	FALSE	prot-a-722	7	4	156115785	0.1319	3301	0.630957	Cathepsin F || id:prot-a-722	Cathepsin F	Cathepsin F || ||	TRUE	igd	7	156115785	337199	4	3.31398e-06	0.000548187	ukb-a-552	|| id:ukb-a-552	TRUE	reported	igd	6.41308e-05	21.6261	2	1	TRUE
rs138744369	A	G	A	G	0.00257213	0.0505	0.0120226	0.01645	FALSE	FALSE	FALSE	prot-a-722	12	4	170994866	0.1078	3301	0.645654	Cathepsin F || id:prot-a-722	Cathepsin F	Cathepsin F || ||	TRUE	igd	8	170994866	337199	4	1.79862e-06	0.000538675	ukb-a-552	|| id:ukb-a-552	TRUE	reported	igd	6.76109e-05	22.7997	2	1	TRUE
rs142509655	G	A	G	A	0.00255239	0.0241	0.0130739	0.01718	FALSE	FALSE	FALSE	prot-a-722	2	10	16132093	0.1099	3301	0.831764	Cathepsin F || id:prot-a-722	Cathepsin F	Cathepsin F || ||	TRUE	igd	17	16132093	337199	10	1.90559e-06	0.000535848	ukb-a-552	|| id:ukb-a-552	TRUE	reported	igd	6.72814e-05	22.6886	2	1	TRUE
rs144717024	A	C	A	C	0.00320494	0.0652	0.0280162	0.03322	FALSE	FALSE	FALSE	prot-a-722	17	6	32397662	0.0793	3301	0.40738	Cathepsin F || id:prot-a-722	Cathepsin F	Cathepsin F || ||	TRUE	igd	13	32397662	337199	6	6.33724e-16	0.000396501	ukb-a-552	|| id:ukb-a-552	TRUE	reported	igd	0.000193723	65.3354	2	1	TRUE
rs149478368	T	C	T	C	0.00303599	-0.109	0.00818359	0.01328	FALSE	FALSE	FALSE	prot-a-722	18	10	126709054	0.1151	3301	0.346737	Cathepsin F || id:prot-a-722	Cathepsin F	Cathepsin F || ||	TRUE	igd	16	126709054	337199	10	2.43237e-06	0.000644063	ukb-a-552	|| id:ukb-a-552	TRUE	reported	igd	6.58915e-05	22.2199	2	1	TRUE
rs16825915	C	T	C	T	0.00173665	0.0097	0.0242157	0.02766	FALSE	FALSE	FALSE	prot-a-722	6	1	186762816	0.0762	3301	0.891251	Cathepsin F || id:prot-a-722	Cathepsin F	Cathepsin F || ||	TRUE	igd	1	186762816	337199	1	2.63536e-06	0.000369702	ukb-a-552	|| id:ukb-a-552	TRUE	reported	igd	6.54344e-05	22.0657	2	1	TRUE
rs2507978	A	G	A	G	-0.000527047	0.0236	0.559987	0.54852	FALSE	FALSE	FALSE	prot-a-722	16	6	31351664	0.0248	3301	0.338844	Cathepsin F || id:prot-a-722	Cathepsin F	Cathepsin F || ||	TRUE	igd	12	31351664	337199	6	3.90904e-06	0.000114172	ukb-a-552	|| id:ukb-a-552	TRUE	reported	igd	6.31925e-05	21.3097	2	1	TRUE
rs347548	T	G	T	G	-0.00122375	0.0454	0.949946	0.9502	FALSE	FALSE	FALSE	prot-a-722	10	18	49969813	0.0579	3301	0.436516	Cathepsin F || id:prot-a-722	Cathepsin F	Cathepsin F || ||	TRUE	igd	23	49969813	337199	18	2.90442e-06	0.000261623	ukb-a-552	|| id:ukb-a-552	TRUE	reported	igd	6.48812e-05	21.8792	2	1	TRUE
rs4778021	C	T	C	T	0.00195929	0.0569	0.0269872	0.03675	FALSE	FALSE	FALSE	prot-a-722	1	15	93203103	0.0764	3301	0.457088	Cathepsin F || id:prot-a-722	Cathepsin F	Cathepsin F || ||	TRUE	igd	19	93203103	337199	15	1.38302e-07	0.000371952	ukb-a-552	|| id:ukb-a-552	TRUE	reported	igd	8.22814e-05	27.7473	2	1	TRUE
rs5743292	A	T	A	T	0.00200958	0.0683	0.0364681	0.03883	FALSE	TRUE	FALSE	prot-a-722	19	16	50759731	0.0703	3301	0.331131	Cathepsin F || id:prot-a-722	Cathepsin F	Cathepsin F || ||	TRUE	igd	20	50759731	337199	16	3.08248e-11	0.000302521	ukb-a-552	|| id:ukb-a-552	TRUE	reported	igd	0.000130845	44.1262	2	1	TRUE
rs59036344	T	C	T	C	0.00914161	-0.045	0.00115659	0.83427	FALSE	FALSE	FALSE	prot-a-722	15	8	125109337	0.0343	3301	0.190546	Cathepsin F || id:prot-a-722	Cathepsin F	Cathepsin F || ||	TRUE	igd	15	125109337	337199	8	3.00393e-07	0.00178432	ukb-a-552	|| id:ukb-a-552	TRUE	reported	igd	7.78359e-05	26.2481	2	1	TRUE
rs62053093	C	T	C	T	-0.000579141	-0.0137	0.283726	0.29362	FALSE	FALSE	FALSE	prot-a-722	5	17	267793	0.0272	3301	0.616595	Cathepsin F || id:prot-a-722	Cathepsin F	Cathepsin F || ||	TRUE	igd	21	267793	337199	17	4.21211e-06	0.000125881	ukb-a-552	|| id:ukb-a-552	TRUE	reported	igd	6.27675e-05	21.1663	2	1	TRUE
rs62131887	T	C	T	C	-0.000597836	-0.0086	0.279356	0.28833	FALSE	FALSE	FALSE	prot-a-722	9	19	10587596	0.0275	3301	0.758578	Cathepsin F || id:prot-a-722	Cathepsin F	Cathepsin F || ||	TRUE	igd	24	10587596	337199	19	2.49597e-06	0.000126968	ukb-a-552	|| id:ukb-a-552	TRUE	reported	igd	6.57447e-05	22.1704	2	1	TRUE
rs72815072	C	T	C	T	0.00241217	0.0551	0.0184728	0.02452	FALSE	FALSE	FALSE	prot-a-722	20	17	31079451	0.0909	3301	0.549541	Cathepsin F || id:prot-a-722	Cathepsin F	Cathepsin F || ||	TRUE	igd	22	31079451	337199	17	5.66304e-08	0.000444291	ukb-a-552	|| id:ukb-a-552	TRUE	reported	igd	8.74091e-05	29.4767	2	1	TRUE
rs76592697	G	A	G	A	0.00240428	-0.2335	0.0125979	0.01228	FALSE	FALSE	FALSE	prot-a-722	11	22	30726714	0.1205	3301	0.0524807	Cathepsin F || id:prot-a-722	Cathepsin F	Cathepsin F || ||	TRUE	igd	25	30726714	337199	22	3.0219e-06	0.000514901	ukb-a-552	|| id:ukb-a-552	TRUE	reported	igd	6.46559e-05	21.8032	2	1	TRUE
rs79965567	T	C	T	C	0.00228897	-0.0502	0.0143639	0.01212	FALSE	FALSE	FALSE	prot-a-722	4	5	115882107	0.1144	3301	0.660693	Cathepsin F || id:prot-a-722	Cathepsin F	Cathepsin F || ||	TRUE	igd	9	115882107	337199	5	1.50207e-06	0.000475774	ukb-a-552	|| id:ukb-a-552	TRUE	reported	igd	6.86377e-05	23.146	2	1	TRUE
rs9392975	C	T	C	T	0.000617739	-0.0057	0.266992	0.27214	FALSE	FALSE	FALSE	prot-a-722	3	6	8198955	0.0281	3301	0.831764	Cathepsin F || id:prot-a-722	Cathepsin F	Cathepsin F || ||	TRUE	igd	11	8198955	337199	6	1.51499e-06	0.000128446	ukb-a-552	|| id:ukb-a-552	TRUE	reported	igd	6.85887e-05	23.1295	2	1	TRUE
Crohn's disease → cathepsin G
rs11465802	C	A	C	A	0.000801605	0.0293	0.302157	0.30416	FALSE	FALSE	FALSE	prot-a-723	18	1	67685598	0.0269	3301	0.275423	Cathepsin G || id:prot-a-723	Cathepsin G	Cathepsin G || ||	TRUE	igd	2	67685598	337199	1	8.9929e-11	0.000123644	ukb-a-552	|| id:ukb-a-552	TRUE	reported	igd	0.000124633	42.0312	2	1	TRUE
rs118078515	T	A	T	A	0.0021607	-0.097	0.015737	0.01749	FALSE	TRUE	FALSE	prot-a-723	20	7	101601549	0.0998	3301	0.331131	Cathepsin G || id:prot-a-723	Cathepsin G	Cathepsin G || ||	TRUE	igd	14	101601549	337199	7	4.82625e-06	0.000472567	ukb-a-552	|| id:ukb-a-552	TRUE	reported	igd	6.19939e-05	20.9055	2	1	TRUE
rs12464184	A	G	A	G	-0.00098142	0.052	0.0807671	0.08497	FALSE	FALSE	FALSE	prot-a-723	7	2	6069645	0.0452	3301	0.251189	Cathepsin G || id:prot-a-723	Cathepsin G	Cathepsin G || ||	TRUE	igd	4	6069645	337199	2	2.97625e-06	0.00021004	ukb-a-552	|| id:ukb-a-552	TRUE	reported	igd	6.47428e-05	21.8325	2	1	TRUE
rs13073724	A	C	A	C	0.0015215	0.0351	0.0396947	0.03937	FALSE	FALSE	FALSE	prot-a-723	6	3	73510573	0.0685	3301	0.60256	Cathepsin G || id:prot-a-723	Cathepsin G	Cathepsin G || ||	TRUE	igd	5	73510573	337199	3	4.41916e-07	0.000301284	ukb-a-552	|| id:ukb-a-552	TRUE	reported	igd	7.56263e-05	25.5029	2	1	TRUE
rs138058590	C	T	C	T	0.00254929	0.2402	0.0113093	0.01017	FALSE	FALSE	FALSE	prot-a-723	3	4	156115785	0.1319	3301	0.0691831	Cathepsin G || id:prot-a-723	Cathepsin G	Cathepsin G || ||	TRUE	igd	7	156115785	337199	4	3.31398e-06	0.000548187	ukb-a-552	|| id:ukb-a-552	TRUE	reported	igd	6.41308e-05	21.6261	2	1	TRUE
rs138744369	A	G	A	G	0.00257213	0.2421	0.0120226	0.01645	FALSE	FALSE	FALSE	prot-a-723	14	4	170994866	0.1079	3301	0.0245471	Cathepsin G || id:prot-a-723	Cathepsin G	Cathepsin G || ||	TRUE	igd	8	170994866	337199	4	1.79862e-06	0.000538675	ukb-a-552	|| id:ukb-a-552	TRUE	reported	igd	6.76109e-05	22.7997	2	1	TRUE
rs142509655	G	A	G	A	0.00255239	-0.0431	0.0130739	0.01718	FALSE	FALSE	FALSE	prot-a-723	11	10	16132093	0.1099	3301	0.691831	Cathepsin G || id:prot-a-723	Cathepsin G	Cathepsin G || ||	TRUE	igd	17	16132093	337199	10	1.90559e-06	0.000535848	ukb-a-552	|| id:ukb-a-552	TRUE	reported	igd	6.72814e-05	22.6886	2	1	TRUE
rs144717024	A	C	A	C	0.00320494	0.0089	0.0280162	0.03322	FALSE	FALSE	FALSE	prot-a-723	12	6	32397662	0.0793	3301	0.912011	Cathepsin G || id:prot-a-723	Cathepsin G	Cathepsin G || ||	TRUE	igd	13	32397662	337199	6	6.33724e-16	0.000396501	ukb-a-552	|| id:ukb-a-552	TRUE	reported	igd	0.000193723	65.3354	2	1	TRUE
rs149478368	T	C	T	C	0.00303599	0.0656	0.00818359	0.01328	FALSE	FALSE	FALSE	prot-a-723	1	10	126709054	0.1151	3301	0.562341	Cathepsin G || id:prot-a-723	Cathepsin G	Cathepsin G || ||	TRUE	igd	16	126709054	337199	10	2.43237e-06	0.000644063	ukb-a-552	|| id:ukb-a-552	TRUE	reported	igd	6.58915e-05	22.2199	2	1	TRUE
rs16825915	C	T	C	T	0.00173665	0.0597	0.0242157	0.02766	FALSE	FALSE	FALSE	prot-a-723	17	1	186762816	0.0762	3301	0.436516	Cathepsin G || id:prot-a-723	Cathepsin G	Cathepsin G || ||	TRUE	igd	1	186762816	337199	1	2.63536e-06	0.000369702	ukb-a-552	|| id:ukb-a-552	TRUE	reported	igd	6.54344e-05	22.0657	2	1	TRUE
rs2507978	A	G	A	G	-0.000527047	-0.013	0.559987	0.54852	FALSE	FALSE	FALSE	prot-a-723	5	6	31351664	0.0248	3301	0.60256	Cathepsin G || id:prot-a-723	Cathepsin G	Cathepsin G || ||	TRUE	igd	12	31351664	337199	6	3.90904e-06	0.000114172	ukb-a-552	|| id:ukb-a-552	TRUE	reported	igd	6.31925e-05	21.3097	2	1	TRUE
rs347548	T	G	T	G	-0.00122375	-0.0591	0.949946	0.9502	FALSE	FALSE	FALSE	prot-a-723	21	18	49969813	0.0579	3301	0.30903	Cathepsin G || id:prot-a-723	Cathepsin G	Cathepsin G || ||	TRUE	igd	23	49969813	337199	18	2.90442e-06	0.000261623	ukb-a-552	|| id:ukb-a-552	TRUE	reported	igd	6.48812e-05	21.8792	2	1	TRUE
rs4778021	C	T	C	T	0.00195929	0.1374	0.0269872	0.03675	FALSE	FALSE	FALSE	prot-a-723	8	15	93203103	0.0763	3301	0.0724436	Cathepsin G || id:prot-a-723	Cathepsin G	Cathepsin G || ||	TRUE	igd	19	93203103	337199	15	1.38302e-07	0.000371952	ukb-a-552	|| id:ukb-a-552	TRUE	reported	igd	8.22814e-05	27.7473	2	1	TRUE
rs5743292	A	T	A	T	0.00200958	0.0303	0.0364681	0.03883	FALSE	TRUE	FALSE	prot-a-723	9	16	50759731	0.0703	3301	0.660693	Cathepsin G || id:prot-a-723	Cathepsin G	Cathepsin G || ||	TRUE	igd	20	50759731	337199	16	3.08248e-11	0.000302521	ukb-a-552	|| id:ukb-a-552	TRUE	reported	igd	0.000130845	44.1262	2	1	TRUE
rs59036344	T	C	T	C	0.00914161	-0.0728	0.00115659	0.83427	FALSE	FALSE	FALSE	prot-a-723	15	8	125109337	0.0343	3301	0.0338844	Cathepsin G || id:prot-a-723	Cathepsin G	Cathepsin G || ||	TRUE	igd	15	125109337	337199	8	3.00393e-07	0.00178432	ukb-a-552	|| id:ukb-a-552	TRUE	reported	igd	7.78359e-05	26.2481	2	1	TRUE
rs62053093	C	T	C	T	-0.000579141	-0.0309	0.283726	0.29362	FALSE	FALSE	FALSE	prot-a-723	19	17	267793	0.0272	3301	0.25704	Cathepsin G || id:prot-a-723	Cathepsin G	Cathepsin G || ||	TRUE	igd	21	267793	337199	17	4.21211e-06	0.000125881	ukb-a-552	|| id:ukb-a-552	TRUE	reported	igd	6.27675e-05	21.1663	2	1	TRUE
rs62131887	T	C	T	C	-0.000597836	0.0015	0.279356	0.28833	FALSE	FALSE	FALSE	prot-a-723	13	19	10587596	0.0275	3301	0.954993	Cathepsin G || id:prot-a-723	Cathepsin G	Cathepsin G || ||	TRUE	igd	24	10587596	337199	19	2.49597e-06	0.000126968	ukb-a-552	|| id:ukb-a-552	TRUE	reported	igd	6.57447e-05	22.1704	2	1	TRUE
rs72815072	C	T	C	T	0.00241217	0.0348	0.0184728	0.02452	FALSE	FALSE	FALSE	prot-a-723	4	17	31079451	0.0909	3301	0.707946	Cathepsin G || id:prot-a-723	Cathepsin G	Cathepsin G || ||	TRUE	igd	22	31079451	337199	17	5.66304e-08	0.000444291	ukb-a-552	|| id:ukb-a-552	TRUE	reported	igd	8.74091e-05	29.4767	2	1	TRUE
rs76592697	G	A	G	A	0.00240428	-0.0302	0.0125979	0.01228	FALSE	FALSE	FALSE	prot-a-723	16	22	30726714	0.1206	3301	0.794328	Cathepsin G || id:prot-a-723	Cathepsin G	Cathepsin G || ||	TRUE	igd	25	30726714	337199	22	3.0219e-06	0.000514901	ukb-a-552	|| id:ukb-a-552	TRUE	reported	igd	6.46559e-05	21.8032	2	1	TRUE
rs79965567	T	C	T	C	0.00228897	0.0674	0.0143639	0.01212	FALSE	FALSE	FALSE	prot-a-723	10	5	115882107	0.1144	3301	0.549541	Cathepsin G || id:prot-a-723	Cathepsin G	Cathepsin G || ||	TRUE	igd	9	115882107	337199	5	1.50207e-06	0.000475774	ukb-a-552	|| id:ukb-a-552	TRUE	reported	igd	6.86377e-05	23.146	2	1	TRUE
rs9392975	C	T	C	T	0.000617739	-0.0187	0.266992	0.27214	FALSE	FALSE	FALSE	prot-a-723	2	6	8198955	0.0281	3301	0.501187	Cathepsin G || id:prot-a-723	Cathepsin G	Cathepsin G || ||	TRUE	igd	11	8198955	337199	6	1.51499e-06	0.000128446	ukb-a-552	|| id:ukb-a-552	TRUE	reported	igd	6.85887e-05	23.1295	2	1	TRUE
Crohn's disease → cathepsin H
rs11465802	C	A	C	A	0.000801605	0.001	0.302157	0.30416	FALSE	FALSE	FALSE	prot-a-725	15	1	67685598	0.0269	3301	0.977237	Cathepsin H || id:prot-a-725	Cathepsin H	Cathepsin H || ||	TRUE	igd	2	67685598	337199	1	8.9929e-11	0.000123644	ukb-a-552	|| id:ukb-a-552	TRUE	reported	igd	0.000124633	42.0312	2	1	TRUE
rs118078515	T	A	T	A	0.0021607	-0.048	0.015737	0.01749	FALSE	TRUE	FALSE	prot-a-725	16	7	101601549	0.0998	3301	0.630957	Cathepsin H || id:prot-a-725	Cathepsin H	Cathepsin H || ||	TRUE	igd	14	101601549	337199	7	4.82625e-06	0.000472567	ukb-a-552	|| id:ukb-a-552	TRUE	reported	igd	6.19939e-05	20.9055	2	1	TRUE
rs12464184	A	G	A	G	-0.00098142	0.0196	0.0807671	0.08497	FALSE	FALSE	FALSE	prot-a-725	18	2	6069645	0.0452	3301	0.660693	Cathepsin H || id:prot-a-725	Cathepsin H	Cathepsin H || ||	TRUE	igd	4	6069645	337199	2	2.97625e-06	0.00021004	ukb-a-552	|| id:ukb-a-552	TRUE	reported	igd	6.47428e-05	21.8325	2	1	TRUE
rs13073724	A	C	A	C	0.0015215	-0.1079	0.0396947	0.03937	FALSE	FALSE	FALSE	prot-a-725	19	3	73510573	0.0684	3301	0.114815	Cathepsin H || id:prot-a-725	Cathepsin H	Cathepsin H || ||	TRUE	igd	5	73510573	337199	3	4.41916e-07	0.000301284	ukb-a-552	|| id:ukb-a-552	TRUE	reported	igd	7.56263e-05	25.5029	2	1	TRUE
rs138058590	C	T	C	T	0.00254929	-0.0563	0.0113093	0.01017	FALSE	FALSE	FALSE	prot-a-725	2	4	156115785	0.1319	3301	0.676083	Cathepsin H || id:prot-a-725	Cathepsin H	Cathepsin H || ||	TRUE	igd	7	156115785	337199	4	3.31398e-06	0.000548187	ukb-a-552	|| id:ukb-a-552	TRUE	reported	igd	6.41308e-05	21.6261	2	1	TRUE
rs138744369	A	G	A	G	0.00257213	0.0057	0.0120226	0.01645	FALSE	FALSE	FALSE	prot-a-725	9	4	170994866	0.1079	3301	0.954993	Cathepsin H || id:prot-a-725	Cathepsin H	Cathepsin H || ||	TRUE	igd	8	170994866	337199	4	1.79862e-06	0.000538675	ukb-a-552	|| id:ukb-a-552	TRUE	reported	igd	6.76109e-05	22.7997	2	1	TRUE
rs142509655	G	A	G	A	0.00255239	0.0936	0.0130739	0.01718	FALSE	FALSE	FALSE	prot-a-725	12	10	16132093	0.1099	3301	0.398107	Cathepsin H || id:prot-a-725	Cathepsin H	Cathepsin H || ||	TRUE	igd	17	16132093	337199	10	1.90559e-06	0.000535848	ukb-a-552	|| id:ukb-a-552	TRUE	reported	igd	6.72814e-05	22.6886	2	1	TRUE
rs144717024	A	C	A	C	0.00320494	-0.0467	0.0280162	0.03322	FALSE	FALSE	FALSE	prot-a-725	1	6	32397662	0.0793	3301	0.562341	Cathepsin H || id:prot-a-725	Cathepsin H	Cathepsin H || ||	TRUE	igd	13	32397662	337199	6	6.33724e-16	0.000396501	ukb-a-552	|| id:ukb-a-552	TRUE	reported	igd	0.000193723	65.3354	2	1	TRUE
rs149478368	T	C	T	C	0.00303599	0.134	0.00818359	0.01328	FALSE	FALSE	FALSE	prot-a-725	11	10	126709054	0.1151	3301	0.245471	Cathepsin H || id:prot-a-725	Cathepsin H	Cathepsin H || ||	TRUE	igd	16	126709054	337199	10	2.43237e-06	0.000644063	ukb-a-552	|| id:ukb-a-552	TRUE	reported	igd	6.58915e-05	22.2199	2	1	TRUE
rs16825915	C	T	C	T	0.00173665	-0.0336	0.0242157	0.02766	FALSE	FALSE	FALSE	prot-a-725	10	1	186762816	0.0761	3301	0.660693	Cathepsin H || id:prot-a-725	Cathepsin H	Cathepsin H || ||	TRUE	igd	1	186762816	337199	1	2.63536e-06	0.000369702	ukb-a-552	|| id:ukb-a-552	TRUE	reported	igd	6.54344e-05	22.0657	2	1	TRUE
rs2507978	A	G	A	G	-0.000527047	-0.0025	0.559987	0.54852	FALSE	FALSE	FALSE	prot-a-725	4	6	31351664	0.0247	3301	0.912011	Cathepsin H || id:prot-a-725	Cathepsin H	Cathepsin H || ||	TRUE	igd	12	31351664	337199	6	3.90904e-06	0.000114172	ukb-a-552	|| id:ukb-a-552	TRUE	reported	igd	6.31925e-05	21.3097	2	1	TRUE
rs347548	T	G	T	G	-0.00122375	0.1077	0.949946	0.9502	FALSE	FALSE	FALSE	prot-a-725	20	18	49969813	0.0579	3301	0.0630957	Cathepsin H || id:prot-a-725	Cathepsin H	Cathepsin H || ||	TRUE	igd	23	49969813	337199	18	2.90442e-06	0.000261623	ukb-a-552	|| id:ukb-a-552	TRUE	reported	igd	6.48812e-05	21.8792	2	1	TRUE
rs4778021	C	T	C	T	0.00195929	0.0083	0.0269872	0.03675	FALSE	FALSE	FALSE	prot-a-725	13	15	93203103	0.0764	3301	0.912011	Cathepsin H || id:prot-a-725	Cathepsin H	Cathepsin H || ||	TRUE	igd	19	93203103	337199	15	1.38302e-07	0.000371952	ukb-a-552	|| id:ukb-a-552	TRUE	reported	igd	8.22814e-05	27.7473	2	1	TRUE
rs5743292	A	T	A	T	0.00200958	0.0658	0.0364681	0.03883	FALSE	TRUE	FALSE	prot-a-725	8	16	50759731	0.0703	3301	0.346737	Cathepsin H || id:prot-a-725	Cathepsin H	Cathepsin H || ||	TRUE	igd	20	50759731	337199	16	3.08248e-11	0.000302521	ukb-a-552	|| id:ukb-a-552	TRUE	reported	igd	0.000130845	44.1262	2	1	TRUE
rs59036344	T	C	T	C	0.00914161	0.0171	0.00115659	0.83427	FALSE	FALSE	FALSE	prot-a-725	5	8	125109337	0.0343	3301	0.616595	Cathepsin H || id:prot-a-725	Cathepsin H	Cathepsin H || ||	TRUE	igd	15	125109337	337199	8	3.00393e-07	0.00178432	ukb-a-552	|| id:ukb-a-552	TRUE	reported	igd	7.78359e-05	26.2481	2	1	TRUE
rs62053093	C	T	C	T	-0.000579141	0.0006	0.283726	0.29362	FALSE	FALSE	FALSE	prot-a-725	3	17	267793	0.0272	3301	0.977237	Cathepsin H || id:prot-a-725	Cathepsin H	Cathepsin H || ||	TRUE	igd	21	267793	337199	17	4.21211e-06	0.000125881	ukb-a-552	|| id:ukb-a-552	TRUE	reported	igd	6.27675e-05	21.1663	2	1	TRUE
rs62131887	T	C	T	C	-0.000597836	0.029	0.279356	0.28833	FALSE	FALSE	FALSE	prot-a-725	21	19	10587596	0.0275	3301	0.295121	Cathepsin H || id:prot-a-725	Cathepsin H	Cathepsin H || ||	TRUE	igd	24	10587596	337199	19	2.49597e-06	0.000126968	ukb-a-552	|| id:ukb-a-552	TRUE	reported	igd	6.57447e-05	22.1704	2	1	TRUE
rs72815072	C	T	C	T	0.00241217	0.1006	0.0184728	0.02452	FALSE	FALSE	FALSE	prot-a-725	6	17	31079451	0.0909	3301	0.269153	Cathepsin H || id:prot-a-725	Cathepsin H	Cathepsin H || ||	TRUE	igd	22	31079451	337199	17	5.66304e-08	0.000444291	ukb-a-552	|| id:ukb-a-552	TRUE	reported	igd	8.74091e-05	29.4767	2	1	TRUE
rs76592697	G	A	G	A	0.00240428	-0.0992	0.0125979	0.01228	FALSE	FALSE	FALSE	prot-a-725	14	22	30726714	0.1206	3301	0.40738	Cathepsin H || id:prot-a-725	Cathepsin H	Cathepsin H || ||	TRUE	igd	25	30726714	337199	22	3.0219e-06	0.000514901	ukb-a-552	|| id:ukb-a-552	TRUE	reported	igd	6.46559e-05	21.8032	2	1	TRUE
rs79965567	T	C	T	C	0.00228897	-0.0234	0.0143639	0.01212	FALSE	FALSE	FALSE	prot-a-725	17	5	115882107	0.1144	3301	0.831764	Cathepsin H || id:prot-a-725	Cathepsin H	Cathepsin H || ||	TRUE	igd	9	115882107	337199	5	1.50207e-06	0.000475774	ukb-a-552	|| id:ukb-a-552	TRUE	reported	igd	6.86377e-05	23.146	2	1	TRUE
rs9392975	C	T	C	T	0.000617739	0.0039	0.266992	0.27214	FALSE	FALSE	FALSE	prot-a-725	7	6	8198955	0.0281	3301	0.891251	Cathepsin H || id:prot-a-725	Cathepsin H	Cathepsin H || ||	TRUE	igd	11	8198955	337199	6	1.51499e-06	0.000128446	ukb-a-552	|| id:ukb-a-552	TRUE	reported	igd	6.85887e-05	23.1295	2	1	TRUE
Crohn's disease → cathepsin L1
rs112047816	G	A	G	A	0.00322528	-0.0409	0.00921563	0.0132	FALSE	FALSE	FALSE	ebi-a-GCST90012073	5	3	176094427	0.0729	21758	0.574601	Cathepsin L1 levels || id:ebi-a-GCST90012073	Cathepsin L1 levels	Cathepsin L1 levels || ||	TRUE	igd	6	176094427	337199	3	2.69563e-07	0.000627038	ukb-a-552	|| id:ukb-a-552	TRUE	reported	igd	7.84561e-05	26.4572	2	1	TRUE
rs11465802	C	A	C	A	0.000801605	0.0031	0.302157	0.3008	FALSE	FALSE	FALSE	ebi-a-GCST90012073	24	1	67685598	0.0113	21758	0.781399	Cathepsin L1 levels || id:ebi-a-GCST90012073	Cathepsin L1 levels	Cathepsin L1 levels || ||	TRUE	igd	2	67685598	337199	1	8.9929e-11	0.000123644	ukb-a-552	|| id:ukb-a-552	TRUE	reported	igd	0.000124633	42.0312	2	1	TRUE
rs118078515	T	A	T	A	0.0021607	-0.0809	0.015737	0.0184	FALSE	TRUE	FALSE	ebi-a-GCST90012073	7	7	101601549	0.047	21758	0.0850805	Cathepsin L1 levels || id:ebi-a-GCST90012073	Cathepsin L1 levels	Cathepsin L1 levels || ||	TRUE	igd	14	101601549	337199	7	4.82625e-06	0.000472567	ukb-a-552	|| id:ukb-a-552	TRUE	reported	igd	6.19939e-05	20.9055	2	1	TRUE
rs12464184	A	G	A	G	-0.00098142	0.0292	0.0807671	0.0853	FALSE	FALSE	FALSE	ebi-a-GCST90012073	16	2	6069645	0.0205	21758	0.1537	Cathepsin L1 levels || id:ebi-a-GCST90012073	Cathepsin L1 levels	Cathepsin L1 levels || ||	TRUE	igd	4	6069645	337199	2	2.97625e-06	0.00021004	ukb-a-552	|| id:ukb-a-552	TRUE	reported	igd	6.47428e-05	21.8325	2	1	TRUE
rs12827877	T	C	T	C	0.0032223	0.1167	0.00759492	0.0155	FALSE	FALSE	FALSE	ebi-a-GCST90012073	9	12	5693804	0.0634	21758	0.0654998	Cathepsin L1 levels || id:ebi-a-GCST90012073	Cathepsin L1 levels	Cathepsin L1 levels || ||	TRUE	igd	18	5693804	337199	12	1.25081e-06	0.000664735	ukb-a-552	|| id:ukb-a-552	TRUE	reported	igd	6.96816e-05	23.4981	2	1	TRUE
rs13073724	A	C	A	C	0.0015215	-0.0554	0.0396947	0.0415	FALSE	FALSE	FALSE	ebi-a-GCST90012073	20	3	73510573	0.0307	21758	0.0715105	Cathepsin L1 levels || id:ebi-a-GCST90012073	Cathepsin L1 levels	Cathepsin L1 levels || ||	TRUE	igd	5	73510573	337199	3	4.41916e-07	0.000301284	ukb-a-552	|| id:ukb-a-552	TRUE	reported	igd	7.56263e-05	25.5029	2	1	TRUE
rs138058590	C	T	C	T	0.00254929	-0.0615	0.0113093	0.0131	FALSE	FALSE	FALSE	ebi-a-GCST90012073	17	4	156115785	0.0547	21758	0.2611	Cathepsin L1 levels || id:ebi-a-GCST90012073	Cathepsin L1 levels	Cathepsin L1 levels || ||	TRUE	igd	7	156115785	337199	4	3.31398e-06	0.000548187	ukb-a-552	|| id:ukb-a-552	TRUE	reported	igd	6.41308e-05	21.6261	2	1	TRUE
rs138744369	A	G	A	G	0.00257213	0.0467	0.0120226	0.0131	FALSE	FALSE	FALSE	ebi-a-GCST90012073	18	4	170994866	0.0597	21758	0.4341	Cathepsin L1 levels || id:ebi-a-GCST90012073	Cathepsin L1 levels	Cathepsin L1 levels || ||	TRUE	igd	8	170994866	337199	4	1.79862e-06	0.000538675	ukb-a-552	|| id:ukb-a-552	TRUE	reported	igd	6.76109e-05	22.7997	2	1	TRUE
rs142509655	G	A	G	A	0.00255239	-0.0213	0.0130739	0.0156	FALSE	FALSE	FALSE	ebi-a-GCST90012073	3	10	16132093	0.0589	21758	0.7177	Cathepsin L1 levels || id:ebi-a-GCST90012073	Cathepsin L1 levels	Cathepsin L1 levels || ||	TRUE	igd	17	16132093	337199	10	1.90559e-06	0.000535848	ukb-a-552	|| id:ukb-a-552	TRUE	reported	igd	6.72814e-05	22.6886	2	1	TRUE
rs144717024	A	C	A	C	0.00320494	-0.0935	0.0280162	0.0267	FALSE	FALSE	FALSE	ebi-a-GCST90012073	19	6	32397662	0.0489	21758	0.0557802	Cathepsin L1 levels || id:ebi-a-GCST90012073	Cathepsin L1 levels	Cathepsin L1 levels || ||	TRUE	igd	13	32397662	337199	6	6.33724e-16	0.000396501	ukb-a-552	|| id:ukb-a-552	TRUE	reported	igd	0.000193723	65.3354	2	1	TRUE
rs149478368	T	C	T	C	0.00303599	0.0001	0.00818359	0.0261	FALSE	FALSE	FALSE	ebi-a-GCST90012073	8	10	126709054	0.0383	21758	0.9972	Cathepsin L1 levels || id:ebi-a-GCST90012073	Cathepsin L1 levels	Cathepsin L1 levels || ||	TRUE	igd	16	126709054	337199	10	2.43237e-06	0.000644063	ukb-a-552	|| id:ukb-a-552	TRUE	reported	igd	6.58915e-05	22.2199	2	1	TRUE
rs16825915	C	T	C	T	0.00173665	-0.0321	0.0242157	0.0277	FALSE	FALSE	FALSE	ebi-a-GCST90012073	23	1	186762816	0.0346	21758	0.3532	Cathepsin L1 levels || id:ebi-a-GCST90012073	Cathepsin L1 levels	Cathepsin L1 levels || ||	TRUE	igd	1	186762816	337199	1	2.63536e-06	0.000369702	ukb-a-552	|| id:ukb-a-552	TRUE	reported	igd	6.54344e-05	22.0657	2	1	TRUE
rs2507978	A	G	A	G	-0.000527047	-0.0334	0.559987	0.5597	FALSE	FALSE	FALSE	ebi-a-GCST90012073	22	6	31351664	0.0114	21758	0.00336101	Cathepsin L1 levels || id:ebi-a-GCST90012073	Cathepsin L1 levels	Cathepsin L1 levels || ||	TRUE	igd	12	31351664	337199	6	3.90904e-06	0.000114172	ukb-a-552	|| id:ukb-a-552	TRUE	reported	igd	6.31925e-05	21.3097	2	1	TRUE
rs347548	T	G	T	G	-0.00122375	0.0297	0.949946	0.9447	FALSE	FALSE	FALSE	ebi-a-GCST90012073	11	18	49969813	0.0297	21758	0.3183	Cathepsin L1 levels || id:ebi-a-GCST90012073	Cathepsin L1 levels	Cathepsin L1 levels || ||	TRUE	igd	23	49969813	337199	18	2.90442e-06	0.000261623	ukb-a-552	|| id:ukb-a-552	TRUE	reported	igd	6.48812e-05	21.8792	2	1	TRUE
rs41360745	G	A	G	A	0.00433161	0.042	0.00403323	0.0091	FALSE	FALSE	FALSE	ebi-a-GCST90012073	6	6	167534148	0.0939	21758	0.6546	Cathepsin L1 levels || id:ebi-a-GCST90012073	Cathepsin L1 levels	Cathepsin L1 levels || ||	TRUE	igd	10	167534148	337199	6	3.25462e-06	0.000930701	ukb-a-552	|| id:ukb-a-552	TRUE	reported	igd	6.42339e-05	21.6609	2	1	TRUE
rs4778021	C	T	C	T	0.00195929	-0.104	0.0269872	0.0326	FALSE	FALSE	FALSE	ebi-a-GCST90012073	10	15	93203103	0.042	21758	0.01335	Cathepsin L1 levels || id:ebi-a-GCST90012073	Cathepsin L1 levels	Cathepsin L1 levels || ||	TRUE	igd	19	93203103	337199	15	1.38302e-07	0.000371952	ukb-a-552	|| id:ukb-a-552	TRUE	reported	igd	8.22814e-05	27.7473	2	1	TRUE
rs5743292	A	T	A	T	0.00200958	0.0447	0.0364681	0.0299	FALSE	TRUE	FALSE	ebi-a-GCST90012073	4	16	50759731	0.0347	21758	0.1979	Cathepsin L1 levels || id:ebi-a-GCST90012073	Cathepsin L1 levels	Cathepsin L1 levels || ||	TRUE	igd	20	50759731	337199	16	3.08248e-11	0.000302521	ukb-a-552	|| id:ukb-a-552	TRUE	reported	igd	0.000130845	44.1262	2	1	TRUE
rs59036344	T	C	T	C	0.00914161	-0.0414	0.00115659	0.8368	FALSE	FALSE	FALSE	ebi-a-GCST90012073	13	8	125109337	0.0205	21758	0.0435001	Cathepsin L1 levels || id:ebi-a-GCST90012073	Cathepsin L1 levels	Cathepsin L1 levels || ||	TRUE	igd	15	125109337	337199	8	3.00393e-07	0.00178432	ukb-a-552	|| id:ukb-a-552	TRUE	reported	igd	7.78359e-05	26.2481	2	1	TRUE
rs60672869	C	T	C	T	0.00643848	-0.0349	0.0019054	0.0294	FALSE	FALSE	FALSE	ebi-a-GCST90012073	15	2	159981588	0.0571	21758	0.5407	Cathepsin L1 levels || id:ebi-a-GCST90012073	Cathepsin L1 levels	Cathepsin L1 levels || ||	TRUE	igd	3	159981588	337199	2	9.19073e-07	0.00131175	ukb-a-552	|| id:ukb-a-552	TRUE	reported	igd	7.1441e-05	24.0914	2	1	TRUE
rs62053093	C	T	C	T	-0.000579141	-0.0102	0.283726	0.3074	FALSE	FALSE	FALSE	ebi-a-GCST90012073	12	17	267793	0.0122	21758	0.4002	Cathepsin L1 levels || id:ebi-a-GCST90012073	Cathepsin L1 levels	Cathepsin L1 levels || ||	TRUE	igd	21	267793	337199	17	4.21211e-06	0.000125881	ukb-a-552	|| id:ukb-a-552	TRUE	reported	igd	6.27675e-05	21.1663	2	1	TRUE
rs62131887	T	C	T	C	-0.000597836	-0.003	0.279356	0.2825	FALSE	FALSE	FALSE	ebi-a-GCST90012073	21	19	10587596	0.0115	21758	0.794301	Cathepsin L1 levels || id:ebi-a-GCST90012073	Cathepsin L1 levels	Cathepsin L1 levels || ||	TRUE	igd	24	10587596	337199	19	2.49597e-06	0.000126968	ukb-a-552	|| id:ukb-a-552	TRUE	reported	igd	6.57447e-05	22.1704	2	1	TRUE
rs72815072	C	T	C	T	0.00241217	-0.0156	0.0184728	0.0271	FALSE	FALSE	FALSE	ebi-a-GCST90012073	25	17	31079451	0.042	21758	0.710201	Cathepsin L1 levels || id:ebi-a-GCST90012073	Cathepsin L1 levels	Cathepsin L1 levels || ||	TRUE	igd	22	31079451	337199	17	5.66304e-08	0.000444291	ukb-a-552	|| id:ukb-a-552	TRUE	reported	igd	8.74091e-05	29.4767	2	1	TRUE
rs76592697	G	A	G	A	0.00240428	-0.0002	0.0125979	0.0136	FALSE	FALSE	FALSE	ebi-a-GCST90012073	14	22	30726714	0.0493	21758	0.9976	Cathepsin L1 levels || id:ebi-a-GCST90012073	Cathepsin L1 levels	Cathepsin L1 levels || ||	TRUE	igd	25	30726714	337199	22	3.0219e-06	0.000514901	ukb-a-552	|| id:ukb-a-552	TRUE	reported	igd	6.46559e-05	21.8032	2	1	TRUE
rs79965567	T	C	T	C	0.00228897	-0.0288	0.0143639	0.0197	FALSE	FALSE	FALSE	ebi-a-GCST90012073	1	5	115882107	0.0458	21758	0.528799	Cathepsin L1 levels || id:ebi-a-GCST90012073	Cathepsin L1 levels	Cathepsin L1 levels || ||	TRUE	igd	9	115882107	337199	5	1.50207e-06	0.000475774	ukb-a-552	|| id:ukb-a-552	TRUE	reported	igd	6.86377e-05	23.146	2	1	TRUE
rs9392975	C	T	C	T	0.000617739	-0.0131	0.266992	0.2661	FALSE	FALSE	FALSE	ebi-a-GCST90012073	2	6	8198955	0.0128	21758	0.3068	Cathepsin L1 levels || id:ebi-a-GCST90012073	Cathepsin L1 levels	Cathepsin L1 levels || ||	TRUE	igd	11	8198955	337199	6	1.51499e-06	0.000128446	ukb-a-552	|| id:ukb-a-552	TRUE	reported	igd	6.85887e-05	23.1295	2	1	TRUE
Crohn's disease → cathepsin L2
rs11465802	C	A	C	A	0.000801605	0.0199	0.302157	0.30416	FALSE	FALSE	FALSE	prot-a-728	4	1	67685598	0.0269	3301	0.457088	Cathepsin L2 || id:prot-a-728	Cathepsin L2	Cathepsin L2 || ||	TRUE	igd	2	67685598	337199	1	8.9929e-11	0.000123644	ukb-a-552	|| id:ukb-a-552	TRUE	reported	igd	0.000124633	42.0312	2	1	TRUE
rs118078515	T	A	T	A	0.0021607	-0.0046	0.015737	0.01749	FALSE	TRUE	FALSE	prot-a-728	6	7	101601549	0.0997	3301	0.954993	Cathepsin L2 || id:prot-a-728	Cathepsin L2	Cathepsin L2 || ||	TRUE	igd	14	101601549	337199	7	4.82625e-06	0.000472567	ukb-a-552	|| id:ukb-a-552	TRUE	reported	igd	6.19939e-05	20.9055	2	1	TRUE
rs12464184	A	G	A	G	-0.00098142	0.0204	0.0807671	0.08497	FALSE	FALSE	FALSE	prot-a-728	13	2	6069645	0.0452	3301	0.645654	Cathepsin L2 || id:prot-a-728	Cathepsin L2	Cathepsin L2 || ||	TRUE	igd	4	6069645	337199	2	2.97625e-06	0.00021004	ukb-a-552	|| id:ukb-a-552	TRUE	reported	igd	6.47428e-05	21.8325	2	1	TRUE
rs13073724	A	C	A	C	0.0015215	-0.0571	0.0396947	0.03937	FALSE	FALSE	FALSE	prot-a-728	2	3	73510573	0.0685	3301	0.40738	Cathepsin L2 || id:prot-a-728	Cathepsin L2	Cathepsin L2 || ||	TRUE	igd	5	73510573	337199	3	4.41916e-07	0.000301284	ukb-a-552	|| id:ukb-a-552	TRUE	reported	igd	7.56263e-05	25.5029	2	1	TRUE
rs138058590	C	T	C	T	0.00254929	-0.1006	0.0113093	0.01017	FALSE	FALSE	FALSE	prot-a-728	12	4	156115785	0.1319	3301	0.446684	Cathepsin L2 || id:prot-a-728	Cathepsin L2	Cathepsin L2 || ||	TRUE	igd	7	156115785	337199	4	3.31398e-06	0.000548187	ukb-a-552	|| id:ukb-a-552	TRUE	reported	igd	6.41308e-05	21.6261	2	1	TRUE
rs138744369	A	G	A	G	0.00257213	0.1314	0.0120226	0.01645	FALSE	FALSE	FALSE	prot-a-728	1	4	170994866	0.1079	3301	0.223872	Cathepsin L2 || id:prot-a-728	Cathepsin L2	Cathepsin L2 || ||	TRUE	igd	8	170994866	337199	4	1.79862e-06	0.000538675	ukb-a-552	|| id:ukb-a-552	TRUE	reported	igd	6.76109e-05	22.7997	2	1	TRUE
rs142509655	G	A	G	A	0.00255239	0.1508	0.0130739	0.01718	FALSE	FALSE	FALSE	prot-a-728	10	10	16132093	0.1099	3301	0.169824	Cathepsin L2 || id:prot-a-728	Cathepsin L2	Cathepsin L2 || ||	TRUE	igd	17	16132093	337199	10	1.90559e-06	0.000535848	ukb-a-552	|| id:ukb-a-552	TRUE	reported	igd	6.72814e-05	22.6886	2	1	TRUE
rs144717024	A	C	A	C	0.00320494	0.0593	0.0280162	0.03322	FALSE	FALSE	FALSE	prot-a-728	5	6	32397662	0.0793	3301	0.457088	Cathepsin L2 || id:prot-a-728	Cathepsin L2	Cathepsin L2 || ||	TRUE	igd	13	32397662	337199	6	6.33724e-16	0.000396501	ukb-a-552	|| id:ukb-a-552	TRUE	reported	igd	0.000193723	65.3354	2	1	TRUE
rs149478368	T	C	T	C	0.00303599	-0.2129	0.00818359	0.01328	FALSE	FALSE	FALSE	prot-a-728	9	10	126709054	0.1151	3301	0.0645654	Cathepsin L2 || id:prot-a-728	Cathepsin L2	Cathepsin L2 || ||	TRUE	igd	16	126709054	337199	10	2.43237e-06	0.000644063	ukb-a-552	|| id:ukb-a-552	TRUE	reported	igd	6.58915e-05	22.2199	2	1	TRUE
rs16825915	C	T	C	T	0.00173665	-0.0201	0.0242157	0.02766	FALSE	FALSE	FALSE	prot-a-728	18	1	186762816	0.0762	3301	0.794328	Cathepsin L2 || id:prot-a-728	Cathepsin L2	Cathepsin L2 || ||	TRUE	igd	1	186762816	337199	1	2.63536e-06	0.000369702	ukb-a-552	|| id:ukb-a-552	TRUE	reported	igd	6.54344e-05	22.0657	2	1	TRUE
rs2507978	A	G	A	G	-0.000527047	0.0049	0.559987	0.54852	FALSE	FALSE	FALSE	prot-a-728	8	6	31351664	0.0248	3301	0.851138	Cathepsin L2 || id:prot-a-728	Cathepsin L2	Cathepsin L2 || ||	TRUE	igd	12	31351664	337199	6	3.90904e-06	0.000114172	ukb-a-552	|| id:ukb-a-552	TRUE	reported	igd	6.31925e-05	21.3097	2	1	TRUE
rs347548	T	G	T	G	-0.00122375	0.045	0.949946	0.9502	FALSE	FALSE	FALSE	prot-a-728	7	18	49969813	0.0579	3301	0.436516	Cathepsin L2 || id:prot-a-728	Cathepsin L2	Cathepsin L2 || ||	TRUE	igd	23	49969813	337199	18	2.90442e-06	0.000261623	ukb-a-552	|| id:ukb-a-552	TRUE	reported	igd	6.48812e-05	21.8792	2	1	TRUE
rs4778021	C	T	C	T	0.00195929	0.0966	0.0269872	0.03675	FALSE	FALSE	FALSE	prot-a-728	15	15	93203103	0.0764	3301	0.204174	Cathepsin L2 || id:prot-a-728	Cathepsin L2	Cathepsin L2 || ||	TRUE	igd	19	93203103	337199	15	1.38302e-07	0.000371952	ukb-a-552	|| id:ukb-a-552	TRUE	reported	igd	8.22814e-05	27.7473	2	1	TRUE
rs5743292	A	T	A	T	0.00200958	0.0936	0.0364681	0.03883	FALSE	TRUE	FALSE	prot-a-728	16	16	50759731	0.0703	3301	0.18197	Cathepsin L2 || id:prot-a-728	Cathepsin L2	Cathepsin L2 || ||	TRUE	igd	20	50759731	337199	16	3.08248e-11	0.000302521	ukb-a-552	|| id:ukb-a-552	TRUE	reported	igd	0.000130845	44.1262	2	1	TRUE
rs59036344	T	C	T	C	0.00914161	0.0329	0.00115659	0.83427	FALSE	FALSE	FALSE	prot-a-728	3	8	125109337	0.0343	3301	0.338844	Cathepsin L2 || id:prot-a-728	Cathepsin L2	Cathepsin L2 || ||	TRUE	igd	15	125109337	337199	8	3.00393e-07	0.00178432	ukb-a-552	|| id:ukb-a-552	TRUE	reported	igd	7.78359e-05	26.2481	2	1	TRUE
rs62053093	C	T	C	T	-0.000579141	0.0262	0.283726	0.29362	FALSE	FALSE	FALSE	prot-a-728	14	17	267793	0.0272	3301	0.331131	Cathepsin L2 || id:prot-a-728	Cathepsin L2	Cathepsin L2 || ||	TRUE	igd	21	267793	337199	17	4.21211e-06	0.000125881	ukb-a-552	|| id:ukb-a-552	TRUE	reported	igd	6.27675e-05	21.1663	2	1	TRUE
rs62131887	T	C	T	C	-0.000597836	-0.0394	0.279356	0.28833	FALSE	FALSE	FALSE	prot-a-728	21	19	10587596	0.0275	3301	0.151356	Cathepsin L2 || id:prot-a-728	Cathepsin L2	Cathepsin L2 || ||	TRUE	igd	24	10587596	337199	19	2.49597e-06	0.000126968	ukb-a-552	|| id:ukb-a-552	TRUE	reported	igd	6.57447e-05	22.1704	2	1	TRUE
rs72815072	C	T	C	T	0.00241217	0.0013	0.0184728	0.02452	FALSE	FALSE	FALSE	prot-a-728	20	17	31079451	0.0909	3301	0.977237	Cathepsin L2 || id:prot-a-728	Cathepsin L2	Cathepsin L2 || ||	TRUE	igd	22	31079451	337199	17	5.66304e-08	0.000444291	ukb-a-552	|| id:ukb-a-552	TRUE	reported	igd	8.74091e-05	29.4767	2	1	TRUE
rs76592697	G	A	G	A	0.00240428	-0.2427	0.0125979	0.01228	FALSE	FALSE	FALSE	prot-a-728	17	22	30726714	0.1205	3301	0.0436516	Cathepsin L2 || id:prot-a-728	Cathepsin L2	Cathepsin L2 || ||	TRUE	igd	25	30726714	337199	22	3.0219e-06	0.000514901	ukb-a-552	|| id:ukb-a-552	TRUE	reported	igd	6.46559e-05	21.8032	2	1	TRUE
rs79965567	T	C	T	C	0.00228897	-0.1852	0.0143639	0.01212	FALSE	FALSE	FALSE	prot-a-728	11	5	115882107	0.1144	3301	0.104713	Cathepsin L2 || id:prot-a-728	Cathepsin L2	Cathepsin L2 || ||	TRUE	igd	9	115882107	337199	5	1.50207e-06	0.000475774	ukb-a-552	|| id:ukb-a-552	TRUE	reported	igd	6.86377e-05	23.146	2	1	TRUE
rs9392975	C	T	C	T	0.000617739	-0.0315	0.266992	0.27214	FALSE	FALSE	FALSE	prot-a-728	19	6	8198955	0.0281	3301	0.263027	Cathepsin L2 || id:prot-a-728	Cathepsin L2	Cathepsin L2 || ||	TRUE	igd	11	8198955	337199	6	1.51499e-06	0.000128446	ukb-a-552	|| id:ukb-a-552	TRUE	reported	igd	6.85887e-05	23.1295	2	1	TRUE
Crohn's disease → cathepsin O
rs11465802	C	A	C	A	0.000801605	0.0075	0.302157	0.30416	FALSE	FALSE	FALSE	prot-a-726	14	1	67685598	0.0269	3301	0.776247	Cathepsin O || id:prot-a-726	Cathepsin O	Cathepsin O || ||	TRUE	igd	2	67685598	337199	1	8.9929e-11	0.000123644	ukb-a-552	|| id:ukb-a-552	TRUE	reported	igd	0.000124633	42.0312	2	1	TRUE
rs118078515	T	A	T	A	0.0021607	-0.1085	0.015737	0.01749	FALSE	TRUE	FALSE	prot-a-726	19	7	101601549	0.0998	3301	0.275423	Cathepsin O || id:prot-a-726	Cathepsin O	Cathepsin O || ||	TRUE	igd	14	101601549	337199	7	4.82625e-06	0.000472567	ukb-a-552	|| id:ukb-a-552	TRUE	reported	igd	6.19939e-05	20.9055	2	1	TRUE
rs12464184	A	G	A	G	-0.00098142	-0.0416	0.0807671	0.08497	FALSE	FALSE	FALSE	prot-a-726	8	2	6069645	0.0452	3301	0.354813	Cathepsin O || id:prot-a-726	Cathepsin O	Cathepsin O || ||	TRUE	igd	4	6069645	337199	2	2.97625e-06	0.00021004	ukb-a-552	|| id:ukb-a-552	TRUE	reported	igd	6.47428e-05	21.8325	2	1	TRUE
rs13073724	A	C	A	C	0.0015215	-0.1881	0.0396947	0.03937	FALSE	FALSE	FALSE	prot-a-726	10	3	73510573	0.0684	3301	0.00588844	Cathepsin O || id:prot-a-726	Cathepsin O	Cathepsin O || ||	TRUE	igd	5	73510573	337199	3	4.41916e-07	0.000301284	ukb-a-552	|| id:ukb-a-552	TRUE	reported	igd	7.56263e-05	25.5029	2	1	TRUE
rs138058590	C	T	C	T	0.00254929	-0.0686	0.0113093	0.01017	FALSE	FALSE	FALSE	prot-a-726	13	4	156115785	0.1319	3301	0.60256	Cathepsin O || id:prot-a-726	Cathepsin O	Cathepsin O || ||	TRUE	igd	7	156115785	337199	4	3.31398e-06	0.000548187	ukb-a-552	|| id:ukb-a-552	TRUE	reported	igd	6.41308e-05	21.6261	2	1	TRUE
rs138744369	A	G	A	G	0.00257213	0.0104	0.0120226	0.01645	FALSE	FALSE	FALSE	prot-a-726	11	4	170994866	0.1079	3301	0.933254	Cathepsin O || id:prot-a-726	Cathepsin O	Cathepsin O || ||	TRUE	igd	8	170994866	337199	4	1.79862e-06	0.000538675	ukb-a-552	|| id:ukb-a-552	TRUE	reported	igd	6.76109e-05	22.7997	2	1	TRUE
rs142509655	G	A	G	A	0.00255239	0.0205	0.0130739	0.01718	FALSE	FALSE	FALSE	prot-a-726	5	10	16132093	0.11	3301	0.851138	Cathepsin O || id:prot-a-726	Cathepsin O	Cathepsin O || ||	TRUE	igd	17	16132093	337199	10	1.90559e-06	0.000535848	ukb-a-552	|| id:ukb-a-552	TRUE	reported	igd	6.72814e-05	22.6886	2	1	TRUE
rs144717024	A	C	A	C	0.00320494	0.0985	0.0280162	0.03322	FALSE	FALSE	FALSE	prot-a-726	9	6	32397662	0.0793	3301	0.213796	Cathepsin O || id:prot-a-726	Cathepsin O	Cathepsin O || ||	TRUE	igd	13	32397662	337199	6	6.33724e-16	0.000396501	ukb-a-552	|| id:ukb-a-552	TRUE	reported	igd	0.000193723	65.3354	2	1	TRUE
rs149478368	T	C	T	C	0.00303599	0.0018	0.00818359	0.01328	FALSE	FALSE	FALSE	prot-a-726	6	10	126709054	0.1152	3301	0.977237	Cathepsin O || id:prot-a-726	Cathepsin O	Cathepsin O || ||	TRUE	igd	16	126709054	337199	10	2.43237e-06	0.000644063	ukb-a-552	|| id:ukb-a-552	TRUE	reported	igd	6.58915e-05	22.2199	2	1	TRUE
rs16825915	C	T	C	T	0.00173665	-0.0132	0.0242157	0.02766	FALSE	FALSE	FALSE	prot-a-726	3	1	186762816	0.0762	3301	0.870964	Cathepsin O || id:prot-a-726	Cathepsin O	Cathepsin O || ||	TRUE	igd	1	186762816	337199	1	2.63536e-06	0.000369702	ukb-a-552	|| id:ukb-a-552	TRUE	reported	igd	6.54344e-05	22.0657	2	1	TRUE
rs2507978	A	G	A	G	-0.000527047	-0.0187	0.559987	0.54852	FALSE	FALSE	FALSE	prot-a-726	21	6	31351664	0.0248	3301	0.446684	Cathepsin O || id:prot-a-726	Cathepsin O	Cathepsin O || ||	TRUE	igd	12	31351664	337199	6	3.90904e-06	0.000114172	ukb-a-552	|| id:ukb-a-552	TRUE	reported	igd	6.31925e-05	21.3097	2	1	TRUE
rs347548	T	G	T	G	-0.00122375	0.0572	0.949946	0.9502	FALSE	FALSE	FALSE	prot-a-726	2	18	49969813	0.058	3301	0.323594	Cathepsin O || id:prot-a-726	Cathepsin O	Cathepsin O || ||	TRUE	igd	23	49969813	337199	18	2.90442e-06	0.000261623	ukb-a-552	|| id:ukb-a-552	TRUE	reported	igd	6.48812e-05	21.8792	2	1	TRUE
rs4778021	C	T	C	T	0.00195929	-0.079	0.0269872	0.03675	FALSE	FALSE	FALSE	prot-a-726	18	15	93203103	0.0764	3301	0.301995	Cathepsin O || id:prot-a-726	Cathepsin O	Cathepsin O || ||	TRUE	igd	19	93203103	337199	15	1.38302e-07	0.000371952	ukb-a-552	|| id:ukb-a-552	TRUE	reported	igd	8.22814e-05	27.7473	2	1	TRUE
rs5743292	A	T	A	T	0.00200958	0.052	0.0364681	0.03883	FALSE	TRUE	FALSE	prot-a-726	16	16	50759731	0.0703	3301	0.457088	Cathepsin O || id:prot-a-726	Cathepsin O	Cathepsin O || ||	TRUE	igd	20	50759731	337199	16	3.08248e-11	0.000302521	ukb-a-552	|| id:ukb-a-552	TRUE	reported	igd	0.000130845	44.1262	2	1	TRUE
rs59036344	T	C	T	C	0.00914161	0.0375	0.00115659	0.83427	FALSE	FALSE	FALSE	prot-a-726	15	8	125109337	0.0343	3301	0.275423	Cathepsin O || id:prot-a-726	Cathepsin O	Cathepsin O || ||	TRUE	igd	15	125109337	337199	8	3.00393e-07	0.00178432	ukb-a-552	|| id:ukb-a-552	TRUE	reported	igd	7.78359e-05	26.2481	2	1	TRUE
rs62053093	C	T	C	T	-0.000579141	0.0223	0.283726	0.29362	FALSE	FALSE	FALSE	prot-a-726	12	17	267793	0.0272	3301	0.40738	Cathepsin O || id:prot-a-726	Cathepsin O	Cathepsin O || ||	TRUE	igd	21	267793	337199	17	4.21211e-06	0.000125881	ukb-a-552	|| id:ukb-a-552	TRUE	reported	igd	6.27675e-05	21.1663	2	1	TRUE
rs62131887	T	C	T	C	-0.000597836	-0.0386	0.279356	0.28833	FALSE	FALSE	FALSE	prot-a-726	17	19	10587596	0.0275	3301	0.162181	Cathepsin O || id:prot-a-726	Cathepsin O	Cathepsin O || ||	TRUE	igd	24	10587596	337199	19	2.49597e-06	0.000126968	ukb-a-552	|| id:ukb-a-552	TRUE	reported	igd	6.57447e-05	22.1704	2	1	TRUE
rs72815072	C	T	C	T	0.00241217	-0.0026	0.0184728	0.02452	FALSE	FALSE	FALSE	prot-a-726	1	17	31079451	0.0909	3301	0.977237	Cathepsin O || id:prot-a-726	Cathepsin O	Cathepsin O || ||	TRUE	igd	22	31079451	337199	17	5.66304e-08	0.000444291	ukb-a-552	|| id:ukb-a-552	TRUE	reported	igd	8.74091e-05	29.4767	2	1	TRUE
rs76592697	G	A	G	A	0.00240428	-0.1135	0.0125979	0.01228	FALSE	FALSE	FALSE	prot-a-726	7	22	30726714	0.1206	3301	0.346737	Cathepsin O || id:prot-a-726	Cathepsin O	Cathepsin O || ||	TRUE	igd	25	30726714	337199	22	3.0219e-06	0.000514901	ukb-a-552	|| id:ukb-a-552	TRUE	reported	igd	6.46559e-05	21.8032	2	1	TRUE
rs79965567	T	C	T	C	0.00228897	-0.2501	0.0143639	0.01212	FALSE	FALSE	FALSE	prot-a-726	20	5	115882107	0.1143	3301	0.0288403	Cathepsin O || id:prot-a-726	Cathepsin O	Cathepsin O || ||	TRUE	igd	9	115882107	337199	5	1.50207e-06	0.000475774	ukb-a-552	|| id:ukb-a-552	TRUE	reported	igd	6.86377e-05	23.146	2	1	TRUE
rs9392975	C	T	C	T	0.000617739	-0.0317	0.266992	0.27214	FALSE	FALSE	FALSE	prot-a-726	4	6	8198955	0.0281	3301	0.25704	Cathepsin O || id:prot-a-726	Cathepsin O	Cathepsin O || ||	TRUE	igd	11	8198955	337199	6	1.51499e-06	0.000128446	ukb-a-552	|| id:ukb-a-552	TRUE	reported	igd	6.85887e-05	23.1295	2	1	TRUE
Crohn's disease → cathepsin S
rs11465802	C	A	C	A	0.000801605	-0.0221	0.302157	0.30416	FALSE	FALSE	FALSE	prot-a-727	21	1	67685598	0.0269	3301	0.40738	Cathepsin S || id:prot-a-727	Cathepsin S	Cathepsin S || ||	TRUE	igd	2	67685598	337199	1	8.9929e-11	0.000123644	ukb-a-552	|| id:ukb-a-552	TRUE	reported	igd	0.000124633	42.0312	2	1	TRUE
rs118078515	T	A	T	A	0.0021607	-0.1229	0.015737	0.01749	FALSE	TRUE	FALSE	prot-a-727	15	7	101601549	0.0998	3301	0.218776	Cathepsin S || id:prot-a-727	Cathepsin S	Cathepsin S || ||	TRUE	igd	14	101601549	337199	7	4.82625e-06	0.000472567	ukb-a-552	|| id:ukb-a-552	TRUE	reported	igd	6.19939e-05	20.9055	2	1	TRUE
rs12464184	A	G	A	G	-0.00098142	0.0472	0.0807671	0.08497	FALSE	FALSE	FALSE	prot-a-727	5	2	6069645	0.0452	3301	0.295121	Cathepsin S || id:prot-a-727	Cathepsin S	Cathepsin S || ||	TRUE	igd	4	6069645	337199	2	2.97625e-06	0.00021004	ukb-a-552	|| id:ukb-a-552	TRUE	reported	igd	6.47428e-05	21.8325	2	1	TRUE
rs13073724	A	C	A	C	0.0015215	0.0333	0.0396947	0.03937	FALSE	FALSE	FALSE	prot-a-727	13	3	73510573	0.0685	3301	0.630957	Cathepsin S || id:prot-a-727	Cathepsin S	Cathepsin S || ||	TRUE	igd	5	73510573	337199	3	4.41916e-07	0.000301284	ukb-a-552	|| id:ukb-a-552	TRUE	reported	igd	7.56263e-05	25.5029	2	1	TRUE
rs138058590	C	T	C	T	0.00254929	0.0261	0.0113093	0.01017	FALSE	FALSE	FALSE	prot-a-727	10	4	156115785	0.1319	3301	0.851138	Cathepsin S || id:prot-a-727	Cathepsin S	Cathepsin S || ||	TRUE	igd	7	156115785	337199	4	3.31398e-06	0.000548187	ukb-a-552	|| id:ukb-a-552	TRUE	reported	igd	6.41308e-05	21.6261	2	1	TRUE
rs138744369	A	G	A	G	0.00257213	-0.0369	0.0120226	0.01645	FALSE	FALSE	FALSE	prot-a-727	11	4	170994866	0.1079	3301	0.724436	Cathepsin S || id:prot-a-727	Cathepsin S	Cathepsin S || ||	TRUE	igd	8	170994866	337199	4	1.79862e-06	0.000538675	ukb-a-552	|| id:ukb-a-552	TRUE	reported	igd	6.76109e-05	22.7997	2	1	TRUE
rs142509655	G	A	G	A	0.00255239	0.2364	0.0130739	0.01718	FALSE	FALSE	FALSE	prot-a-727	16	10	16132093	0.1099	3301	0.0316228	Cathepsin S || id:prot-a-727	Cathepsin S	Cathepsin S || ||	TRUE	igd	17	16132093	337199	10	1.90559e-06	0.000535848	ukb-a-552	|| id:ukb-a-552	TRUE	reported	igd	6.72814e-05	22.6886	2	1	TRUE
rs144717024	A	C	A	C	0.00320494	0.1148	0.0280162	0.03322	FALSE	FALSE	FALSE	prot-a-727	12	6	32397662	0.0793	3301	0.147911	Cathepsin S || id:prot-a-727	Cathepsin S	Cathepsin S || ||	TRUE	igd	13	32397662	337199	6	6.33724e-16	0.000396501	ukb-a-552	|| id:ukb-a-552	TRUE	reported	igd	0.000193723	65.3354	2	1	TRUE
rs149478368	T	C	T	C	0.00303599	-0.1436	0.00818359	0.01328	FALSE	FALSE	FALSE	prot-a-727	14	10	126709054	0.1151	3301	0.213796	Cathepsin S || id:prot-a-727	Cathepsin S	Cathepsin S || ||	TRUE	igd	16	126709054	337199	10	2.43237e-06	0.000644063	ukb-a-552	|| id:ukb-a-552	TRUE	reported	igd	6.58915e-05	22.2199	2	1	TRUE
rs16825915	C	T	C	T	0.00173665	0.0981	0.0242157	0.02766	FALSE	FALSE	FALSE	prot-a-727	4	1	186762816	0.0762	3301	0.199526	Cathepsin S || id:prot-a-727	Cathepsin S	Cathepsin S || ||	TRUE	igd	1	186762816	337199	1	2.63536e-06	0.000369702	ukb-a-552	|| id:ukb-a-552	TRUE	reported	igd	6.54344e-05	22.0657	2	1	TRUE
rs2507978	A	G	A	G	-0.000527047	0.0031	0.559987	0.54852	FALSE	FALSE	FALSE	prot-a-727	1	6	31351664	0.0248	3301	0.891251	Cathepsin S || id:prot-a-727	Cathepsin S	Cathepsin S || ||	TRUE	igd	12	31351664	337199	6	3.90904e-06	0.000114172	ukb-a-552	|| id:ukb-a-552	TRUE	reported	igd	6.31925e-05	21.3097	2	1	TRUE
rs347548	T	G	T	G	-0.00122375	0.0283	0.949946	0.9502	FALSE	FALSE	FALSE	prot-a-727	20	18	49969813	0.058	3301	0.630957	Cathepsin S || id:prot-a-727	Cathepsin S	Cathepsin S || ||	TRUE	igd	23	49969813	337199	18	2.90442e-06	0.000261623	ukb-a-552	|| id:ukb-a-552	TRUE	reported	igd	6.48812e-05	21.8792	2	1	TRUE
rs4778021	C	T	C	T	0.00195929	0.0442	0.0269872	0.03675	FALSE	FALSE	FALSE	prot-a-727	17	15	93203103	0.0764	3301	0.562341	Cathepsin S || id:prot-a-727	Cathepsin S	Cathepsin S || ||	TRUE	igd	19	93203103	337199	15	1.38302e-07	0.000371952	ukb-a-552	|| id:ukb-a-552	TRUE	reported	igd	8.22814e-05	27.7473	2	1	TRUE
rs5743292	A	T	A	T	0.00200958	0.079	0.0364681	0.03883	FALSE	TRUE	FALSE	prot-a-727	18	16	50759731	0.0703	3301	0.263027	Cathepsin S || id:prot-a-727	Cathepsin S	Cathepsin S || ||	TRUE	igd	20	50759731	337199	16	3.08248e-11	0.000302521	ukb-a-552	|| id:ukb-a-552	TRUE	reported	igd	0.000130845	44.1262	2	1	TRUE
rs59036344	T	C	T	C	0.00914161	-0.0119	0.00115659	0.83427	FALSE	FALSE	FALSE	prot-a-727	8	8	125109337	0.0343	3301	0.724436	Cathepsin S || id:prot-a-727	Cathepsin S	Cathepsin S || ||	TRUE	igd	15	125109337	337199	8	3.00393e-07	0.00178432	ukb-a-552	|| id:ukb-a-552	TRUE	reported	igd	7.78359e-05	26.2481	2	1	TRUE
rs62053093	C	T	C	T	-0.000579141	-0.0162	0.283726	0.29362	FALSE	FALSE	FALSE	prot-a-727	2	17	267793	0.0272	3301	0.549541	Cathepsin S || id:prot-a-727	Cathepsin S	Cathepsin S || ||	TRUE	igd	21	267793	337199	17	4.21211e-06	0.000125881	ukb-a-552	|| id:ukb-a-552	TRUE	reported	igd	6.27675e-05	21.1663	2	1	TRUE
rs62131887	T	C	T	C	-0.000597836	0.0036	0.279356	0.28833	FALSE	FALSE	FALSE	prot-a-727	7	19	10587596	0.0275	3301	0.891251	Cathepsin S || id:prot-a-727	Cathepsin S	Cathepsin S || ||	TRUE	igd	24	10587596	337199	19	2.49597e-06	0.000126968	ukb-a-552	|| id:ukb-a-552	TRUE	reported	igd	6.57447e-05	22.1704	2	1	TRUE
rs72815072	C	T	C	T	0.00241217	-0.0921	0.0184728	0.02452	FALSE	FALSE	FALSE	prot-a-727	19	17	31079451	0.0909	3301	0.30903	Cathepsin S || id:prot-a-727	Cathepsin S	Cathepsin S || ||	TRUE	igd	22	31079451	337199	17	5.66304e-08	0.000444291	ukb-a-552	|| id:ukb-a-552	TRUE	reported	igd	8.74091e-05	29.4767	2	1	TRUE
rs76592697	G	A	G	A	0.00240428	-0.189	0.0125979	0.01228	FALSE	FALSE	FALSE	prot-a-727	3	22	30726714	0.1206	3301	0.11749	Cathepsin S || id:prot-a-727	Cathepsin S	Cathepsin S || ||	TRUE	igd	25	30726714	337199	22	3.0219e-06	0.000514901	ukb-a-552	|| id:ukb-a-552	TRUE	reported	igd	6.46559e-05	21.8032	2	1	TRUE
rs79965567	T	C	T	C	0.00228897	-0.0078	0.0143639	0.01212	FALSE	FALSE	FALSE	prot-a-727	6	5	115882107	0.1144	3301	0.954993	Cathepsin S || id:prot-a-727	Cathepsin S	Cathepsin S || ||	TRUE	igd	9	115882107	337199	5	1.50207e-06	0.000475774	ukb-a-552	|| id:ukb-a-552	TRUE	reported	igd	6.86377e-05	23.146	2	1	TRUE
rs9392975	C	T	C	T	0.000617739	0.0282	0.266992	0.27214	FALSE	FALSE	FALSE	prot-a-727	9	6	8198955	0.0281	3301	0.316228	Cathepsin S || id:prot-a-727	Cathepsin S	Cathepsin S || ||	TRUE	igd	11	8198955	337199	6	1.51499e-06	0.000128446	ukb-a-552	|| id:ukb-a-552	TRUE	reported	igd	6.85887e-05	23.1295	2	1	TRUE
Crohn's disease → cathepsin Z
rs11465802	C	A	C	A	0.000801605	-0.002	0.302157	0.30416	FALSE	FALSE	FALSE	prot-a-729	1	1	67685598	0.0269	3301	0.933254	Cathepsin Z || id:prot-a-729	Cathepsin Z	Cathepsin Z || ||	TRUE	igd	2	67685598	337199	1	8.9929e-11	0.000123644	ukb-a-552	|| id:ukb-a-552	TRUE	reported	igd	0.000124633	42.0312	2	1	TRUE
rs118078515	T	A	T	A	0.0021607	0.0183	0.015737	0.01749	FALSE	TRUE	FALSE	prot-a-729	15	7	101601549	0.0998	3301	0.851138	Cathepsin Z || id:prot-a-729	Cathepsin Z	Cathepsin Z || ||	TRUE	igd	14	101601549	337199	7	4.82625e-06	0.000472567	ukb-a-552	|| id:ukb-a-552	TRUE	reported	igd	6.19939e-05	20.9055	2	1	TRUE
rs12464184	A	G	A	G	-0.00098142	0.0412	0.0807671	0.08497	FALSE	FALSE	FALSE	prot-a-729	16	2	6069645	0.0452	3301	0.363078	Cathepsin Z || id:prot-a-729	Cathepsin Z	Cathepsin Z || ||	TRUE	igd	4	6069645	337199	2	2.97625e-06	0.00021004	ukb-a-552	|| id:ukb-a-552	TRUE	reported	igd	6.47428e-05	21.8325	2	1	TRUE
rs13073724	A	C	A	C	0.0015215	-0.0117	0.0396947	0.03937	FALSE	FALSE	FALSE	prot-a-729	20	3	73510573	0.0685	3301	0.870964	Cathepsin Z || id:prot-a-729	Cathepsin Z	Cathepsin Z || ||	TRUE	igd	5	73510573	337199	3	4.41916e-07	0.000301284	ukb-a-552	|| id:ukb-a-552	TRUE	reported	igd	7.56263e-05	25.5029	2	1	TRUE
rs138058590	C	T	C	T	0.00254929	0.0436	0.0113093	0.01017	FALSE	FALSE	FALSE	prot-a-729	12	4	156115785	0.1319	3301	0.74131	Cathepsin Z || id:prot-a-729	Cathepsin Z	Cathepsin Z || ||	TRUE	igd	7	156115785	337199	4	3.31398e-06	0.000548187	ukb-a-552	|| id:ukb-a-552	TRUE	reported	igd	6.41308e-05	21.6261	2	1	TRUE
rs138744369	A	G	A	G	0.00257213	-0.03	0.0120226	0.01645	FALSE	FALSE	FALSE	prot-a-729	8	4	170994866	0.1079	3301	0.776247	Cathepsin Z || id:prot-a-729	Cathepsin Z	Cathepsin Z || ||	TRUE	igd	8	170994866	337199	4	1.79862e-06	0.000538675	ukb-a-552	|| id:ukb-a-552	TRUE	reported	igd	6.76109e-05	22.7997	2	1	TRUE
rs142509655	G	A	G	A	0.00255239	-0.2608	0.0130739	0.01718	FALSE	FALSE	FALSE	prot-a-729	3	10	16132093	0.1098	3301	0.017378	Cathepsin Z || id:prot-a-729	Cathepsin Z	Cathepsin Z || ||	TRUE	igd	17	16132093	337199	10	1.90559e-06	0.000535848	ukb-a-552	|| id:ukb-a-552	TRUE	reported	igd	6.72814e-05	22.6886	2	1	TRUE
rs144717024	A	C	A	C	0.00320494	-0.096	0.0280162	0.03322	FALSE	FALSE	FALSE	prot-a-729	9	6	32397662	0.0793	3301	0.223872	Cathepsin Z || id:prot-a-729	Cathepsin Z	Cathepsin Z || ||	TRUE	igd	13	32397662	337199	6	6.33724e-16	0.000396501	ukb-a-552	|| id:ukb-a-552	TRUE	reported	igd	0.000193723	65.3354	2	1	TRUE
rs149478368	T	C	T	C	0.00303599	0.1279	0.00818359	0.01328	FALSE	FALSE	FALSE	prot-a-729	4	10	126709054	0.1152	3301	0.269153	Cathepsin Z || id:prot-a-729	Cathepsin Z	Cathepsin Z || ||	TRUE	igd	16	126709054	337199	10	2.43237e-06	0.000644063	ukb-a-552	|| id:ukb-a-552	TRUE	reported	igd	6.58915e-05	22.2199	2	1	TRUE
rs16825915	C	T	C	T	0.00173665	0.0394	0.0242157	0.02766	FALSE	FALSE	FALSE	prot-a-729	2	1	186762816	0.0762	3301	0.60256	Cathepsin Z || id:prot-a-729	Cathepsin Z	Cathepsin Z || ||	TRUE	igd	1	186762816	337199	1	2.63536e-06	0.000369702	ukb-a-552	|| id:ukb-a-552	TRUE	reported	igd	6.54344e-05	22.0657	2	1	TRUE
rs2507978	A	G	A	G	-0.000527047	-0.0129	0.559987	0.54852	FALSE	FALSE	FALSE	prot-a-729	13	6	31351664	0.0248	3301	0.60256	Cathepsin Z || id:prot-a-729	Cathepsin Z	Cathepsin Z || ||	TRUE	igd	12	31351664	337199	6	3.90904e-06	0.000114172	ukb-a-552	|| id:ukb-a-552	TRUE	reported	igd	6.31925e-05	21.3097	2	1	TRUE
rs347548	T	G	T	G	-0.00122375	-0.0144	0.949946	0.9502	FALSE	FALSE	FALSE	prot-a-729	10	18	49969813	0.058	3301	0.794328	Cathepsin Z || id:prot-a-729	Cathepsin Z	Cathepsin Z || ||	TRUE	igd	23	49969813	337199	18	2.90442e-06	0.000261623	ukb-a-552	|| id:ukb-a-552	TRUE	reported	igd	6.48812e-05	21.8792	2	1	TRUE
rs4778021	C	T	C	T	0.00195929	-0.0267	0.0269872	0.03675	FALSE	FALSE	FALSE	prot-a-729	11	15	93203103	0.0764	3301	0.724436	Cathepsin Z || id:prot-a-729	Cathepsin Z	Cathepsin Z || ||	TRUE	igd	19	93203103	337199	15	1.38302e-07	0.000371952	ukb-a-552	|| id:ukb-a-552	TRUE	reported	igd	8.22814e-05	27.7473	2	1	TRUE
rs5743292	A	T	A	T	0.00200958	0.0745	0.0364681	0.03883	FALSE	TRUE	FALSE	prot-a-729	21	16	50759731	0.0703	3301	0.288403	Cathepsin Z || id:prot-a-729	Cathepsin Z	Cathepsin Z || ||	TRUE	igd	20	50759731	337199	16	3.08248e-11	0.000302521	ukb-a-552	|| id:ukb-a-552	TRUE	reported	igd	0.000130845	44.1262	2	1	TRUE
rs59036344	T	C	T	C	0.00914161	0.0143	0.00115659	0.83427	FALSE	FALSE	FALSE	prot-a-729	5	8	125109337	0.0343	3301	0.676083	Cathepsin Z || id:prot-a-729	Cathepsin Z	Cathepsin Z || ||	TRUE	igd	15	125109337	337199	8	3.00393e-07	0.00178432	ukb-a-552	|| id:ukb-a-552	TRUE	reported	igd	7.78359e-05	26.2481	2	1	TRUE
rs62053093	C	T	C	T	-0.000579141	-0.0182	0.283726	0.29362	FALSE	FALSE	FALSE	prot-a-729	6	17	267793	0.0272	3301	0.501187	Cathepsin Z || id:prot-a-729	Cathepsin Z	Cathepsin Z || ||	TRUE	igd	21	267793	337199	17	4.21211e-06	0.000125881	ukb-a-552	|| id:ukb-a-552	TRUE	reported	igd	6.27675e-05	21.1663	2	1	TRUE
rs62131887	T	C	T	C	-0.000597836	0.006	0.279356	0.28833	FALSE	FALSE	FALSE	prot-a-729	14	19	10587596	0.0275	3301	0.831764	Cathepsin Z || id:prot-a-729	Cathepsin Z	Cathepsin Z || ||	TRUE	igd	24	10587596	337199	19	2.49597e-06	0.000126968	ukb-a-552	|| id:ukb-a-552	TRUE	reported	igd	6.57447e-05	22.1704	2	1	TRUE
rs72815072	C	T	C	T	0.00241217	-0.0912	0.0184728	0.02452	FALSE	FALSE	FALSE	prot-a-729	7	17	31079451	0.0909	3301	0.316228	Cathepsin Z || id:prot-a-729	Cathepsin Z	Cathepsin Z || ||	TRUE	igd	22	31079451	337199	17	5.66304e-08	0.000444291	ukb-a-552	|| id:ukb-a-552	TRUE	reported	igd	8.74091e-05	29.4767	2	1	TRUE
rs76592697	G	A	G	A	0.00240428	-0.0424	0.0125979	0.01228	FALSE	FALSE	FALSE	prot-a-729	17	22	30726714	0.1206	3301	0.724436	Cathepsin Z || id:prot-a-729	Cathepsin Z	Cathepsin Z || ||	TRUE	igd	25	30726714	337199	22	3.0219e-06	0.000514901	ukb-a-552	|| id:ukb-a-552	TRUE	reported	igd	6.46559e-05	21.8032	2	1	TRUE
rs79965567	T	C	T	C	0.00228897	-0.1155	0.0143639	0.01212	FALSE	FALSE	FALSE	prot-a-729	19	5	115882107	0.1143	3301	0.30903	Cathepsin Z || id:prot-a-729	Cathepsin Z	Cathepsin Z || ||	TRUE	igd	9	115882107	337199	5	1.50207e-06	0.000475774	ukb-a-552	|| id:ukb-a-552	TRUE	reported	igd	6.86377e-05	23.146	2	1	TRUE
rs9392975	C	T	C	T	0.000617739	-0.0215	0.266992	0.27214	FALSE	FALSE	FALSE	prot-a-729	18	6	8198955	0.0281	3301	0.446684	Cathepsin Z || id:prot-a-729	Cathepsin Z	Cathepsin Z || ||	TRUE	igd	11	8198955	337199	6	1.51499e-06	0.000128446	ukb-a-552	|| id:ukb-a-552	TRUE	reported	igd	6.85887e-05	23.1295	2	1	TRUE

## Sheet: sheet3
3. Significant SNPs from the GWAS summary statistics used as instrumental variables in Mendelian randomization analyses from cathepsins to ulcerative colitis.
SNP	effect_allele.exposure	other_allele.exposure	effect_allele.outcome	other_allele.outcome	beta.exposure	beta.outcome	eaf.exposure	eaf.outcome	remove	palindromic	ambiguous	id.outcome	X.x	chr	pos	se.outcome	samplesize.outcome	pval.outcome	outcome	originalname.outcome	outcome.deprecated	mr_keep.outcome	data_source.outcome	X.y	samplesize.exposure	pos.exposure	chr.exposure	se.exposure	pval.exposure	id.exposure	exposure	mr_keep.exposure	pval_origin.exposure	data_source.exposure	r2	F	action	SNP_index	mr_keep	proxy.outcome	target_snp.outcome	proxy_snp.outcome	target_a1.outcome	target_a2.outcome	proxy_a1.outcome	proxy_a2.outcome
Cathepsin B → ulcerative colitis
rs1065853	T	G	T	G	0.2266	0.000200058	0.07778	0.080016	FALSE	FALSE	FALSE	ebi-a-GCST90038684	8	19	45413233	0.000270784	484598	0.48	Ulcerative colitis || id:ebi-a-GCST90038684	Ulcerative colitis	Ulcerative colitis || ||	TRUE	igd	19	3301	45413233	19	0.0463	1e-06	prot-a-718	|| id:prot-a-718	TRUE	reported	igd	0.00720398	23.9384	2	1	TRUE
rs113646963	T	C	T	C	0.1996	-0.000302298	0.09708	0.093093	FALSE	FALSE	FALSE	ebi-a-GCST90038684	11	2	204530789	0.000257074	484598	0.24	Ulcerative colitis || id:ebi-a-GCST90038684	Ulcerative colitis	Ulcerative colitis || ||	TRUE	igd	2	3301	204530789	2	0.0427	2.95121e-06	prot-a-718	|| id:prot-a-718	TRUE	reported	igd	0.00657589	21.8375	2	1	TRUE
rs11563944	G	A	G	A	0.1291	0.00014444	0.26799	0.271723	FALSE	FALSE	FALSE	ebi-a-GCST90038684	12	7	89816334	0.000165171	484598	0.39	Ulcerative colitis || id:ebi-a-GCST90038684	Ulcerative colitis	Ulcerative colitis || ||	TRUE	igd	6	3301	89816334	7	0.0278	3.54813e-06	prot-a-718	|| id:prot-a-718	TRUE	reported	igd	0.00649067	21.5526	2	1	TRUE
rs117345475	G	A	G	A	-0.4332	-0.000131097	0.02062	0.015174	FALSE	FALSE	FALSE	ebi-a-GCST90038684	9	11	131588071	0.000635187	484598	0.89	Ulcerative colitis || id:ebi-a-GCST90038684	Ulcerative colitis	Ulcerative colitis || ||	TRUE	igd	11	3301	131588071	11	0.0933	3.46737e-06	prot-a-718	|| id:prot-a-718	TRUE	reported	igd	0.00648845	21.5452	2	1	TRUE
rs117486267	C	T	C	T	-0.4003	0.000447697	0.02486	0.020372	FALSE	FALSE	FALSE	ebi-a-GCST90038684	15	15	25484738	0.000534927	484598	0.41	Ulcerative colitis || id:ebi-a-GCST90038684	Ulcerative colitis	Ulcerative colitis || ||	TRUE	igd	14	3301	25484738	15	0.0834	1.58489e-06	prot-a-718	|| id:prot-a-718	TRUE	reported	igd	0.00693064	23.0237	2	1	TRUE
rs13152767	A	G	A	G	0.4158	0.00129348	0.02617	0.014829	FALSE	FALSE	FALSE	ebi-a-GCST90038684	3	4	122367502	0.000700963	484598	0.0680002	Ulcerative colitis || id:ebi-a-GCST90038684	Ulcerative colitis	Ulcerative colitis || ||	TRUE	igd	4	3301	122367502	4	0.0867	1.62181e-06	prot-a-718	|| id:prot-a-718	TRUE	reported	igd	0.00691942	22.9862	2	1	TRUE
rs143557119	A	G	A	G	0.4327	0.00028861	0.02199	0.016315	FALSE	FALSE	FALSE	ebi-a-GCST90038684	5	11	116385842	0.000617198	484598	0.66	Ulcerative colitis || id:ebi-a-GCST90038684	Ulcerative colitis	Ulcerative colitis || ||	TRUE	igd	13	3301	116385842	11	0.0946	4.7863e-06	prot-a-718	|| id:prot-a-718	TRUE	reported	igd	0.00629799	20.9088	2	1	TRUE
rs147881440	A	G	A	G	-0.2331	0.000218377	0.06428	0.058098	FALSE	FALSE	FALSE	ebi-a-GCST90038684	4	17	80969815	0.000321384	484598	0.47	Ulcerative colitis || id:ebi-a-GCST90038684	Ulcerative colitis	Ulcerative colitis || ||	TRUE	igd	15	3301	80969815	17	0.051	4.7863e-06	prot-a-718	|| id:prot-a-718	TRUE	reported	igd	0.00628867	20.8776	2	1	TRUE
rs148930853	C	T	C	T	0.5516	0.000615743	0.01211	0.01038	FALSE	FALSE	FALSE	ebi-a-GCST90038684	7	8	114408661	0.000757964	484598	0.42	Ulcerative colitis || id:ebi-a-GCST90038684	Ulcerative colitis	Ulcerative colitis || ||	TRUE	igd	7	3301	114408661	8	0.1181	3.01995e-06	prot-a-718	|| id:prot-a-718	TRUE	reported	igd	0.00656512	21.8015	2	1	TRUE
rs150370599	T	C	T	C	0.2183	-1.1858e-05	0.08341	0.077624	FALSE	FALSE	FALSE	ebi-a-GCST90038684	17	11	60718792	0.000274845	484598	0.95	Ulcerative colitis || id:ebi-a-GCST90038684	Ulcerative colitis	Ulcerative colitis || ||	TRUE	igd	12	3301	60718792	11	0.0457	1.77828e-06	prot-a-718	|| id:prot-a-718	TRUE	reported	igd	0.00686496	22.804	2	1	TRUE
rs150811995	C	A	C	A	0.4603	-0.00114734	0.01878	0.014228	FALSE	FALSE	FALSE	ebi-a-GCST90038684	19	10	38633385	0.000680916	484598	0.0949992	Ulcerative colitis || id:ebi-a-GCST90038684	Ulcerative colitis	Ulcerative colitis || ||	TRUE	igd	10	3301	38633385	10	0.1004	4.57088e-06	prot-a-718	|| id:prot-a-718	TRUE	reported	igd	0.00632721	21.0064	2	1	TRUE
rs1692819	A	G	A	G	0.4246	5.45839e-06	0.29182	0.256282	FALSE	FALSE	FALSE	ebi-a-GCST90038684	10	8	11705448	0.000168841	484598	0.96	Ulcerative colitis || id:ebi-a-GCST90038684	Ulcerative colitis	Ulcerative colitis || ||	TRUE	igd	8	3301	11705448	8	0.0274	5.24807e-54	prot-a-718	|| id:prot-a-718	TRUE	reported	igd	0.0678135	239.991	2	1	TRUE
rs200652433	T	C	T	C	0.3389	0.000104574	0.04112	0.041807	FALSE	FALSE	FALSE	ebi-a-GCST90038684	18	18	73024506	0.000389344	484598	0.77	Ulcerative colitis || id:ebi-a-GCST90038684	Ulcerative colitis	Ulcerative colitis || ||	TRUE	igd	17	3301	73024506	18	0.0684	7.24436e-07	prot-a-718	|| id:prot-a-718	TRUE	reported	igd	0.00738189	24.534	2	1	TRUE
rs36021960	A	G	A	G	0.1747	-0.000282125	0.12637	0.118312	FALSE	FALSE	FALSE	ebi-a-GCST90038684	14	7	47111670	0.000228009	484598	0.22	Ulcerative colitis || id:ebi-a-GCST90038684	Ulcerative colitis	Ulcerative colitis || ||	TRUE	igd	5	3301	47111670	7	0.0374	3.01995e-06	prot-a-718	|| id:prot-a-718	TRUE	reported	igd	0.00656653	21.8062	2	1	TRUE
rs7249773	A	G	A	G	0.1749	0.000187732	0.15121	0.144062	FALSE	FALSE	FALSE	ebi-a-GCST90038684	2	19	18289760	0.000211097	484598	0.38	Ulcerative colitis || id:ebi-a-GCST90038684	Ulcerative colitis	Ulcerative colitis || ||	TRUE	igd	18	3301	18289760	19	0.0351	6.0256e-07	prot-a-718	|| id:prot-a-718	TRUE	reported	igd	0.00746561	24.8143	2	1	TRUE
rs72863882	A	G	A	G	-0.2569	7.30994e-05	0.08353	0.074687	FALSE	FALSE	FALSE	ebi-a-GCST90038684	6	10	134275165	0.000279586	484598	0.780001	Ulcerative colitis || id:ebi-a-GCST90038684	Ulcerative colitis	Ulcerative colitis || ||	TRUE	igd	9	3301	134275165	10	0.0475	6.45654e-08	prot-a-718	|| id:prot-a-718	TRUE	reported	igd	0.00878343	29.2333	2	1	TRUE
rs75773690	A	G	A	G	-0.3945	0.000645135	0.02192	0.022763	FALSE	FALSE	FALSE	ebi-a-GCST90038684	13	1	24464363	0.000497109	484598	0.2	Ulcerative colitis || id:ebi-a-GCST90038684	Ulcerative colitis	Ulcerative colitis || ||	TRUE	igd	1	3301	24464363	1	0.0857	4.16869e-06	prot-a-718	|| id:prot-a-718	TRUE	reported	igd	0.00637834	21.1772	2	1	TRUE
rs76089522	A	G	A	G	-0.1971	-4.06592e-05	0.10475	0.10136	FALSE	FALSE	FALSE	ebi-a-GCST90038684	16	3	140389189	0.000246069	484598	0.79	Ulcerative colitis || id:ebi-a-GCST90038684	Ulcerative colitis	Ulcerative colitis || ||	TRUE	igd	3	3301	140389189	3	0.0421	2.88403e-06	prot-a-718	|| id:prot-a-718	TRUE	reported	igd	0.00659613	21.9051	2	1	TRUE
rs9905973	A	G	A	G	-0.1405	3.42414e-05	0.271	0.274904	FALSE	FALSE	FALSE	ebi-a-GCST90038684	1	17	26735142	0.000164523	484598	0.85	Ulcerative colitis || id:ebi-a-GCST90038684	Ulcerative colitis	Ulcerative colitis || ||	TRUE	igd	16	3301	26735142	17	0.0276	3.54813e-07	prot-a-718	|| id:prot-a-718	TRUE	reported	igd	0.0077892	25.8983	2	1	TRUE
Cathepsin D → ulcerative colitis
rs10860794	A	C	A	C	-0.158	-0.000126821	0.2952	0.293269	FALSE	FALSE	FALSE	ebi-a-GCST90038684	20	12	102217720	0.000161737	484598	0.46	Ulcerative colitis || id:ebi-a-GCST90038684	Ulcerative colitis	Ulcerative colitis || ||	TRUE	igd	14	21758	102217720	12	0.0108	1.79391e-48	ebi-a-GCST90012053	|| id:ebi-a-GCST90012053	TRUE	reported	igd	0.00974084	214.006	2	1	TRUE
rs11647105	A	C	C	G	0.0832	-0.00153485	0.8803	0.014219	TRUE	FALSE	FALSE	ebi-a-GCST90038684	6	16	7638949	0.000727262	484598	0.0359998	Ulcerative colitis || id:ebi-a-GCST90038684	Ulcerative colitis	Ulcerative colitis || ||	TRUE	igd	15	21758	7638949	16	0.0174	1.75102e-06	ebi-a-GCST90012053	|| id:ebi-a-GCST90012053	TRUE	reported	igd	0.00104972	22.8617	2	1	FALSE
rs11647105	A	C	A	C	0.0832	0.000268845	0.8803	0.880704	FALSE	FALSE	FALSE	ebi-a-GCST90038684	15	16	7638949	0.000228155	484598	0.22	Ulcerative colitis || id:ebi-a-GCST90038684	Ulcerative colitis	Ulcerative colitis || ||	TRUE	igd	15	21758	7638949	16	0.0174	1.75102e-06	ebi-a-GCST90012053	|| id:ebi-a-GCST90012053	TRUE	reported	igd	0.00104972	22.8617	2	2	TRUE
rs11696820	C	T	C	T	0.2201	0.000438628	0.0219	0.020623	FALSE	FALSE	FALSE	ebi-a-GCST90038684	14	20	9243647	0.000547287	484598	0.43	Ulcerative colitis || id:ebi-a-GCST90038684	Ulcerative colitis	Ulcerative colitis || ||	TRUE	igd	19	21758	9243647	20	0.0465	2.229e-06	ebi-a-GCST90012053	|| id:ebi-a-GCST90012053	TRUE	reported	igd	0.00102865	22.4024	2	1	TRUE
rs1260326	C	T	C	T	-0.0632	-6.56587e-05	0.6097	0.611585	FALSE	FALSE	FALSE	ebi-a-GCST90038684	2	2	27730940	0.000151161	484598	0.649999	Ulcerative colitis || id:ebi-a-GCST90038684	Ulcerative colitis	Ulcerative colitis || ||	TRUE	igd	4	21758	27730940	2	0.0096	4.68058e-11	ebi-a-GCST90012053	|| id:ebi-a-GCST90012053	TRUE	reported	igd	0.00198796	43.3363	2	1	TRUE
rs12951098	G	A	G	A	0.0569	-7.89712e-05	0.1825	0.17966	FALSE	FALSE	FALSE	ebi-a-GCST90038684	7	17	440487	0.000191757	484598	0.64	Ulcerative colitis || id:ebi-a-GCST90038684	Ulcerative colitis	Ulcerative colitis || ||	TRUE	igd	16	21758	440487	17	0.012	2.186e-06	ebi-a-GCST90012053	|| id:ebi-a-GCST90012053	TRUE	reported	igd	0.00103227	22.4813	2	1	TRUE
rs141094126	A	G	A	G	-0.2132	-0.000372332	0.0252	0.022041	FALSE	FALSE	FALSE	ebi-a-GCST90038684	16	1	67062731	0.00054345	484598	0.48	Ulcerative colitis || id:ebi-a-GCST90038684	Ulcerative colitis	Ulcerative colitis || ||	TRUE	igd	1	21758	67062731	1	0.0447	1.869e-06	ebi-a-GCST90012053	|| id:ebi-a-GCST90012053	TRUE	reported	igd	0.00104445	22.7468	2	1	TRUE
rs145539442	G	A	G	A	0.2494	0.000224069	0.0195	0.025292	FALSE	FALSE	FALSE	ebi-a-GCST90038684	13	21	20807986	0.000479249	484598	0.62	Ulcerative colitis || id:ebi-a-GCST90038684	Ulcerative colitis	Ulcerative colitis || ||	TRUE	igd	20	21758	20807986	21	0.0471	1.21001e-07	ebi-a-GCST90012053	|| id:ebi-a-GCST90012053	TRUE	reported	igd	0.00128698	28.0357	2	1	TRUE
rs149850640	G	A	G	A	0.2156	-0.000242838	0.0202	0.018277	FALSE	FALSE	FALSE	ebi-a-GCST90038684	12	2	239409958	0.000572895	484598	0.67	Ulcerative colitis || id:ebi-a-GCST90038684	Ulcerative colitis	Ulcerative colitis || ||	TRUE	igd	3	21758	239409958	2	0.0468	4.05005e-06	ebi-a-GCST90012053	|| id:ebi-a-GCST90012053	TRUE	reported	igd	0.000974459	21.221	2	1	TRUE
rs2292959	C	A	C	A	-0.1525	0.000137541	0.1716	0.168882	FALSE	FALSE	FALSE	ebi-a-GCST90038684	19	11	1755971	0.00019819	484598	0.49	Ulcerative colitis || id:ebi-a-GCST90038684	Ulcerative colitis	Ulcerative colitis || ||	TRUE	igd	10	21758	1755971	11	0.0124	7.75711e-35	ebi-a-GCST90012053	|| id:ebi-a-GCST90012053	TRUE	reported	igd	0.00690349	151.236	2	1	TRUE
rs55861089	G	A	G	A	-0.4265	-0.000165552	0.0925	0.104077	FALSE	FALSE	FALSE	ebi-a-GCST90038684	17	11	1783757	0.000240328	484598	0.48	Ulcerative colitis || id:ebi-a-GCST90038684	Ulcerative colitis	Ulcerative colitis || ||	TRUE	igd	11	21758	1783757	11	0.0155	5.45758e-166	ebi-a-GCST90012053	|| id:ebi-a-GCST90012053	TRUE	reported	igd	0.0336279	757.068	2	1	TRUE
rs61868977	C	G	C	G	0.158	-3.72369e-06	0.4426	0.441611	FALSE	TRUE	TRUE	ebi-a-GCST90038684	8	11	1692498	0.000149461	484598	0.98	Ulcerative colitis || id:ebi-a-GCST90038684	Ulcerative colitis	Ulcerative colitis || ||	TRUE	igd	13	21758	1692498	11	0.0099	1.6099e-57	ebi-a-GCST90012053	|| id:ebi-a-GCST90012053	TRUE	reported	igd	0.011571	254.685	2	1	FALSE
rs6888092	T	G	T	G	-0.0951	-0.00037058	0.877	0.89405	FALSE	FALSE	FALSE	ebi-a-GCST90038684	5	5	68595183	0.000246881	484598	0.12	Ulcerative colitis || id:ebi-a-GCST90038684	Ulcerative colitis	Ulcerative colitis || ||	TRUE	igd	5	21758	68595183	5	0.02	1.90301e-06	ebi-a-GCST90012053	|| id:ebi-a-GCST90012053	TRUE	reported	igd	0.00103808	22.6079	2	1	TRUE
rs72709821	A	T	A	T	-0.1467	0.000431023	0.0456	0.03868	FALSE	TRUE	FALSE	ebi-a-GCST90038684	1	8	123489890	0.000407517	484598	0.29	Ulcerative colitis || id:ebi-a-GCST90038684	Ulcerative colitis	Ulcerative colitis || ||	TRUE	igd	8	21758	123489890	8	0.0316	3.39602e-06	ebi-a-GCST90012053	|| id:ebi-a-GCST90012053	TRUE	reported	igd	0.000989549	21.5499	2	1	TRUE
rs73001065	C	G	C	G	0.1188	0.000414282	0.0749	0.068456	FALSE	TRUE	FALSE	ebi-a-GCST90038684	9	19	19460541	0.000292017	484598	0.17	Ulcerative colitis || id:ebi-a-GCST90038684	Ulcerative colitis	Ulcerative colitis || ||	TRUE	igd	18	21758	19460541	19	0.0161	1.37594e-13	ebi-a-GCST90012053	|| id:ebi-a-GCST90012053	TRUE	reported	igd	0.00249618	54.4429	2	1	TRUE
rs7481815	A	G	A	G	0.087	-6.61987e-05	0.5535	0.559172	FALSE	FALSE	FALSE	ebi-a-GCST90038684	18	11	1624689	0.000147897	484598	0.64	Ulcerative colitis || id:ebi-a-GCST90038684	Ulcerative colitis	Ulcerative colitis || ||	TRUE	igd	12	21758	1624689	11	0.01	2.66195e-18	ebi-a-GCST90012053	|| id:ebi-a-GCST90012053	TRUE	reported	igd	0.00346666	75.683	2	1	TRUE
rs76526280	T	A	T	A	-0.0717	0.000385306	0.1105	0.102073	FALSE	TRUE	FALSE	ebi-a-GCST90038684	11	9	105447048	0.000243902	484598	0.11	Ulcerative colitis || id:ebi-a-GCST90038684	Ulcerative colitis	Ulcerative colitis || ||	TRUE	igd	9	21758	105447048	9	0.0148	1.25901e-06	ebi-a-GCST90012053	|| id:ebi-a-GCST90012053	TRUE	reported	igd	0.00107753	23.4679	2	1	TRUE
rs78835232	A	G	A	G	0.1426	0.000509238	0.044	0.039077	FALSE	FALSE	FALSE	ebi-a-GCST90038684	3	2	50861390	0.000386689	484598	0.19	Ulcerative colitis || id:ebi-a-GCST90038684	Ulcerative colitis	Ulcerative colitis || ||	TRUE	igd	2	21758	50861390	2	0.031	4.19295e-06	ebi-a-GCST90012053	|| id:ebi-a-GCST90012053	TRUE	reported	igd	0.000971571	21.1581	2	1	TRUE
rs838133	G	A	G	A	-0.063	-8.49778e-05	0.5949	0.558884	FALSE	FALSE	FALSE	ebi-a-GCST90038684	21	19	49259529	0.00015338	484598	0.59	Ulcerative colitis || id:ebi-a-GCST90038684	Ulcerative colitis	Ulcerative colitis || ||	TRUE	igd	17	21758	49259529	19	0.0105	1.725e-09	ebi-a-GCST90012053	|| id:ebi-a-GCST90012053	TRUE	reported	igd	0.00165183	35.9967	2	1	TRUE
rs9356449	C	T	C	T	0.0454	0.000206747	0.4722	0.446092	FALSE	FALSE	FALSE	ebi-a-GCST90038684	4	6	166655108	0.000148207	484598	0.17	Ulcerative colitis || id:ebi-a-GCST90038684	Ulcerative colitis	Ulcerative colitis || ||	TRUE	igd	6	21758	166655108	6	0.0098	4.023e-06	ebi-a-GCST90012053	|| id:ebi-a-GCST90012053	TRUE	reported	igd	0.0009854	21.4595	2	1	TRUE
rs9359730	G	A	G	A	0.051	9.61585e-05	0.3023	0.300891	FALSE	FALSE	FALSE	ebi-a-GCST90038684	10	6	87794580	0.000162149	484598	0.54	Ulcerative colitis || id:ebi-a-GCST90038684	Ulcerative colitis	Ulcerative colitis || ||	TRUE	igd	7	21758	87794580	6	0.0106	1.639e-06	ebi-a-GCST90012053	|| id:ebi-a-GCST90012053	TRUE	reported	igd	0.00106279	23.1467	2	1	TRUE
Cathepsin E → ulcerative colitis
rs10401027	A	G	A	G	-0.1225	-0.000117461	0.45246	0.460494	FALSE	FALSE	FALSE	ebi-a-GCST90038684	9	17	6858240	0.000147705	484598	0.44	Ulcerative colitis || id:ebi-a-GCST90038684	Ulcerative colitis	Ulcerative colitis || ||	TRUE	igd	11	3301	6858240	17	0.0259	2.23872e-06	prot-a-720	|| id:prot-a-720	TRUE	reported	igd	0.00673122	22.3568	2	1	TRUE
rs10900907	A	G	A	G	0.1188	-0.000199405	0.41707	0.403944	FALSE	FALSE	FALSE	ebi-a-GCST90038684	6	6	1448387	0.000150678	484598	0.18	Ulcerative colitis || id:ebi-a-GCST90038684	Ulcerative colitis	Ulcerative colitis || ||	TRUE	igd	5	3301	1448387	6	0.0255	3.23594e-06	prot-a-720	|| id:prot-a-720	TRUE	reported	igd	0.00653222	21.6915	2	1	TRUE
rs13089837	C	T	C	T	-0.1152	-8.23538e-05	0.49848	0.491254	FALSE	FALSE	FALSE	ebi-a-GCST90038684	7	3	5094952	0.000148312	484598	0.58	Ulcerative colitis || id:ebi-a-GCST90038684	Ulcerative colitis	Ulcerative colitis || ||	TRUE	igd	2	3301	5094952	3	0.025	4.16869e-06	prot-a-720	|| id:prot-a-720	TRUE	reported	igd	0.00639138	21.2208	2	1	TRUE
rs149553686	C	T	C	T	0.2425	0.000318109	0.06772	0.063102	FALSE	FALSE	FALSE	ebi-a-GCST90038684	1	2	197840502	0.000314734	484598	0.3	Ulcerative colitis || id:ebi-a-GCST90038684	Ulcerative colitis	Ulcerative colitis || ||	TRUE	igd	1	3301	197840502	2	0.0525	3.89045e-06	prot-a-720	|| id:prot-a-720	TRUE	reported	igd	0.00642187	21.3227	2	1	TRUE
rs1936839	C	G	C	G	0.1562	-6.05547e-05	0.16937	0.175634	FALSE	TRUE	FALSE	ebi-a-GCST90038684	3	10	129433747	0.000199398	484598	0.760001	Ulcerative colitis || id:ebi-a-GCST90038684	Ulcerative colitis	Ulcerative colitis || ||	TRUE	igd	8	3301	129433747	10	0.0329	1.99526e-06	prot-a-720	|| id:prot-a-720	TRUE	reported	igd	0.00678218	22.5272	2	1	TRUE
rs57135345	T	C	T	C	0.2535	0.000194262	0.05697	0.061482	FALSE	FALSE	FALSE	ebi-a-GCST90038684	5	10	26671589	0.000310746	484598	0.55	Ulcerative colitis || id:ebi-a-GCST90038684	Ulcerative colitis	Ulcerative colitis || ||	TRUE	igd	7	3301	26671589	10	0.0542	2.95121e-06	prot-a-720	|| id:prot-a-720	TRUE	reported	igd	0.00658329	21.8622	2	1	TRUE
rs57689619	G	A	G	A	-0.2078	0.00072536	0.08618	0.094001	FALSE	FALSE	FALSE	ebi-a-GCST90038684	2	4	189431921	0.000254189	484598	0.00420001	Ulcerative colitis || id:ebi-a-GCST90038684	Ulcerative colitis	Ulcerative colitis || ||	TRUE	igd	3	3301	189431921	4	0.0444	2.81838e-06	prot-a-720	|| id:prot-a-720	TRUE	reported	igd	0.00659185	21.8908	2	1	TRUE
rs74677283	T	C	T	C	0.4379	-0.000117836	0.02151	0.022152	FALSE	FALSE	FALSE	ebi-a-GCST90038684	8	11	19486084	0.000505471	484598	0.8	Ulcerative colitis || id:ebi-a-GCST90038684	Ulcerative colitis	Ulcerative colitis || ||	TRUE	igd	9	3301	19486084	11	0.0882	6.76083e-07	prot-a-720	|| id:prot-a-720	TRUE	reported	igd	0.00741201	24.6348	2	1	TRUE
rs8066936	A	G	A	G	-0.1492	-7.80483e-05	0.1792	0.183494	FALSE	FALSE	FALSE	ebi-a-GCST90038684	4	17	754600	0.000189984	484598	0.67	Ulcerative colitis || id:ebi-a-GCST90038684	Ulcerative colitis	Ulcerative colitis || ||	TRUE	igd	10	3301	754600	17	0.0325	4.2658e-06	prot-a-720	|| id:prot-a-720	TRUE	reported	igd	0.00634398	21.0624	2	1	TRUE
Cathepsin F → ulcerative colitis
rs10745925	C	T	C	T	-0.2874	-0.000126342	0.29402	0.29323	FALSE	FALSE	FALSE	ebi-a-GCST90038684	4	12	102218899	0.000161772	484598	0.46	Ulcerative colitis || id:ebi-a-GCST90038684	Ulcerative colitis	Ulcerative colitis || ||	TRUE	igd	11	3301	102218899	12	0.0268	9.12011e-27	prot-a-722	|| id:prot-a-722	TRUE	reported	igd	0.0336656	114.932	2	1	TRUE
rs112526544	G	A	G	A	0.3801	-0.000356192	0.02831	0.032659	FALSE	FALSE	FALSE	ebi-a-GCST90038684	13	7	26300072	0.000429459	484598	0.4	Ulcerative colitis || id:ebi-a-GCST90038684	Ulcerative colitis	Ulcerative colitis || ||	TRUE	igd	8	3301	26300072	7	0.0766	6.91831e-07	prot-a-722	|| id:prot-a-722	TRUE	reported	igd	0.00740398	24.6079	2	1	TRUE
rs115901379	G	T	G	T	0.4306	0.000296323	0.02042	0.020195	FALSE	FALSE	FALSE	ebi-a-GCST90038684	8	2	106335628	0.000522342	484598	0.59	Ulcerative colitis || id:ebi-a-GCST90038684	Ulcerative colitis	Ulcerative colitis || ||	TRUE	igd	3	3301	106335628	2	0.0927	3.38844e-06	prot-a-722	|| id:prot-a-722	TRUE	reported	igd	0.00649402	21.5638	2	1	TRUE
rs1260326	C	T	C	T	-0.1642	-6.56587e-05	0.59849	0.611585	FALSE	FALSE	FALSE	ebi-a-GCST90038684	1	2	27730940	0.000151161	484598	0.649999	Ulcerative colitis || id:ebi-a-GCST90038684	Ulcerative colitis	Ulcerative colitis || ||	TRUE	igd	4	3301	27730940	2	0.0252	6.91831e-11	prot-a-722	|| id:prot-a-722	TRUE	reported	igd	0.0126984	42.4309	2	1	TRUE
rs143015877	T	C	T	C	-0.1325	7.84882e-05	0.25734	0.244141	FALSE	FALSE	FALSE	ebi-a-GCST90038684	3	13	23327148	0.000172856	484598	0.66	Ulcerative colitis || id:ebi-a-GCST90038684	Ulcerative colitis	Ulcerative colitis || ||	TRUE	igd	12	3301	23327148	13	0.0287	3.98107e-06	prot-a-722	|| id:prot-a-722	TRUE	reported	igd	0.00641545	21.3012	2	1	TRUE
rs1791679	A	C	A	C	0.2349	5.86138e-05	0.28947	0.30002	FALSE	FALSE	FALSE	ebi-a-GCST90038684	11	11	66337874	0.000161106	484598	0.74	Ulcerative colitis || id:ebi-a-GCST90038684	Ulcerative colitis	Ulcerative colitis || ||	TRUE	igd	10	3301	66337874	11	0.0269	2.51189e-18	prot-a-722	|| id:prot-a-722	TRUE	reported	igd	0.0225786	76.2076	2	1	TRUE
rs183683891	T	C	T	C	-0.5242	0.000470124	0.01536	0.012111	FALSE	FALSE	FALSE	ebi-a-GCST90038684	2	6	133102456	0.00070628	484598	0.52	Ulcerative colitis || id:ebi-a-GCST90038684	Ulcerative colitis	Ulcerative colitis || ||	TRUE	igd	7	3301	133102456	6	0.1123	3.01995e-06	prot-a-722	|| id:prot-a-722	TRUE	reported	igd	0.0065574	21.7757	2	1	TRUE
rs186369051	T	C	T	C	-0.4818	-0.000202599	0.01504	0.014911	FALSE	FALSE	FALSE	ebi-a-GCST90038684	12	5	93830000	0.000605956	484598	0.75	Ulcerative colitis || id:ebi-a-GCST90038684	Ulcerative colitis	Ulcerative colitis || ||	TRUE	igd	6	3301	93830000	5	0.1026	2.63027e-06	prot-a-722	|| id:prot-a-722	TRUE	reported	igd	0.00663593	22.0382	2	1	TRUE
rs58531759	G	T	G	T	-0.3722	0.000612076	0.03949	0.033761	FALSE	FALSE	FALSE	ebi-a-GCST90038684	7	3	65827134	0.00046793	484598	0.18	Ulcerative colitis || id:ebi-a-GCST90038684	Ulcerative colitis	Ulcerative colitis || ||	TRUE	igd	5	3301	65827134	3	0.0747	6.30957e-07	prot-a-722	|| id:prot-a-722	TRUE	reported	igd	0.00746469	24.8112	2	1	TRUE
rs61866943	G	T	G	T	0.4969	-0.00106396	0.01874	0.015724	FALSE	FALSE	FALSE	ebi-a-GCST90038684	9	10	85428041	0.000648632	484598	0.11	Ulcerative colitis || id:ebi-a-GCST90038684	Ulcerative colitis	Ulcerative colitis || ||	TRUE	igd	9	3301	85428041	10	0.1012	9.12011e-07	prot-a-722	|| id:prot-a-722	TRUE	reported	igd	0.00725055	24.0943	2	1	TRUE
rs647400	A	G	A	G	0.1492	0.000352444	0.19253	0.196797	FALSE	FALSE	FALSE	ebi-a-GCST90038684	10	1	78649146	0.000186419	484598	0.0619998	Ulcerative colitis || id:ebi-a-GCST90038684	Ulcerative colitis	Ulcerative colitis || ||	TRUE	igd	1	3301	78649146	1	0.0314	2.04174e-06	prot-a-722	|| id:prot-a-722	TRUE	reported	igd	0.00679317	22.564	2	1	TRUE
rs7564167	G	A	G	A	-0.2649	0.000229904	0.93594	0.939333	FALSE	FALSE	FALSE	ebi-a-GCST90038684	6	2	645190	0.000313423	484598	0.44	Ulcerative colitis || id:ebi-a-GCST90038684	Ulcerative colitis	Ulcerative colitis || ||	TRUE	igd	2	3301	645190	2	0.0526	4.89779e-07	prot-a-722	|| id:prot-a-722	TRUE	reported	igd	0.0076247	25.3472	2	1	TRUE
rs9796775	G	A	G	A	-0.1172	-1.78002e-05	0.50502	0.495221	FALSE	FALSE	FALSE	ebi-a-GCST90038684	5	16	9736917	0.000147565	484598	0.91	Ulcerative colitis || id:ebi-a-GCST90038684	Ulcerative colitis	Ulcerative colitis || ||	TRUE	igd	13	3301	9736917	16	0.0249	2.45471e-06	prot-a-722	|| id:prot-a-722	TRUE	reported	igd	0.00666663	22.1408	2	1	TRUE
Cathepsin G → ulcerative colitis
rs10170044	G	A	G	A	0.115	-0.00010536	0.39112	0.390033	FALSE	FALSE	FALSE	ebi-a-GCST90038684	7	2	171303727	0.000150682	484598	0.5	Ulcerative colitis || id:ebi-a-GCST90038684	Ulcerative colitis	Ulcerative colitis || ||	TRUE	igd	1	3301	171303727	2	0.0251	4.7863e-06	prot-a-723	|| id:prot-a-723	TRUE	reported	igd	0.00631902	20.979	2	1	TRUE
rs114418234	C	A	C	A	0.3077	-0.000290433	0.03719	0.03713	FALSE	FALSE	FALSE	ebi-a-GCST90038684	2	2	155060275	0.000387533	484598	0.450001	Ulcerative colitis || id:ebi-a-GCST90038684	Ulcerative colitis	Ulcerative colitis || ||	TRUE	igd	2	3301	155060275	2	0.065	2.23872e-06	prot-a-723	|| id:prot-a-723	TRUE	reported	igd	0.00674286	22.3957	2	1	TRUE
rs116142041	A	G	A	G	-0.3356	0.000382715	0.03645	0.030633	FALSE	FALSE	FALSE	ebi-a-GCST90038684	9	4	9787836	0.000426359	484598	0.36	Ulcerative colitis || id:ebi-a-GCST90038684	Ulcerative colitis	Ulcerative colitis || ||	TRUE	igd	5	3301	9787836	4	0.0665	4.57088e-07	prot-a-723	|| id:prot-a-723	TRUE	reported	igd	0.00765627	25.4529	2	1	TRUE
rs117133380	A	C	A	C	0.5002	-0.000120187	0.01556	0.01144	FALSE	FALSE	FALSE	ebi-a-GCST90038684	10	14	107206586	0.000689656	484598	0.83	Ulcerative colitis || id:ebi-a-GCST90038684	Ulcerative colitis	Ulcerative colitis || ||	TRUE	igd	13	3301	107206586	14	0.1065	2.63027e-06	prot-a-723	|| id:prot-a-723	TRUE	reported	igd	0.0066382	22.0458	2	1	TRUE
rs147099093	A	G	A	G	0.4271	0.000772879	0.02053	0.016773	FALSE	FALSE	FALSE	ebi-a-GCST90038684	6	3	37730576	0.0005846	484598	0.18	Ulcerative colitis || id:ebi-a-GCST90038684	Ulcerative colitis	Ulcerative colitis || ||	TRUE	igd	4	3301	37730576	3	0.0885	1.38038e-06	prot-a-723	|| id:prot-a-723	TRUE	reported	igd	0.00700606	23.2761	2	1	TRUE
rs192289769	G	C	G	C	-0.5468	0.000935775	0.01364	0.010827	FALSE	TRUE	FALSE	ebi-a-GCST90038684	12	3	134273074	0.000752007	484598	0.21	Ulcerative colitis || id:ebi-a-GCST90038684	Ulcerative colitis	Ulcerative colitis || ||	TRUE	igd	3	3301	134273074	3	0.1093	5.62341e-07	prot-a-723	|| id:prot-a-723	TRUE	reported	igd	0.00752473	25.0123	2	1	TRUE
rs35241999	G	A	G	A	0.4059	0.000432766	0.02374	0.022199	FALSE	FALSE	FALSE	ebi-a-GCST90038684	8	12	11184504	0.000507719	484598	0.39	Ulcerative colitis || id:ebi-a-GCST90038684	Ulcerative colitis	Ulcerative colitis || ||	TRUE	igd	12	3301	11184504	12	0.0869	2.95121e-06	prot-a-723	|| id:prot-a-723	TRUE	reported	igd	0.00656587	21.804	2	1	TRUE
rs4702448	A	C	A	C	0.1275	4.27222e-05	0.66583	0.682599	FALSE	FALSE	FALSE	ebi-a-GCST90038684	5	5	7295725	0.000159632	484598	0.82	Ulcerative colitis || id:ebi-a-GCST90038684	Ulcerative colitis	Ulcerative colitis || ||	TRUE	igd	7	3301	7295725	5	0.0265	1.44544e-06	prot-a-723	|| id:prot-a-723	TRUE	reported	igd	0.00696383	23.1348	2	1	TRUE
rs497459	C	T	C	T	-0.1752	3.09529e-05	0.86534	0.86026	FALSE	FALSE	FALSE	ebi-a-GCST90038684	3	7	49838522	0.000212325	484598	0.9	Ulcerative colitis || id:ebi-a-GCST90038684	Ulcerative colitis	Ulcerative colitis || ||	TRUE	igd	8	3301	49838522	7	0.0368	1.94984e-06	prot-a-723	|| id:prot-a-723	TRUE	reported	igd	0.00681954	22.6521	2	1	TRUE
rs548719719	G	A	G	A	0.3311	4.14782e-05	0.03709	0.040242	FALSE	FALSE	FALSE	ebi-a-GCST90038684	4	5	58184862	0.000404413	484598	0.93	Ulcerative colitis || id:ebi-a-GCST90038684	Ulcerative colitis	Ulcerative colitis || ||	TRUE	igd	6	3301	58184862	5	0.0708	2.88403e-06	prot-a-723	|| id:prot-a-723	TRUE	reported	igd	0.00658171	21.8569	2	1	TRUE
rs56284011	C	G	C	G	-0.3136	-0.000286852	0.03943	0.035578	FALSE	TRUE	FALSE	ebi-a-GCST90038684	14	17	43079322	0.000402869	484598	0.46	Ulcerative colitis || id:ebi-a-GCST90038684	Ulcerative colitis	Ulcerative colitis || ||	TRUE	igd	14	3301	43079322	17	0.0656	1.7378e-06	prot-a-723	|| id:prot-a-723	TRUE	reported	igd	0.00687547	22.8392	2	1	TRUE
rs571991098	T	C	T	C	0.4115	-0.000439681	0.02347	0.017296	FALSE	FALSE	FALSE	ebi-a-GCST90038684	15	21	22583324	0.00061522	484598	0.49	Ulcerative colitis || id:ebi-a-GCST90038684	Ulcerative colitis	Ulcerative colitis || ||	TRUE	igd	15	3301	22583324	21	0.0884	3.23594e-06	prot-a-723	|| id:prot-a-723	TRUE	reported	igd	0.00652151	21.6557	2	1	TRUE
rs62493038	T	C	T	C	-0.3391	0.000259671	0.03503	0.029	FALSE	FALSE	FALSE	ebi-a-GCST90038684	11	8	12993071	0.000458411	484598	0.58	Ulcerative colitis || id:ebi-a-GCST90038684	Ulcerative colitis	Ulcerative colitis || ||	TRUE	igd	9	3301	12993071	8	0.0725	2.88403e-06	prot-a-723	|| id:prot-a-723	TRUE	reported	igd	0.00658363	21.8633	2	1	TRUE
rs72773561	C	T	C	T	-0.2529	0.000570101	0.05703	0.058689	FALSE	FALSE	FALSE	ebi-a-GCST90038684	1	10	9677794	0.000312037	484598	0.0680002	Ulcerative colitis || id:ebi-a-GCST90038684	Ulcerative colitis	Ulcerative colitis || ||	TRUE	igd	11	3301	9677794	10	0.0528	1.69824e-06	prot-a-723	|| id:prot-a-723	TRUE	reported	igd	0.00690202	22.928	2	1	TRUE
rs77893942	A	T	A	T	-0.376	-7.76279e-05	0.03128	0.028828	FALSE	TRUE	FALSE	ebi-a-GCST90038684	13	8	69507645	0.000453597	484598	0.9	Ulcerative colitis || id:ebi-a-GCST90038684	Ulcerative colitis	Ulcerative colitis || ||	TRUE	igd	10	3301	69507645	8	0.0764	8.70964e-07	prot-a-723	|| id:prot-a-723	TRUE	reported	igd	0.00728398	24.2062	2	1	TRUE
Cathepsin H → ulcerative colitis
rs12911554	T	C	T	C	-0.1198	0.000266657	0.55027	0.545562	FALSE	FALSE	FALSE	ebi-a-GCST90038684	6	15	51542757	0.000148121	484598	0.0719996	Ulcerative colitis || id:ebi-a-GCST90038684	Ulcerative colitis	Ulcerative colitis || ||	TRUE	igd	8	3301	51542757	15	0.0251	1.8197e-06	prot-a-725	|| id:prot-a-725	TRUE	reported	igd	0.00685384	22.7669	2	1	TRUE
rs146037740	A	G	A	G	0.4736	0.000390969	0.02292	0.018174	FALSE	FALSE	FALSE	ebi-a-GCST90038684	2	18	11507434	0.000551398	484598	0.48	Ulcerative colitis || id:ebi-a-GCST90038684	Ulcerative colitis	Ulcerative colitis || ||	TRUE	igd	10	3301	11507434	18	0.0929	3.46737e-07	prot-a-725	|| id:prot-a-725	TRUE	reported	igd	0.00781161	25.9734	2	1	TRUE
rs147991203	T	C	T	C	0.3758	0.000279598	0.02671	0.02515	FALSE	FALSE	FALSE	ebi-a-GCST90038684	4	4	140256765	0.000479503	484598	0.58	Ulcerative colitis || id:ebi-a-GCST90038684	Ulcerative colitis	Ulcerative colitis || ||	TRUE	igd	2	3301	140256765	4	0.0773	1.1749e-06	prot-a-725	|| id:prot-a-725	TRUE	reported	igd	0.00710903	23.6206	2	1	TRUE
rs34593439	A	G	A	G	-1.147	6.72373e-05	0.11066	0.104783	FALSE	FALSE	FALSE	ebi-a-GCST90038684	7	15	79234957	0.000240241	484598	0.77	Ulcerative colitis || id:ebi-a-GCST90038684	Ulcerative colitis	Ulcerative colitis || ||	TRUE	igd	7	3301	79234957	15	0.0346	1e-200	prot-a-725	|| id:prot-a-725	TRUE	reported	igd	0.249763	1098.28	2	1	TRUE
rs35628511	T	C	T	C	-0.1253	0.000110301	0.3116	0.305699	FALSE	FALSE	FALSE	ebi-a-GCST90038684	9	1	24667702	0.000160027	484598	0.47	Ulcerative colitis || id:ebi-a-GCST90038684	Ulcerative colitis	Ulcerative colitis || ||	TRUE	igd	1	3301	24667702	1	0.0272	4.16869e-06	prot-a-725	|| id:prot-a-725	TRUE	reported	igd	0.00638757	21.2081	2	1	TRUE
rs508807	C	G	C	G	-0.1511	3.38482e-05	0.81025	0.800071	FALSE	TRUE	FALSE	ebi-a-GCST90038684	10	7	152771726	0.000184923	484598	0.88	Ulcerative colitis || id:ebi-a-GCST90038684	Ulcerative colitis	Ulcerative colitis || ||	TRUE	igd	3	3301	152771726	7	0.032	2.39883e-06	prot-a-725	|| id:prot-a-725	TRUE	reported	igd	0.00670903	22.2826	2	1	TRUE
rs60018174	T	C	T	C	0.1956	0.000607182	0.1159	0.109948	FALSE	FALSE	FALSE	ebi-a-GCST90038684	1	16	5452751	0.000237837	484598	0.0109999	Ulcerative colitis || id:ebi-a-GCST90038684	Ulcerative colitis	Ulcerative colitis || ||	TRUE	igd	9	3301	5452751	16	0.0395	7.24436e-07	prot-a-725	|| id:prot-a-725	TRUE	reported	igd	0.00737367	24.5064	2	1	TRUE
rs62013235	A	G	A	G	0.402	-0.000208456	0.091	0.089862	FALSE	FALSE	FALSE	ebi-a-GCST90038684	3	15	79246166	0.000258247	484598	0.42	Ulcerative colitis || id:ebi-a-GCST90038684	Ulcerative colitis	Ulcerative colitis || ||	TRUE	igd	6	3301	79246166	15	0.0432	1.34896e-20	prot-a-725	|| id:prot-a-725	TRUE	reported	igd	0.0255619	86.5409	2	1	TRUE
rs62474230	C	G	C	G	-0.2377	-0.000144735	0.06195	0.059461	FALSE	TRUE	FALSE	ebi-a-GCST90038684	11	8	3347249	0.000312561	484598	0.649999	Ulcerative colitis || id:ebi-a-GCST90038684	Ulcerative colitis	Ulcerative colitis || ||	TRUE	igd	4	3301	3347249	8	0.0506	2.69153e-06	prot-a-725	|| id:prot-a-725	TRUE	reported	igd	0.00664077	22.0543	2	1	TRUE
rs74342103	T	A	T	A	0.3766	-0.000297962	0.02583	0.025177	FALSE	TRUE	FALSE	ebi-a-GCST90038684	8	19	36003934	0.000473558	484598	0.54	Ulcerative colitis || id:ebi-a-GCST90038684	Ulcerative colitis	Ulcerative colitis || ||	TRUE	igd	11	3301	36003934	19	0.0812	3.46737e-06	prot-a-725	|| id:prot-a-725	TRUE	reported	igd	0.00647414	21.4974	2	1	TRUE
rs77977134	C	T	C	T	-0.2721	-0.000103222	0.0493	0.050316	FALSE	FALSE	FALSE	ebi-a-GCST90038684	5	11	81603149	0.000336739	484598	0.760001	Ulcerative colitis || id:ebi-a-GCST90038684	Ulcerative colitis	Ulcerative colitis || ||	TRUE	igd	5	3301	81603149	11	0.0583	3.01995e-06	prot-a-725	|| id:prot-a-725	TRUE	reported	igd	0.00655568	21.7699	2	1	TRUE
Cathepsin L1 → ulcerative colitis
rs10016148	T	A	T	A	0.0896	0.000227205	0.0984	0.103097	FALSE	TRUE	FALSE	ebi-a-GCST90038684	1	4	22411344	0.00024561	484598	0.35	Ulcerative colitis || id:ebi-a-GCST90038684	Ulcerative colitis	Ulcerative colitis || ||	TRUE	igd	7	21758	22411344	4	0.0193	3.38602e-06	ebi-a-GCST90012073	|| id:ebi-a-GCST90012073	TRUE	reported	igd	0.000989584	21.5507	2	1	TRUE
rs1031153	T	C	T	C	0.1061	5.44415e-05	0.2635	0.255337	FALSE	FALSE	FALSE	ebi-a-GCST90038684	13	9	27565936	0.00016902	484598	0.74	Ulcerative colitis || id:ebi-a-GCST90038684	Ulcerative colitis	Ulcerative colitis || ||	TRUE	igd	19	21758	27565936	9	0.0128	1.24997e-16	ebi-a-GCST90012073	|| id:ebi-a-GCST90012073	TRUE	reported	igd	0.00314791	68.7022	2	1	TRUE
rs10469365	G	A	G	A	-0.096	3.14039e-05	0.1022	0.104914	FALSE	FALSE	FALSE	ebi-a-GCST90038684	22	19	12731874	0.000239796	484598	0.9	Ulcerative colitis || id:ebi-a-GCST90038684	Ulcerative colitis	Ulcerative colitis || ||	TRUE	igd	30	21758	12731874	19	0.0196	9.10102e-07	ebi-a-GCST90012073	|| id:ebi-a-GCST90012073	TRUE	reported	igd	0.00110137	23.9878	2	1	TRUE
rs113096165	T	C	T	C	-0.0684	-8.46006e-05	0.208	0.199499	FALSE	FALSE	FALSE	ebi-a-GCST90038684	4	5	179740366	0.000184278	484598	0.66	Ulcerative colitis || id:ebi-a-GCST90038684	Ulcerative colitis	Ulcerative colitis || ||	TRUE	igd	8	21758	179740366	5	0.014	1.10301e-06	ebi-a-GCST90012073	|| id:ebi-a-GCST90012073	TRUE	reported	igd	0.00109587	23.868	2	1	TRUE
rs11586939	T	G	T	G	-0.2745	-0.000451004	0.0235	0.017261	FALSE	FALSE	FALSE	ebi-a-GCST90038684	16	1	242677694	0.000587502	484598	0.43	Ulcerative colitis || id:ebi-a-GCST90038684	Ulcerative colitis	Ulcerative colitis || ||	TRUE	igd	2	21758	242677694	1	0.0505	5.60003e-08	ebi-a-GCST90012073	|| id:ebi-a-GCST90012073	TRUE	reported	igd	0.00135611	29.5435	2	1	TRUE
rs12620053	A	C	A	C	0.0578	1.61735e-06	0.5575	0.551423	FALSE	FALSE	FALSE	ebi-a-GCST90038684	2	2	167158286	0.000150636	484598	0.98	Ulcerative colitis || id:ebi-a-GCST90038684	Ulcerative colitis	Ulcerative colitis || ||	TRUE	igd	4	21758	167158286	2	0.0122	2.30701e-06	ebi-a-GCST90012073	|| id:ebi-a-GCST90012073	TRUE	reported	igd	0.00103055	22.4438	2	1	TRUE
rs143645865	T	C	T	C	-0.1494	0.00049605	0.0346	0.028264	FALSE	FALSE	FALSE	ebi-a-GCST90038684	25	6	93832829	0.000449981	484598	0.26	Ulcerative colitis || id:ebi-a-GCST90038684	Ulcerative colitis	Ulcerative colitis || ||	TRUE	igd	13	21758	93832829	6	0.0324	4.06499e-06	ebi-a-GCST90012073	|| id:ebi-a-GCST90012073	TRUE	reported	igd	0.000976266	21.2604	2	1	TRUE
rs148670635	G	C	G	C	-0.2503	-0.000338645	0.0188	0.015199	FALSE	TRUE	FALSE	ebi-a-GCST90038684	10	1	1410774	0.000688833	484598	0.62	Ulcerative colitis || id:ebi-a-GCST90038684	Ulcerative colitis	Ulcerative colitis || ||	TRUE	igd	1	21758	1410774	1	0.0538	3.28602e-06	ebi-a-GCST90012073	|| id:ebi-a-GCST90012073	TRUE	reported	igd	0.000993817	21.643	2	1	TRUE
rs150370599	T	C	T	C	0.1566	-1.1858e-05	0.0745	0.077624	FALSE	FALSE	FALSE	ebi-a-GCST90038684	24	11	60718792	0.000274845	484598	0.95	Ulcerative colitis || id:ebi-a-GCST90038684	Ulcerative colitis	Ulcerative colitis || ||	TRUE	igd	23	21758	60718792	11	0.0211	1.16011e-13	ebi-a-GCST90012073	|| id:ebi-a-GCST90012073	TRUE	reported	igd	0.00252523	55.0781	2	1	TRUE
rs1580289	G	A	G	A	-0.048	4.62497e-05	0.5329	0.558177	FALSE	FALSE	FALSE	ebi-a-GCST90038684	3	8	107665492	0.000148725	484598	0.74	Ulcerative colitis || id:ebi-a-GCST90038684	Ulcerative colitis	Ulcerative colitis || ||	TRUE	igd	16	21758	107665492	8	0.0103	3.49704e-06	ebi-a-GCST90012073	|| id:ebi-a-GCST90012073	TRUE	reported	igd	0.000997139	21.7154	2	1	TRUE
rs17151689	A	C	A	C	-0.1197	0.000281002	0.0442	0.048846	FALSE	FALSE	FALSE	ebi-a-GCST90038684	11	7	76950686	0.000341052	484598	0.39	Ulcerative colitis || id:ebi-a-GCST90038684	Ulcerative colitis	Ulcerative colitis || ||	TRUE	igd	15	21758	76950686	7	0.0256	2.87197e-06	ebi-a-GCST90012073	|| id:ebi-a-GCST90012073	TRUE	reported	igd	0.00100381	21.8609	2	1	TRUE
rs2274611	T	C	T	C	-0.1179	-2.35407e-05	0.4415	0.442675	FALSE	FALSE	FALSE	ebi-a-GCST90038684	7	9	90342675	0.000147673	484598	0.9	Ulcerative colitis || id:ebi-a-GCST90038684	Ulcerative colitis	Ulcerative colitis || ||	TRUE	igd	18	21758	90342675	9	0.0104	4.84619e-30	ebi-a-GCST90012073	|| id:ebi-a-GCST90012073	TRUE	reported	igd	0.00587198	128.505	2	1	TRUE
rs2921189	G	A	G	A	-0.0534	0.000118922	0.6308	0.634969	FALSE	FALSE	FALSE	ebi-a-GCST90038684	15	3	12420575	0.000152996	484598	0.44	Ulcerative colitis || id:ebi-a-GCST90038684	Ulcerative colitis	Ulcerative colitis || ||	TRUE	igd	6	21758	12420575	3	0.0106	4.08197e-07	ebi-a-GCST90012073	|| id:ebi-a-GCST90012073	TRUE	reported	igd	0.00116505	25.3764	2	1	TRUE
rs3001922	A	G	A	G	0.0821	0.000164135	0.1022	0.095277	FALSE	FALSE	FALSE	ebi-a-GCST90038684	29	10	77361092	0.000252375	484598	0.5	Ulcerative colitis || id:ebi-a-GCST90038684	Ulcerative colitis	Ulcerative colitis || ||	TRUE	igd	20	21758	77361092	10	0.0178	4.00996e-06	ebi-a-GCST90012073	|| id:ebi-a-GCST90012073	TRUE	reported	igd	0.000976794	21.2719	2	1	TRUE
rs3129757	C	A	C	A	-0.107	-0.000968197	0.8486	0.849271	FALSE	FALSE	FALSE	ebi-a-GCST90038684	9	6	32584609	0.000205217	484598	2.30001e-06	Ulcerative colitis || id:ebi-a-GCST90038684	Ulcerative colitis	Ulcerative colitis || ||	TRUE	igd	10	21758	32584609	6	0.0146	2.66011e-13	ebi-a-GCST90012073	|| id:ebi-a-GCST90012073	TRUE	reported	igd	0.00246248	53.7059	2	1	TRUE
rs35049778	A	G	A	G	0.0711	0.000160727	0.2771	0.274292	FALSE	FALSE	FALSE	ebi-a-GCST90038684	21	10	20199496	0.000166372	484598	0.32	Ulcerative colitis || id:ebi-a-GCST90038684	Ulcerative colitis	Ulcerative colitis || ||	TRUE	igd	21	21758	20199496	10	0.0118	1.66802e-09	ebi-a-GCST90012073	|| id:ebi-a-GCST90012073	TRUE	reported	igd	0.00166584	36.3024	2	1	TRUE
rs554689923	G	C	G	C	-0.3594	0.000563989	0.0138	0.011412	FALSE	TRUE	FALSE	ebi-a-GCST90038684	23	20	30016428	0.000744169	484598	0.43	Ulcerative colitis || id:ebi-a-GCST90038684	Ulcerative colitis	Ulcerative colitis || ||	TRUE	igd	32	21758	30016428	20	0.0755	1.92899e-06	ebi-a-GCST90012073	|| id:ebi-a-GCST90012073	TRUE	reported	igd	0.00104038	22.658	2	1	TRUE
rs6575449	T	C	T	C	-0.2042	0.000244169	0.1826	0.179102	FALSE	FALSE	FALSE	ebi-a-GCST90038684	18	14	95097303	0.000195735	484598	0.21	Ulcerative colitis || id:ebi-a-GCST90038684	Ulcerative colitis	Ulcerative colitis || ||	TRUE	igd	27	21758	95097303	14	0.0145	7.09251e-45	ebi-a-GCST90012073	|| id:ebi-a-GCST90012073	TRUE	reported	igd	0.00903266	198.306	2	1	TRUE
rs73033060	T	G	T	G	0.1463	-0.00023525	0.0453	0.043896	FALSE	FALSE	FALSE	ebi-a-GCST90038684	20	5	2255093	0.000360892	484598	0.54	Ulcerative colitis || id:ebi-a-GCST90038684	Ulcerative colitis	Ulcerative colitis || ||	TRUE	igd	9	21758	2255093	5	0.0307	1.83599e-06	ebi-a-GCST90012073	|| id:ebi-a-GCST90012073	TRUE	reported	igd	0.00104265	22.7076	2	1	TRUE
rs7412	T	C	T	C	0.1028	0.000168671	0.0743	0.080024	FALSE	FALSE	FALSE	ebi-a-GCST90038684	19	19	45412079	0.000270704	484598	0.55	Ulcerative colitis || id:ebi-a-GCST90038684	Ulcerative colitis	Ulcerative colitis || ||	TRUE	igd	29	21758	45412079	19	0.0197	1.78398e-07	ebi-a-GCST90012073	|| id:ebi-a-GCST90012073	TRUE	reported	igd	0.00124995	27.2279	2	1	TRUE
rs76438938	T	C	T	C	0.1518	-0.000425187	0.0306	0.031892	FALSE	FALSE	FALSE	ebi-a-GCST90038684	5	3	186461524	0.000417925	484598	0.32	Ulcerative colitis || id:ebi-a-GCST90038684	Ulcerative colitis	Ulcerative colitis || ||	TRUE	igd	5	21758	186461524	3	0.0307	7.52593e-07	ebi-a-GCST90012073	|| id:ebi-a-GCST90012073	TRUE	reported	igd	0.00112243	24.4471	2	1	TRUE
rs76453951	T	C	T	C	0.0844	-0.000507049	0.117	0.111367	FALSE	FALSE	FALSE	ebi-a-GCST90038684	26	8	9190564	0.000234226	484598	0.0299999	Ulcerative colitis || id:ebi-a-GCST90038684	Ulcerative colitis	Ulcerative colitis || ||	TRUE	igd	17	21758	9190564	8	0.0161	1.65402e-07	ebi-a-GCST90012073	|| id:ebi-a-GCST90012073	TRUE	reported	igd	0.00126144	27.4785	2	1	TRUE
rs76904798	T	C	T	C	0.1095	0.000104161	0.13	0.144464	FALSE	FALSE	FALSE	ebi-a-GCST90038684	17	12	40614434	0.00020896	484598	0.630001	Ulcerative colitis || id:ebi-a-GCST90038684	Ulcerative colitis	Ulcerative colitis || ||	TRUE	igd	25	21758	40614434	12	0.0154	1.00508e-12	ebi-a-GCST90012073	|| id:ebi-a-GCST90012073	TRUE	reported	igd	0.00231825	50.553	2	1	TRUE
rs8176396	T	C	T	C	-0.1971	-0.000373408	0.0316	0.023638	FALSE	FALSE	FALSE	ebi-a-GCST90038684	8	14	103601138	0.000483522	484598	0.47	Ulcerative colitis || id:ebi-a-GCST90038684	Ulcerative colitis	Ulcerative colitis || ||	TRUE	igd	26	21758	103601138	14	0.035	1.84901e-08	ebi-a-GCST90012073	|| id:ebi-a-GCST90012073	TRUE	reported	igd	0.00145541	31.7101	2	1	TRUE
rs887945	G	A	G	A	0.1668	0.000240554	0.2355	0.220275	FALSE	FALSE	FALSE	ebi-a-GCST90038684	27	19	18282895	0.000178537	484598	0.19	Ulcerative colitis || id:ebi-a-GCST90038684	Ulcerative colitis	Ulcerative colitis || ||	TRUE	igd	31	21758	18282895	19	0.0121	3.80277e-43	ebi-a-GCST90012073	|| id:ebi-a-GCST90012073	TRUE	reported	igd	0.00865816	190.012	2	1	TRUE
rs9477379	C	T	C	T	-0.051	0.000233384	0.413	0.440891	FALSE	FALSE	FALSE	ebi-a-GCST90038684	14	6	17301822	0.000148201	484598	0.12	Ulcerative colitis || id:ebi-a-GCST90038684	Ulcerative colitis	Ulcerative colitis || ||	TRUE	igd	11	21758	17301822	6	0.0108	2.29298e-06	ebi-a-GCST90012073	|| id:ebi-a-GCST90012073	TRUE	reported	igd	0.00102383	22.2973	2	1	TRUE
rs9497486	T	G	T	G	0.1398	0.000520387	0.0731	0.0678	FALSE	FALSE	FALSE	ebi-a-GCST90038684	28	6	146535715	0.000306296	484598	0.0830004	Ulcerative colitis || id:ebi-a-GCST90038684	Ulcerative colitis	Ulcerative colitis || ||	TRUE	igd	14	21758	146535715	6	0.0212	4.53733e-11	ebi-a-GCST90012073	|| id:ebi-a-GCST90012073	TRUE	reported	igd	0.0019946	43.4813	2	1	TRUE
rs9497576	T	G	T	G	0.1346	-6.00863e-05	0.0749	0.078588	FALSE	FALSE	FALSE	ebi-a-GCST90038684	12	6	146925676	0.000274378	484598	0.85	Ulcerative colitis || id:ebi-a-GCST90038684	Ulcerative colitis	Ulcerative colitis || ||	TRUE	igd	12	21758	146925676	6	0.0223	1.685e-09	ebi-a-GCST90012073	|| id:ebi-a-GCST90012073	TRUE	reported	igd	0.00167161	36.4284	2	1	TRUE
rs9901673	A	C	A	C	-0.0701	-0.00041694	0.1634	0.175705	FALSE	FALSE	FALSE	ebi-a-GCST90038684	6	17	7484101	0.000193117	484598	0.0259998	Ulcerative colitis || id:ebi-a-GCST90038684	Ulcerative colitis	Ulcerative colitis || ||	TRUE	igd	28	21758	7484101	17	0.0139	4.462e-07	ebi-a-GCST90012073	|| id:ebi-a-GCST90012073	TRUE	reported	igd	0.00116756	25.4312	2	1	TRUE
Cathepsin L2 → ulcerative colitis
rs10817163	A	T	A	T	0.1983	7.60285e-06	0.22045	0.229926	FALSE	TRUE	FALSE	ebi-a-GCST90038684	11	9	99902524	0.000175956	484598	0.98	Ulcerative colitis || id:ebi-a-GCST90038684	Ulcerative colitis	Ulcerative colitis || ||	TRUE	igd	7	3301	99902524	9	0.0304	7.07946e-11	prot-a-728	|| id:prot-a-728	TRUE	reported	igd	0.012726	42.5241	2	1	TRUE
rs114113108	C	G	C	G	-0.5922	0.00126358	0.0129	0.012019	FALSE	TRUE	FALSE	ebi-a-GCST90038684	3	1	75257391	0.000690969	484598	0.0719996	Ulcerative colitis || id:ebi-a-GCST90038684	Ulcerative colitis	Ulcerative colitis || ||	TRUE	igd	1	3301	75257391	1	0.1172	4.36516e-07	prot-a-728	|| id:prot-a-728	TRUE	reported	igd	0.0076752	25.5163	2	1	TRUE
rs116407656	C	T	C	T	0.4014	-0.000242439	0.02439	0.019	FALSE	FALSE	FALSE	ebi-a-GCST90038684	1	4	68099087	0.000558334	484598	0.67	Ulcerative colitis || id:ebi-a-GCST90038684	Ulcerative colitis	Ulcerative colitis || ||	TRUE	igd	6	3301	68099087	4	0.0856	2.75423e-06	prot-a-728	|| id:prot-a-728	TRUE	reported	igd	0.00661726	21.9758	2	1	TRUE
rs117714361	G	A	G	A	-0.3452	-0.000210887	0.02685	0.024264	FALSE	FALSE	FALSE	ebi-a-GCST90038684	9	12	109142132	0.000482251	484598	0.67	Ulcerative colitis || id:ebi-a-GCST90038684	Ulcerative colitis	Ulcerative colitis || ||	TRUE	igd	10	3301	109142132	12	0.0756	4.89779e-06	prot-a-728	|| id:prot-a-728	TRUE	reported	igd	0.00627651	20.837	2	1	TRUE
rs13068566	G	A	G	A	0.1157	2.3239e-05	0.46617	0.462338	FALSE	FALSE	FALSE	ebi-a-GCST90038684	4	3	102862667	0.00014782	484598	0.84	Ulcerative colitis || id:ebi-a-GCST90038684	Ulcerative colitis	Ulcerative colitis || ||	TRUE	igd	2	3301	102862667	3	0.0247	2.88403e-06	prot-a-728	|| id:prot-a-728	TRUE	reported	igd	0.00660313	21.9285	2	1	TRUE
rs148608463	A	G	A	G	-0.1178	7.62431e-05	0.35415	0.352517	FALSE	FALSE	FALSE	ebi-a-GCST90038684	10	12	121413027	0.000154437	484598	0.630001	Ulcerative colitis || id:ebi-a-GCST90038684	Ulcerative colitis	Ulcerative colitis || ||	TRUE	igd	9	3301	121413027	12	0.0257	4.57088e-06	prot-a-728	|| id:prot-a-728	TRUE	reported	igd	0.00632446	20.9972	2	1	TRUE
rs151179824	A	G	A	G	0.4449	0.00103111	0.02158	0.017297	FALSE	FALSE	FALSE	ebi-a-GCST90038684	6	3	173226009	0.000594616	484598	0.0850002	Ulcerative colitis || id:ebi-a-GCST90038684	Ulcerative colitis	Ulcerative colitis || ||	TRUE	igd	4	3301	173226009	3	0.0943	2.34423e-06	prot-a-728	|| id:prot-a-728	TRUE	reported	igd	0.00669788	22.2453	2	1	TRUE
rs1523319	G	C	G	C	-0.1292	4.33236e-05	0.28541	0.280577	FALSE	TRUE	FALSE	ebi-a-GCST90038684	2	3	2292279	0.000164659	484598	0.780001	Ulcerative colitis || id:ebi-a-GCST90038684	Ulcerative colitis	Ulcerative colitis || ||	TRUE	igd	3	3301	2292279	3	0.0279	3.54813e-06	prot-a-728	|| id:prot-a-728	TRUE	reported	igd	0.00645444	21.4315	2	1	TRUE
rs2302837	G	A	G	A	-0.2541	-1.20519e-05	0.92494	0.931828	FALSE	FALSE	FALSE	ebi-a-GCST90038684	7	17	6014176	0.000299383	484598	0.96	Ulcerative colitis || id:ebi-a-GCST90038684	Ulcerative colitis	Ulcerative colitis || ||	TRUE	igd	11	3301	6014176	17	0.0498	3.31131e-07	prot-a-728	|| id:prot-a-728	TRUE	reported	igd	0.00782516	26.0188	2	1	TRUE
rs7669728	C	T	C	T	-0.1301	0.000177761	0.43633	0.444775	FALSE	FALSE	FALSE	ebi-a-GCST90038684	5	4	146891101	0.000149602	484598	0.23	Ulcerative colitis || id:ebi-a-GCST90038684	Ulcerative colitis	Ulcerative colitis || ||	TRUE	igd	5	3301	146891101	4	0.0254	3.0903e-07	prot-a-728	|| id:prot-a-728	TRUE	reported	igd	0.00788504	26.2195	2	1	TRUE
rs7898416	G	A	G	A	-0.2277	-0.000475237	0.0705	0.076279	FALSE	FALSE	FALSE	ebi-a-GCST90038684	8	10	83700161	0.000280251	484598	0.0940005	Ulcerative colitis || id:ebi-a-GCST90038684	Ulcerative colitis	Ulcerative colitis || ||	TRUE	igd	8	3301	83700161	10	0.0489	3.23594e-06	prot-a-728	|| id:prot-a-728	TRUE	reported	igd	0.00652559	21.6693	2	1	TRUE
Cathepsin O → ulcerative colitis
rs10902420	G	A	G	A	-0.2097	-5.96917e-06	0.89909	0.891322	FALSE	FALSE	FALSE	ebi-a-GCST90038684	12	12	132150183	0.000248357	484598	1	Ulcerative colitis || id:ebi-a-GCST90038684	Ulcerative colitis	Ulcerative colitis || ||	TRUE	igd	9	3301	132150183	12	0.0432	1.23027e-06	prot-a-726	|| id:prot-a-726	TRUE	reported	igd	0.00708753	23.5487	2	1	TRUE
rs146963690	G	T	G	T	0.6246	0.000421292	0.0101	0.010435	FALSE	FALSE	FALSE	ebi-a-GCST90038684	1	2	156493388	0.00074522	484598	0.59	Ulcerative colitis || id:ebi-a-GCST90038684	Ulcerative colitis	Ulcerative colitis || ||	TRUE	igd	1	3301	156493388	2	0.1322	2.29087e-06	prot-a-726	|| id:prot-a-726	TRUE	reported	igd	0.0067169	22.3089	2	1	TRUE
rs17288007	G	A	G	A	-0.2456	-6.91966e-05	0.06381	0.060363	FALSE	FALSE	FALSE	ebi-a-GCST90038684	11	4	159878046	0.0003118	484598	0.8	Ulcerative colitis || id:ebi-a-GCST90038684	Ulcerative colitis	Ulcerative colitis || ||	TRUE	igd	3	3301	159878046	4	0.0521	2.45471e-06	prot-a-726	|| id:prot-a-726	TRUE	reported	igd	0.00668686	22.2084	2	1	TRUE
rs181844705	G	A	G	A	0.4412	-5.35164e-05	0.02318	0.01607	FALSE	FALSE	FALSE	ebi-a-GCST90038684	10	5	75333560	0.000632374	484598	0.94	Ulcerative colitis || id:ebi-a-GCST90038684	Ulcerative colitis	Ulcerative colitis || ||	TRUE	igd	4	3301	75333560	5	0.0905	1.09648e-06	prot-a-726	|| id:prot-a-726	TRUE	reported	igd	0.00714846	23.7526	2	1	TRUE
rs1870736	G	C	G	C	0.1222	4.50802e-05	0.42746	0.416039	FALSE	TRUE	TRUE	ebi-a-GCST90038684	7	15	88624621	0.000149357	484598	0.74	Ulcerative colitis || id:ebi-a-GCST90038684	Ulcerative colitis	Ulcerative colitis || ||	TRUE	igd	11	3301	88624621	15	0.0249	9.33254e-07	prot-a-726	|| id:prot-a-726	TRUE	reported	igd	0.00724338	24.0702	2	1	FALSE
rs2439803	G	A	G	A	0.1763	0.000286306	0.15304	0.149701	FALSE	FALSE	FALSE	ebi-a-GCST90038684	9	11	129083967	0.000205989	484598	0.16	Ulcerative colitis || id:ebi-a-GCST90038684	Ulcerative colitis	Ulcerative colitis || ||	TRUE	igd	7	3301	129083967	11	0.0351	5.12861e-07	prot-a-726	|| id:prot-a-726	TRUE	reported	igd	0.0075847	25.2132	2	1	TRUE
rs4076941	C	T	C	T	-0.1245	-0.000233505	0.36872	0.365935	FALSE	FALSE	FALSE	ebi-a-GCST90038684	2	11	11261567	0.000153899	484598	0.14	Ulcerative colitis || id:ebi-a-GCST90038684	Ulcerative colitis	Ulcerative colitis || ||	TRUE	igd	8	3301	11261567	11	0.0262	2.13796e-06	prot-a-726	|| id:prot-a-726	TRUE	reported	igd	0.00679407	22.567	2	1	TRUE
rs4297371	C	A	C	A	0.1453	0.000149801	0.79306	0.795432	FALSE	FALSE	FALSE	ebi-a-GCST90038684	4	10	11249367	0.000183776	484598	0.42	Ulcerative colitis || id:ebi-a-GCST90038684	Ulcerative colitis	Ulcerative colitis || ||	TRUE	igd	5	3301	11249367	10	0.0313	3.54813e-06	prot-a-726	|| id:prot-a-726	TRUE	reported	igd	0.00648591	21.5367	2	1	TRUE
rs4843804	A	G	A	G	-0.3124	5.35537e-05	0.0336	0.036673	FALSE	FALSE	FALSE	ebi-a-GCST90038684	8	16	88156187	0.000395063	484598	0.87	Ulcerative colitis || id:ebi-a-GCST90038684	Ulcerative colitis	Ulcerative colitis || ||	TRUE	igd	13	3301	88156187	16	0.0673	3.46737e-06	prot-a-726	|| id:prot-a-726	TRUE	reported	igd	0.00648516	21.5342	2	1	TRUE
rs7140599	C	T	C	T	-0.1219	-0.000194913	0.57698	0.568439	FALSE	FALSE	FALSE	ebi-a-GCST90038684	6	14	39942467	0.000150151	484598	0.2	Ulcerative colitis || id:ebi-a-GCST90038684	Ulcerative colitis	Ulcerative colitis || ||	TRUE	igd	10	3301	39942467	14	0.0251	1.1749e-06	prot-a-726	|| id:prot-a-726	TRUE	reported	igd	0.00709451	23.572	2	1	TRUE
rs78943701	A	G	A	G	-0.479	-6.73415e-05	0.01536	0.015861	FALSE	FALSE	FALSE	ebi-a-GCST90038684	5	10	73736674	0.000587077	484598	0.86	Ulcerative colitis || id:ebi-a-GCST90038684	Ulcerative colitis	Ulcerative colitis || ||	TRUE	igd	6	3301	73736674	10	0.1025	2.95121e-06	prot-a-726	|| id:prot-a-726	TRUE	reported	igd	0.00657225	21.8253	2	1	TRUE
rs9932172	T	C	T	C	0.1915	-0.000154514	0.10769	0.106507	FALSE	FALSE	FALSE	ebi-a-GCST90038684	3	16	7642591	0.00024033	484598	0.52	Ulcerative colitis || id:ebi-a-GCST90038684	Ulcerative colitis	Ulcerative colitis || ||	TRUE	igd	12	3301	7642591	16	0.0401	1.7378e-06	prot-a-726	|| id:prot-a-726	TRUE	reported	igd	0.00686141	22.7922	2	1	TRUE
Cathepsin S → ulcerative colitis
rs1022239	T	A	T	A	0.1157	0.000112633	0.58887	0.578694	FALSE	TRUE	TRUE	ebi-a-GCST90038684	8	13	65424046	0.000150516	484598	0.41	Ulcerative colitis || id:ebi-a-GCST90038684	Ulcerative colitis	Ulcerative colitis || ||	TRUE	igd	21	3301	65424046	13	0.025	3.71535e-06	prot-a-727	|| id:prot-a-727	TRUE	reported	igd	0.00644662	21.4054	2	1	FALSE
rs10516855	C	T	C	T	-0.1969	0.000330669	0.09552	0.092491	FALSE	FALSE	FALSE	ebi-a-GCST90038684	6	4	90924478	0.000253035	484598	0.2	Ulcerative colitis || id:ebi-a-GCST90038684	Ulcerative colitis	Ulcerative colitis || ||	TRUE	igd	8	3301	90924478	4	0.0421	2.95121e-06	prot-a-727	|| id:prot-a-727	TRUE	reported	igd	0.00658284	21.8607	2	1	TRUE
rs1060435	G	A	G	A	-0.1291	0.000132421	0.39793	0.39098	FALSE	FALSE	FALSE	ebi-a-GCST90038684	21	11	68855595	0.000151685	484598	0.39	Ulcerative colitis || id:ebi-a-GCST90038684	Ulcerative colitis	Ulcerative colitis || ||	TRUE	igd	16	3301	68855595	11	0.0251	2.75423e-07	prot-a-727	|| id:prot-a-727	TRUE	reported	igd	0.00795047	26.4388	2	1	TRUE
rs113108135	C	G	C	G	0.2349	-0.000202714	0.06933	0.065421	FALSE	TRUE	FALSE	ebi-a-GCST90038684	11	5	166659513	0.000296938	484598	0.5	Ulcerative colitis || id:ebi-a-GCST90038684	Ulcerative colitis	Ulcerative colitis || ||	TRUE	igd	9	3301	166659513	5	0.0491	1.69824e-06	prot-a-727	|| id:prot-a-727	TRUE	reported	igd	0.00688584	22.8739	2	1	TRUE
rs116623438	C	T	C	T	-0.43	0.000293952	0.02023	0.019389	FALSE	FALSE	FALSE	ebi-a-GCST90038684	4	5	102689283	0.000532455	484598	0.56	Ulcerative colitis || id:ebi-a-GCST90038684	Ulcerative colitis	Ulcerative colitis || ||	TRUE	igd	10	3301	102689283	5	0.0876	9.12011e-07	prot-a-727	|| id:prot-a-727	TRUE	reported	igd	0.00724644	24.0805	2	1	TRUE
rs118010753	C	T	C	T	0.5018	0.000967602	0.01437	0.012111	FALSE	FALSE	FALSE	ebi-a-GCST90038684	9	21	18833920	0.000679574	484598	0.14	Ulcerative colitis || id:ebi-a-GCST90038684	Ulcerative colitis	Ulcerative colitis || ||	TRUE	igd	24	3301	18833920	21	0.1081	3.46737e-06	prot-a-727	|| id:prot-a-727	TRUE	reported	igd	0.00648543	21.5351	2	1	TRUE
rs12804405	A	G	A	G	0.612	-0.000419426	0.01019	0.011575	FALSE	FALSE	FALSE	ebi-a-GCST90038684	24	11	24524421	0.00069423	484598	0.57	Ulcerative colitis || id:ebi-a-GCST90038684	Ulcerative colitis	Ulcerative colitis || ||	TRUE	igd	17	3301	24422062	11	0.129	2.0893e-06	prot-a-727	|| id:prot-a-727	TRUE	reported	igd	0.00677215	22.4937	2	1	TRUE	TRUE	rs12804405	rs11027955	A	G	C	A
rs13150189	A	G	A	G	0.1556	-0.000190989	0.21113	0.203989	FALSE	FALSE	FALSE	ebi-a-GCST90038684	7	4	181239467	0.000182709	484598	0.31	Ulcerative colitis || id:ebi-a-GCST90038684	Ulcerative colitis	Ulcerative colitis || ||	TRUE	igd	6	3301	181239467	4	0.0306	3.46737e-07	prot-a-727	|| id:prot-a-727	TRUE	reported	igd	0.00777217	25.8412	2	1	TRUE
rs13196989	T	C	T	C	-0.1758	0.000162212	0.13099	0.137176	FALSE	FALSE	FALSE	ebi-a-GCST90038684	10	6	239373	0.000217154	484598	0.450001	Ulcerative colitis || id:ebi-a-GCST90038684	Ulcerative colitis	Ulcerative colitis || ||	TRUE	igd	12	3301	239373	6	0.0374	2.5704e-06	prot-a-727	|| id:prot-a-727	TRUE	reported	igd	0.00664893	22.0816	2	1	TRUE
rs13212873	C	T	C	T	0.5422	-0.000337671	0.0116	0.010702	FALSE	FALSE	FALSE	ebi-a-GCST90038684	23	6	143059208	0.000714208	484598	0.68	Ulcerative colitis || id:ebi-a-GCST90038684	Ulcerative colitis	Ulcerative colitis || ||	TRUE	igd	11	3301	143059208	6	0.117	3.54813e-06	prot-a-727	|| id:prot-a-727	TRUE	reported	igd	0.00646376	21.4627	2	1	TRUE
rs13411643	C	T	C	T	0.1831	-0.000148659	0.13712	0.143712	FALSE	FALSE	FALSE	ebi-a-GCST90038684	1	2	60351132	0.000211328	484598	0.48	Ulcerative colitis || id:ebi-a-GCST90038684	Ulcerative colitis	Ulcerative colitis || ||	TRUE	igd	4	3301	60351132	2	0.0364	5.01187e-07	prot-a-727	|| id:prot-a-727	TRUE	reported	igd	0.00760698	25.2878	2	1	TRUE
rs2470994	C	T	C	T	0.1304	-7.77087e-05	0.28088	0.274539	FALSE	FALSE	FALSE	ebi-a-GCST90038684	19	7	47430626	0.000166732	484598	0.6	Ulcerative colitis || id:ebi-a-GCST90038684	Ulcerative colitis	Ulcerative colitis || ||	TRUE	igd	13	3301	47430626	7	0.0281	3.38844e-06	prot-a-727	|| id:prot-a-727	TRUE	reported	igd	0.00648146	21.5218	2	1	TRUE
rs41271951	G	A	G	A	-0.8605	-5.41329e-06	0.08349	0.081026	FALSE	FALSE	FALSE	ebi-a-GCST90038684	5	1	150737220	0.000269292	484598	0.96	Ulcerative colitis || id:ebi-a-GCST90038684	Ulcerative colitis	Ulcerative colitis || ||	TRUE	igd	1	3301	150737220	1	0.0419	7.07946e-94	prot-a-727	|| id:prot-a-727	TRUE	reported	igd	0.113294	421.513	2	1	TRUE
rs4313886	C	T	C	T	0.1687	1.06705e-05	0.13446	0.132373	FALSE	FALSE	FALSE	ebi-a-GCST90038684	20	18	74370742	0.000218954	484598	0.99	Ulcerative colitis || id:ebi-a-GCST90038684	Ulcerative colitis	Ulcerative colitis || ||	TRUE	igd	22	3301	74370742	18	0.0365	3.89045e-06	prot-a-727	|| id:prot-a-727	TRUE	reported	igd	0.0064298	21.3492	2	1	TRUE
rs4581957	A	G	A	G	-0.1775	0.000280206	0.13414	0.130987	FALSE	FALSE	FALSE	ebi-a-GCST90038684	2	2	174866439	0.000218251	484598	0.2	Ulcerative colitis || id:ebi-a-GCST90038684	Ulcerative colitis	Ulcerative colitis || ||	TRUE	igd	3	3301	174866439	2	0.0365	1.14815e-06	prot-a-727	|| id:prot-a-727	TRUE	reported	igd	0.0071132	23.6346	2	1	TRUE
rs529565	C	T	C	T	-0.1315	0.000129782	0.31269	0.321888	FALSE	FALSE	FALSE	ebi-a-GCST90038684	16	9	136149500	0.000157461	484598	0.41	Ulcerative colitis || id:ebi-a-GCST90038684	Ulcerative colitis	Ulcerative colitis || ||	TRUE	igd	14	3301	136149500	9	0.0266	7.76247e-07	prot-a-727	|| id:prot-a-727	TRUE	reported	igd	0.00734919	24.4245	2	1	TRUE
rs61870690	G	A	G	A	-0.3386	-0.000194827	0.04143	0.026619	FALSE	FALSE	FALSE	ebi-a-GCST90038684	13	10	127523966	0.000484728	484598	0.69	Ulcerative colitis || id:ebi-a-GCST90038684	Ulcerative colitis	Ulcerative colitis || ||	TRUE	igd	15	3301	127523966	10	0.0684	7.24436e-07	prot-a-727	|| id:prot-a-727	TRUE	reported	igd	0.00736892	24.4905	2	1	TRUE
rs6657328	C	G	C	G	-0.1291	3.70483e-05	0.7184	0.726951	FALSE	TRUE	FALSE	ebi-a-GCST90038684	12	1	107433954	0.000165471	484598	0.81	Ulcerative colitis || id:ebi-a-GCST90038684	Ulcerative colitis	Ulcerative colitis || ||	TRUE	igd	2	3301	107433954	1	0.0283	4.89779e-06	prot-a-727	|| id:prot-a-727	TRUE	reported	igd	0.00626476	20.7978	2	1	TRUE
rs73099998	T	C	T	C	-0.146	0.000269121	0.20811	0.206311	FALSE	FALSE	FALSE	ebi-a-GCST90038684	3	12	58633987	0.000183047	484598	0.14	Ulcerative colitis || id:ebi-a-GCST90038684	Ulcerative colitis	Ulcerative colitis || ||	TRUE	igd	19	3301	58633987	12	0.0308	2.18776e-06	prot-a-727	|| id:prot-a-727	TRUE	reported	igd	0.00676102	22.4564	2	1	TRUE
rs74804137	C	T	C	T	-0.5178	0.000606582	0.01757	0.014307	FALSE	FALSE	FALSE	ebi-a-GCST90038684	15	12	18017954	0.000637462	484598	0.34	Ulcerative colitis || id:ebi-a-GCST90038684	Ulcerative colitis	Ulcerative colitis || ||	TRUE	igd	18	3301	18017954	12	0.0987	1.58489e-07	prot-a-727	|| id:prot-a-727	TRUE	reported	igd	0.00826872	27.5059	2	1	TRUE
rs7614425	A	G	A	G	-0.2082	-2.22883e-05	0.09254	0.099525	FALSE	FALSE	FALSE	ebi-a-GCST90038684	18	3	98174258	0.000252266	484598	0.91	Ulcerative colitis || id:ebi-a-GCST90038684	Ulcerative colitis	Ulcerative colitis || ||	TRUE	igd	5	3301	98174258	3	0.0436	1.8197e-06	prot-a-727	|| id:prot-a-727	TRUE	reported	igd	0.00686046	22.789	2	1	TRUE
rs77792819	G	A	G	A	0.3147	-0.000305244	0.04096	0.038739	FALSE	FALSE	FALSE	ebi-a-GCST90038684	22	12	94386245	0.000388476	484598	0.43	Ulcerative colitis || id:ebi-a-GCST90038684	Ulcerative colitis	Ulcerative colitis || ||	TRUE	igd	20	3301	94386245	12	0.0661	1.94984e-06	prot-a-727	|| id:prot-a-727	TRUE	reported	igd	0.00681982	22.6531	2	1	TRUE
rs78767885	C	T	C	T	0.2238	0.000443415	0.08725	0.075051	FALSE	FALSE	FALSE	ebi-a-GCST90038684	14	19	18112020	0.00029051	484598	0.12	Ulcerative colitis || id:ebi-a-GCST90038684	Ulcerative colitis	Ulcerative colitis || ||	TRUE	igd	23	3301	18112020	19	0.0477	2.69153e-06	prot-a-727	|| id:prot-a-727	TRUE	reported	igd	0.00662447	21.9999	2	1	TRUE
rs989576	T	C	T	C	0.1307	2.33418e-05	0.29843	0.297057	FALSE	FALSE	FALSE	ebi-a-GCST90038684	17	4	127182592	0.000162663	484598	0.92	Ulcerative colitis || id:ebi-a-GCST90038684	Ulcerative colitis	Ulcerative colitis || ||	TRUE	igd	7	3301	127182592	4	0.0278	2.5704e-06	prot-a-727	|| id:prot-a-727	TRUE	reported	igd	0.00665147	22.0901	2	1	TRUE
Cathepsin Z → ulcerative colitis
rs10745925	C	T	C	T	-0.3624	-0.000126342	0.29402	0.29323	FALSE	FALSE	FALSE	ebi-a-GCST90038684	6	12	102218899	0.000161772	484598	0.46	Ulcerative colitis || id:ebi-a-GCST90038684	Ulcerative colitis	Ulcerative colitis || ||	TRUE	igd	11	3301	102218899	12	0.0266	2.29087e-42	prot-a-729	|| id:prot-a-729	TRUE	reported	igd	0.0532365	185.503	2	1	TRUE
rs10761760	C	A	C	A	0.1321	-1.3274e-05	0.44944	0.429407	FALSE	FALSE	FALSE	ebi-a-GCST90038684	7	10	65179152	0.000152376	484598	0.91	Ulcerative colitis || id:ebi-a-GCST90038684	Ulcerative colitis	Ulcerative colitis || ||	TRUE	igd	8	3301	65179152	10	0.0258	3.0903e-07	prot-a-729	|| id:prot-a-729	TRUE	reported	igd	0.00787926	26.2001	2	1	TRUE
rs1135945	A	G	A	G	0.1385	-5.50292e-05	0.20839	0.211973	FALSE	FALSE	FALSE	ebi-a-GCST90038684	4	4	516586	0.000179702	484598	0.75	Ulcerative colitis || id:ebi-a-GCST90038684	Ulcerative colitis	Ulcerative colitis || ||	TRUE	igd	5	3301	516586	4	0.0301	4.16869e-06	prot-a-729	|| id:prot-a-729	TRUE	reported	igd	0.00637301	21.1594	2	1	TRUE
rs114675081	G	A	G	A	0.5153	-0.000788511	0.01467	0.013603	FALSE	FALSE	FALSE	ebi-a-GCST90038684	2	3	106826623	0.000648759	484598	0.22	Ulcerative colitis || id:ebi-a-GCST90038684	Ulcerative colitis	Ulcerative colitis || ||	TRUE	igd	2	3301	106826623	3	0.1075	1.65959e-06	prot-a-729	|| id:prot-a-729	TRUE	reported	igd	0.00691266	22.9636	2	1	TRUE
rs116920068	A	G	A	G	-0.3498	-0.000675945	0.0289	0.027333	FALSE	FALSE	FALSE	ebi-a-GCST90038684	1	10	54555095	0.000453646	484598	0.13	Ulcerative colitis || id:ebi-a-GCST90038684	Ulcerative colitis	Ulcerative colitis || ||	TRUE	igd	9	3301	54555095	10	0.0749	3.01995e-06	prot-a-729	|| id:prot-a-729	TRUE	reported	igd	0.00656403	21.7978	2	1	TRUE
rs148201372	T	A	T	A	-0.5187	-0.000240746	0.01546	0.011437	FALSE	TRUE	FALSE	ebi-a-GCST90038684	12	3	32683740	0.000796878	484598	0.760001	Ulcerative colitis || id:ebi-a-GCST90038684	Ulcerative colitis	Ulcerative colitis || ||	TRUE	igd	3	3301	32683740	3	0.1063	1.04713e-06	prot-a-729	|| id:prot-a-729	TRUE	reported	igd	0.00716142	23.7959	2	1	TRUE
rs148370779	T	C	T	C	-1.7632	0.000929028	0.01316	0.010041	FALSE	FALSE	FALSE	ebi-a-GCST90038684	9	20	57602212	0.000755948	484598	0.21	Ulcerative colitis || id:ebi-a-GCST90038684	Ulcerative colitis	Ulcerative colitis || ||	TRUE	igd	13	3301	57602212	20	0.1105	2.5704e-57	prot-a-729	|| id:prot-a-729	TRUE	reported	igd	0.0716084	254.458	2	1	TRUE
rs298724	C	T	C	T	0.2482	-0.000170057	0.05507	0.053581	FALSE	FALSE	FALSE	ebi-a-GCST90038684	5	9	94023321	0.000326701	484598	0.59	Ulcerative colitis || id:ebi-a-GCST90038684	Ulcerative colitis	Ulcerative colitis || ||	TRUE	igd	7	3301	94023321	9	0.0538	3.98107e-06	prot-a-729	|| id:prot-a-729	TRUE	reported	igd	0.00640623	21.2704	2	1	TRUE
rs36128387	T	C	T	C	0.439	-0.000318616	0.02261	0.018895	FALSE	FALSE	FALSE	ebi-a-GCST90038684	8	1	235460258	0.000550207	484598	0.54	Ulcerative colitis || id:ebi-a-GCST90038684	Ulcerative colitis	Ulcerative colitis || ||	TRUE	igd	1	3301	235460258	1	0.0914	1.54882e-06	prot-a-729	|| id:prot-a-729	TRUE	reported	igd	0.00694011	23.0554	2	1	TRUE
rs4761709	G	A	G	A	0.1218	-0.000140348	0.40882	0.416135	FALSE	FALSE	FALSE	ebi-a-GCST90038684	3	12	93785170	0.000149588	484598	0.33	Ulcerative colitis || id:ebi-a-GCST90038684	Ulcerative colitis	Ulcerative colitis || ||	TRUE	igd	10	3301	93785170	12	0.0249	1e-06	prot-a-729	|| id:prot-a-729	TRUE	reported	igd	0.00719637	23.9129	2	1	TRUE
rs67845377	T	C	T	C	0.1675	0.000478243	0.13855	0.142832	FALSE	FALSE	FALSE	ebi-a-GCST90038684	13	19	19275802	0.000210807	484598	0.0259998	Ulcerative colitis || id:ebi-a-GCST90038684	Ulcerative colitis	Ulcerative colitis || ||	TRUE	igd	12	3301	19275802	19	0.0362	3.71535e-06	prot-a-729	|| id:prot-a-729	TRUE	reported	igd	0.00644406	21.3968	2	1	TRUE
rs7656806	C	A	C	A	-0.1276	-3.13557e-05	0.51592	0.51725	FALSE	FALSE	FALSE	ebi-a-GCST90038684	10	4	138271322	0.000147417	484598	0.82	Ulcerative colitis || id:ebi-a-GCST90038684	Ulcerative colitis	Ulcerative colitis || ||	TRUE	igd	4	3301	138271322	4	0.0245	1.86209e-07	prot-a-729	|| id:prot-a-729	TRUE	reported	igd	0.00815022	27.1085	2	1	TRUE
rs770140	G	A	G	A	-0.1241	9.23171e-05	0.64195	0.637121	FALSE	FALSE	FALSE	ebi-a-GCST90038684	11	5	19430825	0.000155578	484598	0.53	Ulcerative colitis || id:ebi-a-GCST90038684	Ulcerative colitis	Ulcerative colitis || ||	TRUE	igd	6	3301	19430825	5	0.0265	2.81838e-06	prot-a-729	|| id:prot-a-729	TRUE	reported	igd	0.0065998	21.9174	2	1	TRUE

## Sheet: sheet4
4. Significant SNPs from the GWAS summary statistics used as instrumental variables in Mendelian randomization analyses from ulcerative colitis to cathepsins.
SNP	effect_allele.exposure	other_allele.exposure	effect_allele.outcome	other_allele.outcome	beta.exposure	beta.outcome	eaf.exposure	eaf.outcome	remove	palindromic	ambiguous	id.outcome	X.x	chr	pos	se.outcome	samplesize.outcome	pval.outcome	outcome	originalname.outcome	outcome.deprecated	mr_keep.outcome	data_source.outcome	X.y	chr.exposure	pos.exposure	se.exposure	pval.exposure	samplesize.exposure	id.exposure	exposure	mr_keep.exposure	pval_origin.exposure	data_source.exposure	r2	F	action	SNP_index	mr_keep
Ulcerative colitis → Cathepsin B
rs10995249	T	C	T	C	0.00081028	-0.0199	0.364581	0.37102	FALSE	FALSE	FALSE	prot-a-718	39	10	64396916	0.0256	3301	0.436516	Cathepsin B || id:prot-a-718	Cathepsin B	Cathepsin B || ||	TRUE	igd	32	10	64396916	0.000152899	1.09999e-07	484598	ebi-a-GCST90038684	|| id:ebi-a-GCST90038684	TRUE	reported	igd	5.79501e-05	28.084	2	1	TRUE
rs11019541	G	T	G	T	0.000748389	0.0385	0.310219	0.30201	FALSE	FALSE	FALSE	prot-a-718	6	11	88095448	0.0265	3301	0.144544	Cathepsin B || id:prot-a-718	Cathepsin B	Cathepsin B || ||	TRUE	igd	34	11	88095448	0.000161043	2.90001e-06	484598	ebi-a-GCST90038684	|| id:ebi-a-GCST90038684	TRUE	reported	igd	4.45626e-05	21.5958	2	1	TRUE
rs112143178	T	C	T	C	0.0021171	-0.0451	0.029567	0.03294	FALSE	FALSE	FALSE	prot-a-718	32	6	45919926	0.0738	3301	0.537032	Cathepsin B || id:prot-a-718	Cathepsin B	Cathepsin B || ||	TRUE	igd	18	6	45919926	0.000445582	1.7e-06	484598	ebi-a-GCST90038684	|| id:ebi-a-GCST90038684	TRUE	reported	igd	4.65828e-05	22.5749	2	1	TRUE
rs112749594	A	G	A	G	-0.00166736	-0.0526	0.796035	0.80723	FALSE	FALSE	FALSE	prot-a-718	15	6	32485397	0.0359	3301	0.141254	Cathepsin B || id:prot-a-718	Cathepsin B	Cathepsin B || ||	TRUE	igd	19	6	32485397	0.0001915	2.49977e-18	484598	ebi-a-GCST90038684	|| id:ebi-a-GCST90038684	TRUE	reported	igd	0.000156413	75.8088	2	1	TRUE
rs11757201	C	G	C	G	0.000982765	0.034	0.213225	0.22241	FALSE	TRUE	FALSE	prot-a-718	38	6	138003822	0.0297	3301	0.251189	Cathepsin B || id:prot-a-718	Cathepsin B	Cathepsin B || ||	TRUE	igd	13	6	138003822	0.000179682	4.30002e-08	484598	ebi-a-GCST90038684	|| id:ebi-a-GCST90038684	TRUE	reported	igd	6.17279e-05	29.915	2	1	TRUE
rs11785002	A	G	A	G	0.000750819	-0.0055	0.276456	0.26417	FALSE	FALSE	FALSE	prot-a-718	18	8	61853012	0.0286	3301	0.851138	Cathepsin B || id:prot-a-718	Cathepsin B	Cathepsin B || ||	TRUE	igd	26	8	61853012	0.000164622	4.70002e-06	484598	ebi-a-GCST90038684	|| id:ebi-a-GCST90038684	TRUE	reported	igd	4.29234e-05	20.8014	2	1	TRUE
rs12064796	A	G	A	G	-0.000842377	0.0332	0.502833	0.5022	FALSE	FALSE	FALSE	prot-a-718	1	1	20141920	0.0253	3301	0.190546	Cathepsin B || id:prot-a-718	Cathepsin B	Cathepsin B || ||	TRUE	igd	4	1	20141920	0.000148097	1.40001e-08	484598	ebi-a-GCST90038684	|| id:ebi-a-GCST90038684	TRUE	reported	igd	6.6759e-05	32.3533	2	1	TRUE
rs12209676	G	A	G	A	0.00103108	-0.0381	0.127674	0.13684	FALSE	FALSE	FALSE	prot-a-718	28	6	159787103	0.0365	3301	0.295121	Cathepsin B || id:prot-a-718	Cathepsin B	Cathepsin B || ||	TRUE	igd	14	6	159787103	0.000222218	3.29997e-06	484598	ebi-a-GCST90038684	|| id:ebi-a-GCST90038684	TRUE	reported	igd	4.44248e-05	21.529	2	1	TRUE
rs12306899	C	A	C	A	0.000764096	0.0255	0.40215	0.40519	FALSE	FALSE	FALSE	prot-a-718	21	12	68505416	0.0254	3301	0.316228	Cathepsin B || id:prot-a-718	Cathepsin B	Cathepsin B || ||	TRUE	igd	36	12	68505416	0.000150213	2.90001e-07	484598	ebi-a-GCST90038684	|| id:ebi-a-GCST90038684	TRUE	reported	igd	5.3392e-05	25.8749	2	1	TRUE
rs12445526	G	A	G	A	0.000831988	-0.0226	0.25852	0.25784	FALSE	FALSE	FALSE	prot-a-718	14	16	80610632	0.0285	3301	0.426581	Cathepsin B || id:prot-a-718	Cathepsin B	Cathepsin B || ||	TRUE	igd	39	16	80610632	0.000169396	9.49992e-07	484598	ebi-a-GCST90038684	|| id:ebi-a-GCST90038684	TRUE	reported	igd	4.97765e-05	24.1227	2	1	TRUE
rs12720356	C	A	C	A	0.00117428	-0.0016	0.093274	0.10058	FALSE	FALSE	FALSE	prot-a-718	44	19	10469975	0.0411	3301	0.977237	Cathepsin B || id:prot-a-718	Cathepsin B	Cathepsin B || ||	TRUE	igd	41	19	10469975	0.000253111	4.09996e-06	484598	ebi-a-GCST90038684	|| id:ebi-a-GCST90038684	TRUE	reported	igd	4.44141e-05	21.5238	2	1	TRUE
rs12869576	T	C	T	C	0.00110036	-0.0145	0.145368	0.15499	FALSE	FALSE	FALSE	prot-a-718	13	13	109079218	0.0357	3301	0.691831	Cathepsin B || id:prot-a-718	Cathepsin B	Cathepsin B || ||	TRUE	igd	37	13	109079218	0.000210288	1.7e-07	484598	ebi-a-GCST90038684	|| id:ebi-a-GCST90038684	TRUE	reported	igd	5.64982e-05	27.3803	2	1	TRUE
rs13273255	C	G	C	G	0.00139153	-0.0199	0.066363	0.06106	FALSE	TRUE	FALSE	prot-a-718	29	8	129825873	0.0529	3301	0.707946	Cathepsin B || id:prot-a-718	Cathepsin B	Cathepsin B || ||	TRUE	igd	25	8	129825873	0.000294858	2.39999e-06	484598	ebi-a-GCST90038684	|| id:ebi-a-GCST90038684	TRUE	reported	igd	4.59576e-05	22.2719	2	1	TRUE
rs13357936	A	G	A	G	0.00145425	-0.0536	0.061846	0.06113	FALSE	FALSE	FALSE	prot-a-718	31	5	150392492	0.0531	3301	0.316228	Cathepsin B || id:prot-a-718	Cathepsin B	Cathepsin B || ||	TRUE	igd	12	5	150392492	0.000313469	2.99999e-06	484598	ebi-a-GCST90038684	|| id:ebi-a-GCST90038684	TRUE	reported	igd	4.44107e-05	21.5222	2	1	TRUE
rs145568234	G	T	G	T	0.00750895	0.0149	0.023365	0.0305	FALSE	FALSE	FALSE	prot-a-718	41	6	32247045	0.0834	3301	0.851138	Cathepsin B || id:prot-a-718	Cathepsin B	Cathepsin B || ||	TRUE	igd	16	6	32247045	0.000535523	8.30042e-45	484598	ebi-a-GCST90038684	|| id:ebi-a-GCST90038684	TRUE	reported	igd	0.00040555	196.608	2	1	TRUE
rs17229679	G	A	G	A	0.00220834	-0.0157	0.025829	0.02808	FALSE	FALSE	FALSE	prot-a-718	23	2	199560757	0.0774	3301	0.831764	Cathepsin B || id:prot-a-718	Cathepsin B	Cathepsin B || ||	TRUE	igd	8	2	199560757	0.000462831	1.5e-06	484598	ebi-a-GCST90038684	|| id:ebi-a-GCST90038684	TRUE	reported	igd	4.6977e-05	22.7659	2	1	TRUE
rs17372029	G	A	G	A	0.00108149	0.0317	0.116011	0.13222	FALSE	FALSE	FALSE	prot-a-718	16	7	24285329	0.0373	3301	0.398107	Cathepsin B || id:prot-a-718	Cathepsin B	Cathepsin B || ||	TRUE	igd	22	7	24285329	0.000231613	3.29997e-06	484598	ebi-a-GCST90038684	|| id:ebi-a-GCST90038684	TRUE	reported	igd	4.49902e-05	21.8031	2	1	TRUE
rs1801274	G	A	G	A	-0.000867479	0.001	0.527452	0.53257	FALSE	FALSE	FALSE	prot-a-718	2	1	161479745	0.025	3301	0.977237	Cathepsin B || id:prot-a-718	Cathepsin B	Cathepsin B || ||	TRUE	igd	1	1	161479745	0.000147577	4e-09	484598	ebi-a-GCST90038684	|| id:ebi-a-GCST90038684	TRUE	reported	igd	7.12965e-05	34.5524	2	1	TRUE
rs190371014	G	C	G	C	0.00405926	-0.0655	0.010333	0.01337	FALSE	TRUE	FALSE	prot-a-718	9	10	24415064	0.1243	3301	0.60256	Cathepsin B || id:prot-a-718	Cathepsin B	Cathepsin B || ||	TRUE	igd	30	10	24415064	0.000791062	3.2e-07	484598	ebi-a-GCST90038684	|| id:ebi-a-GCST90038684	TRUE	reported	igd	5.43335e-05	26.3312	2	1	TRUE
rs208346	T	G	T	G	0.000695541	-0.0288	0.40481	0.39974	FALSE	FALSE	FALSE	prot-a-718	20	7	2799686	0.0254	3301	0.25704	Cathepsin B || id:prot-a-718	Cathepsin B	Cathepsin B || ||	TRUE	igd	24	7	2799686	0.000150376	4.09996e-06	484598	ebi-a-GCST90038684	|| id:ebi-a-GCST90038684	TRUE	reported	igd	4.41456e-05	21.3937	2	1	TRUE
rs2212434	T	C	T	C	0.000798942	-0.0075	0.444752	0.4459	FALSE	FALSE	FALSE	prot-a-718	7	11	76281593	0.0245	3301	0.758578	Cathepsin B || id:prot-a-718	Cathepsin B	Cathepsin B || ||	TRUE	igd	33	11	76281593	0.000148103	6.4e-08	484598	ebi-a-GCST90038684	|| id:ebi-a-GCST90038684	TRUE	reported	igd	6.00475e-05	29.1005	2	1	TRUE
rs2342145	G	C	G	C	0.000742146	0.0455	0.3284	0.33732	FALSE	TRUE	FALSE	prot-a-718	10	5	134422299	0.0272	3301	0.0933254	Cathepsin B || id:prot-a-718	Cathepsin B	Cathepsin B || ||	TRUE	igd	11	5	134422299	0.000160299	3.59998e-06	484598	ebi-a-GCST90038684	|| id:ebi-a-GCST90038684	TRUE	reported	igd	4.42299e-05	21.4346	2	1	TRUE
rs2777941	C	A	C	A	0.000843249	0.0323	0.761518	0.76807	FALSE	FALSE	FALSE	prot-a-718	27	20	62319604	0.03	3301	0.281838	Cathepsin B || id:prot-a-718	Cathepsin B	Cathepsin B || ||	TRUE	igd	42	20	62319604	0.000173524	1.09999e-06	484598	ebi-a-GCST90038684	|| id:ebi-a-GCST90038684	TRUE	reported	igd	4.87293e-05	23.6152	2	1	TRUE
rs2838516	C	A	C	A	-0.000803376	0.0019	0.617209	0.61462	FALSE	FALSE	FALSE	prot-a-718	25	21	45612475	0.0258	3301	0.933254	Cathepsin B || id:prot-a-718	Cathepsin B	Cathepsin B || ||	TRUE	igd	46	21	45612475	0.000151618	9.20005e-08	484598	ebi-a-GCST90038684	|| id:ebi-a-GCST90038684	TRUE	reported	igd	5.79335e-05	28.0759	2	1	TRUE
rs3024495	T	C	T	C	0.00128045	-0.0233	0.150476	0.14524	FALSE	FALSE	FALSE	prot-a-718	12	1	206942413	0.0347	3301	0.501187	Cathepsin B || id:prot-a-718	Cathepsin B	Cathepsin B || ||	TRUE	igd	3	1	206942413	0.00020532	4e-10	484598	ebi-a-GCST90038684	|| id:ebi-a-GCST90038684	TRUE	reported	igd	8.02502e-05	38.8921	2	1	TRUE
rs371098047	C	T	C	T	0.000862267	-0.005	0.238581	0.25306	FALSE	FALSE	FALSE	prot-a-718	17	8	625377	0.0311	3301	0.870964	Cathepsin B || id:prot-a-718	Cathepsin B	Cathepsin B || ||	TRUE	igd	27	8	625377	0.000188109	4.20001e-06	484598	ebi-a-GCST90038684	|| id:ebi-a-GCST90038684	TRUE	reported	igd	4.33575e-05	21.0118	2	1	TRUE
rs4676410	A	G	A	G	0.000957642	0.0604	0.210037	0.20312	FALSE	FALSE	FALSE	prot-a-718	24	2	241563739	0.0315	3301	0.0549541	Cathepsin B || id:prot-a-718	Cathepsin B	Cathepsin B || ||	TRUE	igd	7	2	241563739	0.000181912	1.2e-07	484598	ebi-a-GCST90038684	|| id:ebi-a-GCST90038684	TRUE	reported	igd	5.71844e-05	27.7129	2	1	TRUE
rs4817986	T	G	T	G	-0.00119453	0.0115	0.262533	0.2661	FALSE	FALSE	FALSE	prot-a-718	19	21	40465512	0.0279	3301	0.676083	Cathepsin B || id:prot-a-718	Cathepsin B	Cathepsin B || ||	TRUE	igd	45	21	40465512	0.000167002	8.19974e-13	484598	ebi-a-GCST90038684	|| id:ebi-a-GCST90038684	TRUE	reported	igd	0.000105566	51.1622	2	1	TRUE
rs4919342	C	G	C	G	-0.000753701	-0.003	0.527529	0.52062	FALSE	TRUE	TRUE	prot-a-718	30	10	101282553	0.0249	3301	0.912011	Cathepsin B || id:prot-a-718	Cathepsin B	Cathepsin B || ||	TRUE	igd	29	10	101282553	0.000146975	2.99999e-07	484598	ebi-a-GCST90038684	|| id:ebi-a-GCST90038684	TRUE	reported	igd	5.42633e-05	26.2972	2	1	FALSE
rs585590	T	G	T	G	0.000981204	0.0379	0.15342	0.15164	FALSE	FALSE	FALSE	prot-a-718	37	4	176146615	0.0348	3301	0.275423	Cathepsin B || id:prot-a-718	Cathepsin B	Cathepsin B || ||	TRUE	igd	9	4	176146615	0.000205321	1.7e-06	484598	ebi-a-GCST90038684	|| id:ebi-a-GCST90038684	TRUE	reported	igd	4.71248e-05	22.8376	2	1	TRUE
rs6017342	C	A	C	A	0.00094407	-0.016	0.526826	0.51131	FALSE	FALSE	FALSE	prot-a-718	26	20	43065028	0.025	3301	0.524807	Cathepsin B || id:prot-a-718	Cathepsin B	Cathepsin B || ||	TRUE	igd	44	20	43065028	0.000147446	1.5e-10	484598	ebi-a-GCST90038684	|| id:ebi-a-GCST90038684	TRUE	reported	igd	8.4591e-05	40.9959	2	1	TRUE
rs6141652	C	T	C	T	0.000749303	0.0454	0.376833	0.37915	FALSE	FALSE	FALSE	prot-a-718	22	20	30853822	0.026	3301	0.0812831	Cathepsin B || id:prot-a-718	Cathepsin B	Cathepsin B || ||	TRUE	igd	43	20	30853822	0.000152735	8.79995e-07	484598	ebi-a-GCST90038684	|| id:ebi-a-GCST90038684	TRUE	reported	igd	4.96632e-05	24.0678	2	1	TRUE
rs6467597	A	G	A	G	-0.000838478	-0.0502	0.231667	0.26486	FALSE	FALSE	FALSE	prot-a-718	5	7	135248134	0.0302	3301	0.0954993	Cathepsin B || id:prot-a-718	Cathepsin B	Cathepsin B || ||	TRUE	igd	20	7	135248134	0.000180512	2.80001e-06	484598	ebi-a-GCST90038684	|| id:ebi-a-GCST90038684	TRUE	reported	igd	4.45215e-05	21.5759	2	1	TRUE
rs6568689	C	T	C	T	-0.000747165	-0.0041	0.635062	0.63663	FALSE	FALSE	FALSE	prot-a-718	33	6	111942062	0.0259	3301	0.870964	Cathepsin B || id:prot-a-718	Cathepsin B	Cathepsin B || ||	TRUE	igd	17	6	111942062	0.000153864	1e-06	484598	ebi-a-GCST90038684	|| id:ebi-a-GCST90038684	TRUE	reported	igd	4.86582e-05	23.5807	2	1	TRUE
rs7035464	G	A	G	A	0.000820604	-0.018	0.740101	0.73939	FALSE	FALSE	FALSE	prot-a-718	3	9	4875652	0.0282	3301	0.524807	Cathepsin B || id:prot-a-718	Cathepsin B	Cathepsin B || ||	TRUE	igd	28	9	4875652	0.000170471	1.79999e-06	484598	ebi-a-GCST90038684	|| id:ebi-a-GCST90038684	TRUE	reported	igd	4.7815e-05	23.172	2	1	TRUE
rs72670344	T	A	T	A	0.00182785	0.0086	0.037057	0.04054	FALSE	TRUE	FALSE	prot-a-718	43	14	31561777	0.0656	3301	0.891251	Cathepsin B || id:prot-a-718	Cathepsin B	Cathepsin B || ||	TRUE	igd	38	14	31561777	0.000399224	3.79997e-06	484598	ebi-a-GCST90038684	|| id:ebi-a-GCST90038684	TRUE	reported	igd	4.32561e-05	20.9626	2	1	TRUE
rs73187836	C	T	C	T	0.0033016	0.1076	0.010732	0.01237	FALSE	FALSE	FALSE	prot-a-718	42	12	103905069	0.116	3301	0.354813	Cathepsin B || id:prot-a-718	Cathepsin B	Cathepsin B || ||	TRUE	igd	35	12	103905069	0.000716522	3.79997e-06	484598	ebi-a-GCST90038684	|| id:ebi-a-GCST90038684	TRUE	reported	igd	4.38116e-05	21.2319	2	1	TRUE
rs73370726	T	C	T	C	-0.00131289	-0.0234	0.098788	0.09974	FALSE	FALSE	FALSE	prot-a-718	35	10	90852873	0.042	3301	0.57544	Cathepsin B || id:prot-a-718	Cathepsin B	Cathepsin B || ||	TRUE	igd	31	10	90852873	0.000246701	1e-07	484598	ebi-a-GCST90038684	|| id:ebi-a-GCST90038684	TRUE	reported	igd	5.84397e-05	28.3213	2	1	TRUE
rs7539643	T	C	T	C	0.000971189	0.0148	0.309515	0.29937	FALSE	FALSE	FALSE	prot-a-718	34	1	67672911	0.0268	3301	0.57544	Cathepsin B || id:prot-a-718	Cathepsin B	Cathepsin B || ||	TRUE	igd	6	1	67672911	0.000159484	9.09997e-10	484598	ebi-a-GCST90038684	|| id:ebi-a-GCST90038684	TRUE	reported	igd	7.65171e-05	37.0827	2	1	TRUE
rs7553638	G	A	G	A	-0.00109648	-0.0122	0.494973	0.5027	FALSE	FALSE	FALSE	prot-a-718	36	1	20198937	0.0252	3301	0.630957	Cathepsin B || id:prot-a-718	Cathepsin B	Cathepsin B || ||	TRUE	igd	5	1	20198937	0.000147111	8.30042e-14	484598	ebi-a-GCST90038684	|| id:ebi-a-GCST90038684	TRUE	reported	igd	0.000114625	55.5532	2	1	TRUE
rs7554511	A	C	A	C	-0.000870668	0.075	0.286387	0.29687	FALSE	FALSE	FALSE	prot-a-718	11	1	200877562	0.0271	3301	0.00562341	Cathepsin B || id:prot-a-718	Cathepsin B	Cathepsin B || ||	TRUE	igd	2	1	200877562	0.000162357	7.39997e-08	484598	ebi-a-GCST90038684	|| id:ebi-a-GCST90038684	TRUE	reported	igd	5.93411e-05	28.7582	2	1	TRUE
rs75698143	A	G	A	G	-0.00230002	0.0019	0.025171	0.02781	FALSE	FALSE	FALSE	prot-a-718	45	4	150440211	0.0758	3301	0.977237	Cathepsin B || id:prot-a-718	Cathepsin B	Cathepsin B || ||	TRUE	igd	10	4	150440211	0.000468591	7.79992e-07	484598	ebi-a-GCST90038684	|| id:ebi-a-GCST90038684	TRUE	reported	igd	4.97132e-05	24.092	2	1	TRUE
rs78484938	A	C	A	C	0.00205525	-0.0163	0.037077	0.03952	FALSE	FALSE	FALSE	prot-a-718	46	7	17441728	0.067	3301	0.812831	Cathepsin B || id:prot-a-718	Cathepsin B	Cathepsin B || ||	TRUE	igd	23	7	17441728	0.000394617	1.7e-07	484598	ebi-a-GCST90038684	|| id:ebi-a-GCST90038684	TRUE	reported	igd	5.59721e-05	27.1254	2	1	TRUE
rs9260809	G	A	G	A	-0.00093211	0.0068	0.443473	0.43949	FALSE	FALSE	FALSE	prot-a-718	40	6	29941617	0.0249	3301	0.794328	Cathepsin B || id:prot-a-718	Cathepsin B	Cathepsin B || ||	TRUE	igd	15	6	29941617	0.000147583	2.99999e-10	484598	ebi-a-GCST90038684	|| id:ebi-a-GCST90038684	TRUE	reported	igd	8.23084e-05	39.8896	2	1	TRUE
rs990107	G	T	G	T	-0.000865268	0.0305	0.575298	0.57935	FALSE	FALSE	FALSE	prot-a-718	8	7	107476913	0.0255	3301	0.229087	Cathepsin B || id:prot-a-718	Cathepsin B	Cathepsin B || ||	TRUE	igd	21	7	107476913	0.000148264	6.49995e-09	484598	ebi-a-GCST90038684	|| id:ebi-a-GCST90038684	TRUE	reported	igd	7.02777e-05	34.0587	2	1	TRUE
rs9924831	C	T	C	T	-0.00070935	0.0498	0.360206	0.36163	FALSE	FALSE	FALSE	prot-a-718	4	16	23940738	0.0257	3301	0.0524807	Cathepsin B || id:prot-a-718	Cathepsin B	Cathepsin B || ||	TRUE	igd	40	16	23940738	0.000153653	3.89996e-06	484598	ebi-a-GCST90038684	|| id:ebi-a-GCST90038684	TRUE	reported	igd	4.39783e-05	21.3126	2	1	TRUE
Ulcerative colitis → Cathepsin D
rs10995249	T	C	T	C	0.00081028	0.0004	0.364581	0.3643	FALSE	FALSE	FALSE	ebi-a-GCST90012053	4	10	64396916	0.0097	21758	0.9697	Cathepsin D levels || id:ebi-a-GCST90012053	Cathepsin D levels	Cathepsin D levels || ||	TRUE	igd	32	10	64396916	0.000152899	1.09999e-07	484598	ebi-a-GCST90038684	|| id:ebi-a-GCST90038684	TRUE	reported	igd	5.79501e-05	28.084	2	1	TRUE
rs11019541	G	T	G	T	0.000748389	0.0123	0.310219	0.3395	FALSE	FALSE	FALSE	ebi-a-GCST90012053	33	11	88095448	0.0118	21758	0.2996	Cathepsin D levels || id:ebi-a-GCST90012053	Cathepsin D levels	Cathepsin D levels || ||	TRUE	igd	34	11	88095448	0.000161043	2.90001e-06	484598	ebi-a-GCST90038684	|| id:ebi-a-GCST90038684	TRUE	reported	igd	4.45626e-05	21.5958	2	1	TRUE
rs112143178	T	C	T	C	0.0021171	-0.0086	0.029567	0.0344	FALSE	FALSE	FALSE	ebi-a-GCST90012053	40	6	45919926	0.0332	21758	0.7946	Cathepsin D levels || id:ebi-a-GCST90012053	Cathepsin D levels	Cathepsin D levels || ||	TRUE	igd	18	6	45919926	0.000445582	1.7e-06	484598	ebi-a-GCST90038684	|| id:ebi-a-GCST90038684	TRUE	reported	igd	4.65828e-05	22.5749	2	1	TRUE
rs112749594	A	G	A	G	-0.00166736	-0.0165	0.796035	0.737	FALSE	FALSE	FALSE	ebi-a-GCST90012053	19	6	32485397	0.0153	21758	0.2814	Cathepsin D levels || id:ebi-a-GCST90012053	Cathepsin D levels	Cathepsin D levels || ||	TRUE	igd	19	6	32485397	0.0001915	2.49977e-18	484598	ebi-a-GCST90038684	|| id:ebi-a-GCST90038684	TRUE	reported	igd	0.000156413	75.8088	2	1	TRUE
rs11757201	C	G	C	G	0.000982765	0.002	0.213225	0.2077	FALSE	TRUE	FALSE	ebi-a-GCST90012053	15	6	138003822	0.0114	21758	0.8607	Cathepsin D levels || id:ebi-a-GCST90012053	Cathepsin D levels	Cathepsin D levels || ||	TRUE	igd	13	6	138003822	0.000179682	4.30002e-08	484598	ebi-a-GCST90038684	|| id:ebi-a-GCST90038684	TRUE	reported	igd	6.17279e-05	29.915	2	1	TRUE
rs11785002	A	G	A	G	0.000750819	0.0192	0.276456	0.2815	FALSE	FALSE	FALSE	ebi-a-GCST90012053	10	8	61853012	0.0113	21758	0.0899705	Cathepsin D levels || id:ebi-a-GCST90012053	Cathepsin D levels	Cathepsin D levels || ||	TRUE	igd	26	8	61853012	0.000164622	4.70002e-06	484598	ebi-a-GCST90038684	|| id:ebi-a-GCST90038684	TRUE	reported	igd	4.29234e-05	20.8014	2	1	TRUE
rs12064796	A	G	A	G	-0.000842377	0.0043	0.502833	0.5064	FALSE	FALSE	FALSE	ebi-a-GCST90012053	18	1	20141920	0.0101	21758	0.666	Cathepsin D levels || id:ebi-a-GCST90012053	Cathepsin D levels	Cathepsin D levels || ||	TRUE	igd	4	1	20141920	0.000148097	1.40001e-08	484598	ebi-a-GCST90038684	|| id:ebi-a-GCST90038684	TRUE	reported	igd	6.6759e-05	32.3533	2	1	TRUE
rs12209676	G	A	G	A	0.00103108	-0.0049	0.127674	0.1468	FALSE	FALSE	FALSE	ebi-a-GCST90012053	32	6	159787103	0.0136	21758	0.7201	Cathepsin D levels || id:ebi-a-GCST90012053	Cathepsin D levels	Cathepsin D levels || ||	TRUE	igd	14	6	159787103	0.000222218	3.29997e-06	484598	ebi-a-GCST90038684	|| id:ebi-a-GCST90038684	TRUE	reported	igd	4.44248e-05	21.529	2	1	TRUE
rs12306899	C	A	C	A	0.000764096	0.0145	0.40215	0.3829	FALSE	FALSE	FALSE	ebi-a-GCST90012053	9	12	68505416	0.0108	21758	0.1814	Cathepsin D levels || id:ebi-a-GCST90012053	Cathepsin D levels	Cathepsin D levels || ||	TRUE	igd	36	12	68505416	0.000150213	2.90001e-07	484598	ebi-a-GCST90038684	|| id:ebi-a-GCST90038684	TRUE	reported	igd	5.3392e-05	25.8749	2	1	TRUE
rs12445526	G	A	G	A	0.000831988	0.0032	0.25852	0.2564	FALSE	FALSE	FALSE	ebi-a-GCST90012053	20	16	80610632	0.0127	21758	0.8016	Cathepsin D levels || id:ebi-a-GCST90012053	Cathepsin D levels	Cathepsin D levels || ||	TRUE	igd	39	16	80610632	0.000169396	9.49992e-07	484598	ebi-a-GCST90038684	|| id:ebi-a-GCST90038684	TRUE	reported	igd	4.97765e-05	24.1227	2	1	TRUE
rs12720356	C	A	C	A	0.00117428	0.0099	0.093274	0.0826	FALSE	FALSE	FALSE	ebi-a-GCST90012053	1	19	10469975	0.0151	21758	0.5154	Cathepsin D levels || id:ebi-a-GCST90012053	Cathepsin D levels	Cathepsin D levels || ||	TRUE	igd	41	19	10469975	0.000253111	4.09996e-06	484598	ebi-a-GCST90038684	|| id:ebi-a-GCST90038684	TRUE	reported	igd	4.44141e-05	21.5238	2	1	TRUE
rs12869576	T	C	T	C	0.00110036	0.0225	0.145368	0.1383	FALSE	FALSE	FALSE	ebi-a-GCST90012053	31	13	109079218	0.0146	21758	0.1216	Cathepsin D levels || id:ebi-a-GCST90012053	Cathepsin D levels	Cathepsin D levels || ||	TRUE	igd	37	13	109079218	0.000210288	1.7e-07	484598	ebi-a-GCST90038684	|| id:ebi-a-GCST90038684	TRUE	reported	igd	5.64982e-05	27.3803	2	1	TRUE
rs13273255	C	G	C	G	0.00139153	0.0167	0.066363	0.0598	FALSE	TRUE	FALSE	ebi-a-GCST90012053	46	8	129825873	0.0229	21758	0.4654	Cathepsin D levels || id:ebi-a-GCST90012053	Cathepsin D levels	Cathepsin D levels || ||	TRUE	igd	25	8	129825873	0.000294858	2.39999e-06	484598	ebi-a-GCST90038684	|| id:ebi-a-GCST90038684	TRUE	reported	igd	4.59576e-05	22.2719	2	1	TRUE
rs13357936	A	G	A	G	0.00145425	0.001	0.061846	0.0651	FALSE	FALSE	FALSE	ebi-a-GCST90012053	27	5	150392492	0.0175	21758	0.9558	Cathepsin D levels || id:ebi-a-GCST90012053	Cathepsin D levels	Cathepsin D levels || ||	TRUE	igd	12	5	150392492	0.000313469	2.99999e-06	484598	ebi-a-GCST90038684	|| id:ebi-a-GCST90038684	TRUE	reported	igd	4.44107e-05	21.5222	2	1	TRUE
rs145568234	G	T	G	T	0.00750895	0.0152	0.023365	0.0246	FALSE	FALSE	FALSE	ebi-a-GCST90012053	44	6	32247045	0.0476	21758	0.749401	Cathepsin D levels || id:ebi-a-GCST90012053	Cathepsin D levels	Cathepsin D levels || ||	TRUE	igd	16	6	32247045	0.000535523	8.30042e-45	484598	ebi-a-GCST90038684	|| id:ebi-a-GCST90038684	TRUE	reported	igd	0.00040555	196.608	2	1	TRUE
rs17229679	G	A	G	A	0.00220834	-0.0144	0.025829	0.0297	FALSE	FALSE	FALSE	ebi-a-GCST90012053	17	2	199560757	0.0339	21758	0.6708	Cathepsin D levels || id:ebi-a-GCST90012053	Cathepsin D levels	Cathepsin D levels || ||	TRUE	igd	8	2	199560757	0.000462831	1.5e-06	484598	ebi-a-GCST90038684	|| id:ebi-a-GCST90038684	TRUE	reported	igd	4.6977e-05	22.7659	2	1	TRUE
rs17372029	G	A	G	A	0.00108149	-0.0068	0.116011	0.1268	FALSE	FALSE	FALSE	ebi-a-GCST90012053	8	7	24285329	0.0149	21758	0.6466	Cathepsin D levels || id:ebi-a-GCST90012053	Cathepsin D levels	Cathepsin D levels || ||	TRUE	igd	22	7	24285329	0.000231613	3.29997e-06	484598	ebi-a-GCST90038684	|| id:ebi-a-GCST90038684	TRUE	reported	igd	4.49902e-05	21.8031	2	1	TRUE
rs1801274	G	A	G	A	-0.000867479	-0.0091	0.527452	0.496	FALSE	FALSE	FALSE	ebi-a-GCST90012053	3	1	161479745	0.0095	21758	0.3348	Cathepsin D levels || id:ebi-a-GCST90012053	Cathepsin D levels	Cathepsin D levels || ||	TRUE	igd	1	1	161479745	0.000147577	4e-09	484598	ebi-a-GCST90038684	|| id:ebi-a-GCST90038684	TRUE	reported	igd	7.12965e-05	34.5524	2	1	TRUE
rs190371014	G	C	G	C	0.00405926	-0.029	0.010333	0.0103	FALSE	TRUE	FALSE	ebi-a-GCST90012053	35	10	24415064	0.0761	21758	0.703301	Cathepsin D levels || id:ebi-a-GCST90012053	Cathepsin D levels	Cathepsin D levels || ||	TRUE	igd	30	10	24415064	0.000791062	3.2e-07	484598	ebi-a-GCST90038684	|| id:ebi-a-GCST90038684	TRUE	reported	igd	5.43335e-05	26.3312	2	1	TRUE
rs208346	T	G	T	G	0.000695541	0.0003	0.40481	0.3886	FALSE	FALSE	FALSE	ebi-a-GCST90012053	16	7	2799686	0.0097	21758	0.9774	Cathepsin D levels || id:ebi-a-GCST90012053	Cathepsin D levels	Cathepsin D levels || ||	TRUE	igd	24	7	2799686	0.000150376	4.09996e-06	484598	ebi-a-GCST90038684	|| id:ebi-a-GCST90038684	TRUE	reported	igd	4.41456e-05	21.3937	2	1	TRUE
rs2212434	T	C	T	C	0.000798942	-0.0223	0.444752	0.4308	FALSE	FALSE	FALSE	ebi-a-GCST90012053	11	11	76281593	0.0095	21758	0.0184799	Cathepsin D levels || id:ebi-a-GCST90012053	Cathepsin D levels	Cathepsin D levels || ||	TRUE	igd	33	11	76281593	0.000148103	6.4e-08	484598	ebi-a-GCST90038684	|| id:ebi-a-GCST90038684	TRUE	reported	igd	6.00475e-05	29.1005	2	1	TRUE
rs2342145	G	C	G	C	0.000742146	-0.0095	0.3284	0.3299	FALSE	TRUE	FALSE	ebi-a-GCST90012053	14	5	134422299	0.0109	21758	0.3837	Cathepsin D levels || id:ebi-a-GCST90012053	Cathepsin D levels	Cathepsin D levels || ||	TRUE	igd	11	5	134422299	0.000160299	3.59998e-06	484598	ebi-a-GCST90038684	|| id:ebi-a-GCST90038684	TRUE	reported	igd	4.42299e-05	21.4346	2	1	TRUE
rs2777941	C	A	C	A	0.000843249	-0.0231	0.761518	0.7686	FALSE	FALSE	FALSE	ebi-a-GCST90012053	23	20	62319604	0.0111	21758	0.0377303	Cathepsin D levels || id:ebi-a-GCST90012053	Cathepsin D levels	Cathepsin D levels || ||	TRUE	igd	42	20	62319604	0.000173524	1.09999e-06	484598	ebi-a-GCST90038684	|| id:ebi-a-GCST90038684	TRUE	reported	igd	4.87293e-05	23.6152	2	1	TRUE
rs2838516	C	A	C	A	-0.000803376	0.0242	0.617209	0.6064	FALSE	FALSE	FALSE	ebi-a-GCST90012053	22	21	45612475	0.0096	21758	0.0119501	Cathepsin D levels || id:ebi-a-GCST90012053	Cathepsin D levels	Cathepsin D levels || ||	TRUE	igd	46	21	45612475	0.000151618	9.20005e-08	484598	ebi-a-GCST90038684	|| id:ebi-a-GCST90038684	TRUE	reported	igd	5.79335e-05	28.0759	2	1	TRUE
rs3024495	T	C	T	C	0.00128045	0.0029	0.150476	0.1527	FALSE	FALSE	FALSE	ebi-a-GCST90012053	2	1	206942413	0.0125	21758	0.8141	Cathepsin D levels || id:ebi-a-GCST90012053	Cathepsin D levels	Cathepsin D levels || ||	TRUE	igd	3	1	206942413	0.00020532	4e-10	484598	ebi-a-GCST90038684	|| id:ebi-a-GCST90038684	TRUE	reported	igd	8.02502e-05	38.8921	2	1	TRUE
rs371098047	C	T	C	T	0.000862267	0.0237	0.238581	0.2531	FALSE	FALSE	FALSE	ebi-a-GCST90012053	39	8	625377	0.0243	21758	0.3282	Cathepsin D levels || id:ebi-a-GCST90012053	Cathepsin D levels	Cathepsin D levels || ||	TRUE	igd	27	8	625377	0.000188109	4.20001e-06	484598	ebi-a-GCST90038684	|| id:ebi-a-GCST90038684	TRUE	reported	igd	4.33575e-05	21.0118	2	1	TRUE
rs4676410	A	G	A	G	0.000957642	-0.0146	0.210037	0.2137	FALSE	FALSE	FALSE	ebi-a-GCST90012053	38	2	241563739	0.0115	21758	0.2036	Cathepsin D levels || id:ebi-a-GCST90012053	Cathepsin D levels	Cathepsin D levels || ||	TRUE	igd	7	2	241563739	0.000181912	1.2e-07	484598	ebi-a-GCST90038684	|| id:ebi-a-GCST90038684	TRUE	reported	igd	5.71844e-05	27.7129	2	1	TRUE
rs4817986	T	G	T	G	-0.00119453	-0.0091	0.262533	0.2704	FALSE	FALSE	FALSE	ebi-a-GCST90012053	21	21	40465512	0.0105	21758	0.3889	Cathepsin D levels || id:ebi-a-GCST90012053	Cathepsin D levels	Cathepsin D levels || ||	TRUE	igd	45	21	40465512	0.000167002	8.19974e-13	484598	ebi-a-GCST90038684	|| id:ebi-a-GCST90038684	TRUE	reported	igd	0.000105566	51.1622	2	1	TRUE
rs4919342	C	G	C	G	-0.000753701	0.0201	0.527529	0.5372	FALSE	TRUE	TRUE	ebi-a-GCST90012053	12	10	101282553	0.0096	21758	0.03586	Cathepsin D levels || id:ebi-a-GCST90012053	Cathepsin D levels	Cathepsin D levels || ||	TRUE	igd	29	10	101282553	0.000146975	2.99999e-07	484598	ebi-a-GCST90038684	|| id:ebi-a-GCST90038684	TRUE	reported	igd	5.42633e-05	26.2972	2	1	FALSE
rs585590	T	G	T	G	0.000981204	0.0176	0.15342	0.1566	FALSE	FALSE	FALSE	ebi-a-GCST90012053	26	4	176146615	0.014	21758	0.2089	Cathepsin D levels || id:ebi-a-GCST90012053	Cathepsin D levels	Cathepsin D levels || ||	TRUE	igd	9	4	176146615	0.000205321	1.7e-06	484598	ebi-a-GCST90038684	|| id:ebi-a-GCST90038684	TRUE	reported	igd	4.71248e-05	22.8376	2	1	TRUE
rs6017342	C	A	C	A	0.00094407	-0.0202	0.526826	0.529	FALSE	FALSE	FALSE	ebi-a-GCST90012053	5	20	43065028	0.0096	21758	0.0357899	Cathepsin D levels || id:ebi-a-GCST90012053	Cathepsin D levels	Cathepsin D levels || ||	TRUE	igd	44	20	43065028	0.000147446	1.5e-10	484598	ebi-a-GCST90038684	|| id:ebi-a-GCST90038684	TRUE	reported	igd	8.4591e-05	40.9959	2	1	TRUE
rs6141652	C	T	C	T	0.000749303	-0.0125	0.376833	0.3993	FALSE	FALSE	FALSE	ebi-a-GCST90012053	13	20	30853822	0.0104	21758	0.2285	Cathepsin D levels || id:ebi-a-GCST90012053	Cathepsin D levels	Cathepsin D levels || ||	TRUE	igd	43	20	30853822	0.000152735	8.79995e-07	484598	ebi-a-GCST90038684	|| id:ebi-a-GCST90038684	TRUE	reported	igd	4.96632e-05	24.0678	2	1	TRUE
rs6467597	A	G	A	G	-0.000838478	-0.0317	0.231667	0.2403	FALSE	FALSE	FALSE	ebi-a-GCST90012053	25	7	135248134	0.0128	21758	0.0130599	Cathepsin D levels || id:ebi-a-GCST90012053	Cathepsin D levels	Cathepsin D levels || ||	TRUE	igd	20	7	135248134	0.000180512	2.80001e-06	484598	ebi-a-GCST90038684	|| id:ebi-a-GCST90038684	TRUE	reported	igd	4.45215e-05	21.5759	2	1	TRUE
rs6568689	C	T	C	T	-0.000747165	-0.0028	0.635062	0.6372	FALSE	FALSE	FALSE	ebi-a-GCST90012053	28	6	111942062	0.0099	21758	0.7758	Cathepsin D levels || id:ebi-a-GCST90012053	Cathepsin D levels	Cathepsin D levels || ||	TRUE	igd	17	6	111942062	0.000153864	1e-06	484598	ebi-a-GCST90038684	|| id:ebi-a-GCST90038684	TRUE	reported	igd	4.86582e-05	23.5807	2	1	TRUE
rs7035464	G	A	G	A	0.000820604	-0.0071	0.740101	0.7484	FALSE	FALSE	FALSE	ebi-a-GCST90012053	45	9	4875652	0.0115	21758	0.5389	Cathepsin D levels || id:ebi-a-GCST90012053	Cathepsin D levels	Cathepsin D levels || ||	TRUE	igd	28	9	4875652	0.000170471	1.79999e-06	484598	ebi-a-GCST90038684	|| id:ebi-a-GCST90038684	TRUE	reported	igd	4.7815e-05	23.172	2	1	TRUE
rs72670344	T	A	T	A	0.00182785	-0.0368	0.037057	0.0353	FALSE	TRUE	FALSE	ebi-a-GCST90012053	41	14	31561777	0.036	21758	0.3065	Cathepsin D levels || id:ebi-a-GCST90012053	Cathepsin D levels	Cathepsin D levels || ||	TRUE	igd	38	14	31561777	0.000399224	3.79997e-06	484598	ebi-a-GCST90038684	|| id:ebi-a-GCST90038684	TRUE	reported	igd	4.32561e-05	20.9626	2	1	TRUE
rs73187836	C	T	C	T	0.0033016	0.0352	0.010732	0.0104	FALSE	FALSE	FALSE	ebi-a-GCST90012053	36	12	103905069	0.07	21758	0.615399	Cathepsin D levels || id:ebi-a-GCST90012053	Cathepsin D levels	Cathepsin D levels || ||	TRUE	igd	35	12	103905069	0.000716522	3.79997e-06	484598	ebi-a-GCST90038684	|| id:ebi-a-GCST90038684	TRUE	reported	igd	4.38116e-05	21.2319	2	1	TRUE
rs73370726	T	C	T	C	-0.00131289	0.0121	0.098788	0.1085	FALSE	FALSE	FALSE	ebi-a-GCST90012053	34	10	90852873	0.0141	21758	0.3913	Cathepsin D levels || id:ebi-a-GCST90012053	Cathepsin D levels	Cathepsin D levels || ||	TRUE	igd	31	10	90852873	0.000246701	1e-07	484598	ebi-a-GCST90038684	|| id:ebi-a-GCST90038684	TRUE	reported	igd	5.84397e-05	28.3213	2	1	TRUE
rs7539643	T	C	T	C	0.000971189	-0.014	0.309515	0.2904	FALSE	FALSE	FALSE	ebi-a-GCST90012053	43	1	67672911	0.0103	21758	0.1764	Cathepsin D levels || id:ebi-a-GCST90012053	Cathepsin D levels	Cathepsin D levels || ||	TRUE	igd	6	1	67672911	0.000159484	9.09997e-10	484598	ebi-a-GCST90038684	|| id:ebi-a-GCST90038684	TRUE	reported	igd	7.65171e-05	37.0827	2	1	TRUE
rs7553638	G	A	G	A	-0.00109648	-0.0038	0.494973	0.5027	FALSE	FALSE	FALSE	ebi-a-GCST90012053	6	1	20198937	0.0095	21758	0.690799	Cathepsin D levels || id:ebi-a-GCST90012053	Cathepsin D levels	Cathepsin D levels || ||	TRUE	igd	5	1	20198937	0.000147111	8.30042e-14	484598	ebi-a-GCST90038684	|| id:ebi-a-GCST90038684	TRUE	reported	igd	0.000114625	55.5532	2	1	TRUE
rs7554511	A	C	A	C	-0.000870668	-0.0036	0.286387	0.2738	FALSE	FALSE	FALSE	ebi-a-GCST90012053	42	1	200877562	0.0105	21758	0.7358	Cathepsin D levels || id:ebi-a-GCST90012053	Cathepsin D levels	Cathepsin D levels || ||	TRUE	igd	2	1	200877562	0.000162357	7.39997e-08	484598	ebi-a-GCST90038684	|| id:ebi-a-GCST90038684	TRUE	reported	igd	5.93411e-05	28.7582	2	1	TRUE
rs75698143	A	G	A	G	-0.00230002	-0.0342	0.025171	0.0245	FALSE	FALSE	FALSE	ebi-a-GCST90012053	37	4	150440211	0.0437	21758	0.4339	Cathepsin D levels || id:ebi-a-GCST90012053	Cathepsin D levels	Cathepsin D levels || ||	TRUE	igd	10	4	150440211	0.000468591	7.79992e-07	484598	ebi-a-GCST90038684	|| id:ebi-a-GCST90038684	TRUE	reported	igd	4.97132e-05	24.092	2	1	TRUE
rs78484938	A	C	A	C	0.00205525	0.0187	0.037077	0.0351	FALSE	FALSE	FALSE	ebi-a-GCST90012053	7	7	17441728	0.0353	21758	0.596499	Cathepsin D levels || id:ebi-a-GCST90012053	Cathepsin D levels	Cathepsin D levels || ||	TRUE	igd	23	7	17441728	0.000394617	1.7e-07	484598	ebi-a-GCST90038684	|| id:ebi-a-GCST90038684	TRUE	reported	igd	5.59721e-05	27.1254	2	1	TRUE
rs9260809	G	A	G	A	-0.00093211	-0.0122	0.443473	0.4105	FALSE	FALSE	FALSE	ebi-a-GCST90012053	29	6	29941617	0.0102	21758	0.2324	Cathepsin D levels || id:ebi-a-GCST90012053	Cathepsin D levels	Cathepsin D levels || ||	TRUE	igd	15	6	29941617	0.000147583	2.99999e-10	484598	ebi-a-GCST90038684	|| id:ebi-a-GCST90038684	TRUE	reported	igd	8.23084e-05	39.8896	2	1	TRUE
rs990107	G	T	G	T	-0.000865268	-0.0029	0.575298	0.565	FALSE	FALSE	FALSE	ebi-a-GCST90012053	24	7	107476913	0.0101	21758	0.772499	Cathepsin D levels || id:ebi-a-GCST90012053	Cathepsin D levels	Cathepsin D levels || ||	TRUE	igd	21	7	107476913	0.000148264	6.49995e-09	484598	ebi-a-GCST90038684	|| id:ebi-a-GCST90038684	TRUE	reported	igd	7.02777e-05	34.0587	2	1	TRUE
rs9924831	C	T	C	T	-0.00070935	-0.0079	0.360206	0.3674	FALSE	FALSE	FALSE	ebi-a-GCST90012053	30	16	23940738	0.0102	21758	0.4395	Cathepsin D levels || id:ebi-a-GCST90012053	Cathepsin D levels	Cathepsin D levels || ||	TRUE	igd	40	16	23940738	0.000153653	3.89996e-06	484598	ebi-a-GCST90038684	|| id:ebi-a-GCST90038684	TRUE	reported	igd	4.39783e-05	21.3126	2	1	TRUE
Ulcerative colitis → Cathepsin E
rs10995249	T	C	T	C	0.00081028	0.0358	0.364581	0.37102	FALSE	FALSE	FALSE	prot-a-720	28	10	64396916	0.0256	3301	0.162181	Cathepsin E || id:prot-a-720	Cathepsin E	Cathepsin E || ||	TRUE	igd	32	10	64396916	0.000152899	1.09999e-07	484598	ebi-a-GCST90038684	|| id:ebi-a-GCST90038684	TRUE	reported	igd	5.79501e-05	28.084	2	1	TRUE
rs11019541	G	T	G	T	0.000748389	0.0481	0.310219	0.30201	FALSE	FALSE	FALSE	prot-a-720	44	11	88095448	0.0265	3301	0.0691831	Cathepsin E || id:prot-a-720	Cathepsin E	Cathepsin E || ||	TRUE	igd	34	11	88095448	0.000161043	2.90001e-06	484598	ebi-a-GCST90038684	|| id:ebi-a-GCST90038684	TRUE	reported	igd	4.45626e-05	21.5958	2	1	TRUE
rs112143178	T	C	T	C	0.0021171	0.1563	0.029567	0.03294	FALSE	FALSE	FALSE	prot-a-720	13	6	45919926	0.0738	3301	0.0338844	Cathepsin E || id:prot-a-720	Cathepsin E	Cathepsin E || ||	TRUE	igd	18	6	45919926	0.000445582	1.7e-06	484598	ebi-a-GCST90038684	|| id:ebi-a-GCST90038684	TRUE	reported	igd	4.65828e-05	22.5749	2	1	TRUE
rs112749594	A	G	A	G	-0.00166736	-0.055	0.796035	0.80723	FALSE	FALSE	FALSE	prot-a-720	41	6	32485397	0.0359	3301	0.125893	Cathepsin E || id:prot-a-720	Cathepsin E	Cathepsin E || ||	TRUE	igd	19	6	32485397	0.0001915	2.49977e-18	484598	ebi-a-GCST90038684	|| id:ebi-a-GCST90038684	TRUE	reported	igd	0.000156413	75.8088	2	1	TRUE
rs11757201	C	G	C	G	0.000982765	-0.0181	0.213225	0.22241	FALSE	TRUE	FALSE	prot-a-720	35	6	138003822	0.0298	3301	0.537032	Cathepsin E || id:prot-a-720	Cathepsin E	Cathepsin E || ||	TRUE	igd	13	6	138003822	0.000179682	4.30002e-08	484598	ebi-a-GCST90038684	|| id:ebi-a-GCST90038684	TRUE	reported	igd	6.17279e-05	29.915	2	1	TRUE
rs11785002	A	G	A	G	0.000750819	-0.0432	0.276456	0.26417	FALSE	FALSE	FALSE	prot-a-720	21	8	61853012	0.0286	3301	0.131826	Cathepsin E || id:prot-a-720	Cathepsin E	Cathepsin E || ||	TRUE	igd	26	8	61853012	0.000164622	4.70002e-06	484598	ebi-a-GCST90038684	|| id:ebi-a-GCST90038684	TRUE	reported	igd	4.29234e-05	20.8014	2	1	TRUE
rs12064796	A	G	A	G	-0.000842377	-0.0329	0.502833	0.5022	FALSE	FALSE	FALSE	prot-a-720	23	1	20141920	0.0253	3301	0.190546	Cathepsin E || id:prot-a-720	Cathepsin E	Cathepsin E || ||	TRUE	igd	4	1	20141920	0.000148097	1.40001e-08	484598	ebi-a-GCST90038684	|| id:ebi-a-GCST90038684	TRUE	reported	igd	6.6759e-05	32.3533	2	1	TRUE
rs12209676	G	A	G	A	0.00103108	-0.0221	0.127674	0.13684	FALSE	FALSE	FALSE	prot-a-720	42	6	159787103	0.0365	3301	0.549541	Cathepsin E || id:prot-a-720	Cathepsin E	Cathepsin E || ||	TRUE	igd	14	6	159787103	0.000222218	3.29997e-06	484598	ebi-a-GCST90038684	|| id:ebi-a-GCST90038684	TRUE	reported	igd	4.44248e-05	21.529	2	1	TRUE
rs12306899	C	A	C	A	0.000764096	0.0151	0.40215	0.40519	FALSE	FALSE	FALSE	prot-a-720	29	12	68505416	0.0254	3301	0.549541	Cathepsin E || id:prot-a-720	Cathepsin E	Cathepsin E || ||	TRUE	igd	36	12	68505416	0.000150213	2.90001e-07	484598	ebi-a-GCST90038684	|| id:ebi-a-GCST90038684	TRUE	reported	igd	5.3392e-05	25.8749	2	1	TRUE
rs12445526	G	A	G	A	0.000831988	-0.0274	0.25852	0.25784	FALSE	FALSE	FALSE	prot-a-720	22	16	80610632	0.0285	3301	0.338844	Cathepsin E || id:prot-a-720	Cathepsin E	Cathepsin E || ||	TRUE	igd	39	16	80610632	0.000169396	9.49992e-07	484598	ebi-a-GCST90038684	|| id:ebi-a-GCST90038684	TRUE	reported	igd	4.97765e-05	24.1227	2	1	TRUE
rs12720356	C	A	C	A	0.00117428	-0.0184	0.093274	0.10058	FALSE	FALSE	FALSE	prot-a-720	46	19	10469975	0.0411	3301	0.660693	Cathepsin E || id:prot-a-720	Cathepsin E	Cathepsin E || ||	TRUE	igd	41	19	10469975	0.000253111	4.09996e-06	484598	ebi-a-GCST90038684	|| id:ebi-a-GCST90038684	TRUE	reported	igd	4.44141e-05	21.5238	2	1	TRUE
rs12869576	T	C	T	C	0.00110036	0.009	0.145368	0.15499	FALSE	FALSE	FALSE	prot-a-720	27	13	109079218	0.0357	3301	0.794328	Cathepsin E || id:prot-a-720	Cathepsin E	Cathepsin E || ||	TRUE	igd	37	13	109079218	0.000210288	1.7e-07	484598	ebi-a-GCST90038684	|| id:ebi-a-GCST90038684	TRUE	reported	igd	5.64982e-05	27.3803	2	1	TRUE
rs13273255	C	G	C	G	0.00139153	0.0009	0.066363	0.06106	FALSE	TRUE	FALSE	prot-a-720	36	8	129825873	0.0529	3301	0.977237	Cathepsin E || id:prot-a-720	Cathepsin E	Cathepsin E || ||	TRUE	igd	25	8	129825873	0.000294858	2.39999e-06	484598	ebi-a-GCST90038684	|| id:ebi-a-GCST90038684	TRUE	reported	igd	4.59576e-05	22.2719	2	1	TRUE
rs13357936	A	G	A	G	0.00145425	0.0306	0.061846	0.06113	FALSE	FALSE	FALSE	prot-a-720	39	5	150392492	0.0531	3301	0.562341	Cathepsin E || id:prot-a-720	Cathepsin E	Cathepsin E || ||	TRUE	igd	12	5	150392492	0.000313469	2.99999e-06	484598	ebi-a-GCST90038684	|| id:ebi-a-GCST90038684	TRUE	reported	igd	4.44107e-05	21.5222	2	1	TRUE
rs145568234	G	T	G	T	0.00750895	0.0466	0.023365	0.0305	FALSE	FALSE	FALSE	prot-a-720	12	6	32247045	0.0834	3301	0.57544	Cathepsin E || id:prot-a-720	Cathepsin E	Cathepsin E || ||	TRUE	igd	16	6	32247045	0.000535523	8.30042e-45	484598	ebi-a-GCST90038684	|| id:ebi-a-GCST90038684	TRUE	reported	igd	0.00040555	196.608	2	1	TRUE
rs17229679	G	A	G	A	0.00220834	0.0528	0.025829	0.02808	FALSE	FALSE	FALSE	prot-a-720	15	2	199560757	0.0774	3301	0.489779	Cathepsin E || id:prot-a-720	Cathepsin E	Cathepsin E || ||	TRUE	igd	8	2	199560757	0.000462831	1.5e-06	484598	ebi-a-GCST90038684	|| id:ebi-a-GCST90038684	TRUE	reported	igd	4.6977e-05	22.7659	2	1	TRUE
rs17372029	G	A	G	A	0.00108149	-0.0319	0.116011	0.13222	FALSE	FALSE	FALSE	prot-a-720	25	7	24285329	0.0373	3301	0.389045	Cathepsin E || id:prot-a-720	Cathepsin E	Cathepsin E || ||	TRUE	igd	22	7	24285329	0.000231613	3.29997e-06	484598	ebi-a-GCST90038684	|| id:ebi-a-GCST90038684	TRUE	reported	igd	4.49902e-05	21.8031	2	1	TRUE
rs1801274	G	A	G	A	-0.000867479	0.0306	0.527452	0.53257	FALSE	FALSE	FALSE	prot-a-720	30	1	161479745	0.025	3301	0.218776	Cathepsin E || id:prot-a-720	Cathepsin E	Cathepsin E || ||	TRUE	igd	1	1	161479745	0.000147577	4e-09	484598	ebi-a-GCST90038684	|| id:ebi-a-GCST90038684	TRUE	reported	igd	7.12965e-05	34.5524	2	1	TRUE
rs190371014	G	C	G	C	0.00405926	0.1844	0.010333	0.01337	FALSE	TRUE	FALSE	prot-a-720	6	10	24415064	0.1244	3301	0.138038	Cathepsin E || id:prot-a-720	Cathepsin E	Cathepsin E || ||	TRUE	igd	30	10	24415064	0.000791062	3.2e-07	484598	ebi-a-GCST90038684	|| id:ebi-a-GCST90038684	TRUE	reported	igd	5.43335e-05	26.3312	2	1	TRUE
rs208346	T	G	T	G	0.000695541	0.0516	0.40481	0.39974	FALSE	FALSE	FALSE	prot-a-720	37	7	2799686	0.0254	3301	0.0416869	Cathepsin E || id:prot-a-720	Cathepsin E	Cathepsin E || ||	TRUE	igd	24	7	2799686	0.000150376	4.09996e-06	484598	ebi-a-GCST90038684	|| id:ebi-a-GCST90038684	TRUE	reported	igd	4.41456e-05	21.3937	2	1	TRUE
rs2212434	T	C	T	C	0.000798942	-0.0263	0.444752	0.4459	FALSE	FALSE	FALSE	prot-a-720	18	11	76281593	0.0245	3301	0.281838	Cathepsin E || id:prot-a-720	Cathepsin E	Cathepsin E || ||	TRUE	igd	33	11	76281593	0.000148103	6.4e-08	484598	ebi-a-GCST90038684	|| id:ebi-a-GCST90038684	TRUE	reported	igd	6.00475e-05	29.1005	2	1	TRUE
rs2342145	G	C	G	C	0.000742146	0.0207	0.3284	0.33732	FALSE	TRUE	FALSE	prot-a-720	3	5	134422299	0.0272	3301	0.446684	Cathepsin E || id:prot-a-720	Cathepsin E	Cathepsin E || ||	TRUE	igd	11	5	134422299	0.000160299	3.59998e-06	484598	ebi-a-GCST90038684	|| id:ebi-a-GCST90038684	TRUE	reported	igd	4.42299e-05	21.4346	2	1	TRUE
rs2777941	C	A	C	A	0.000843249	0.0534	0.761518	0.76807	FALSE	FALSE	FALSE	prot-a-720	33	20	62319604	0.03	3301	0.074131	Cathepsin E || id:prot-a-720	Cathepsin E	Cathepsin E || ||	TRUE	igd	42	20	62319604	0.000173524	1.09999e-06	484598	ebi-a-GCST90038684	|| id:ebi-a-GCST90038684	TRUE	reported	igd	4.87293e-05	23.6152	2	1	TRUE
rs2838516	C	A	C	A	-0.000803376	0.0123	0.617209	0.61462	FALSE	FALSE	FALSE	prot-a-720	10	21	45612475	0.0258	3301	0.630957	Cathepsin E || id:prot-a-720	Cathepsin E	Cathepsin E || ||	TRUE	igd	46	21	45612475	0.000151618	9.20005e-08	484598	ebi-a-GCST90038684	|| id:ebi-a-GCST90038684	TRUE	reported	igd	5.79335e-05	28.0759	2	1	TRUE
rs3024495	T	C	T	C	0.00128045	0.0273	0.150476	0.14524	FALSE	FALSE	FALSE	prot-a-720	31	1	206942413	0.0347	3301	0.426581	Cathepsin E || id:prot-a-720	Cathepsin E	Cathepsin E || ||	TRUE	igd	3	1	206942413	0.00020532	4e-10	484598	ebi-a-GCST90038684	|| id:ebi-a-GCST90038684	TRUE	reported	igd	8.02502e-05	38.8921	2	1	TRUE
rs371098047	C	T	C	T	0.000862267	-0.0227	0.238581	0.25306	FALSE	FALSE	FALSE	prot-a-720	20	8	625377	0.0311	3301	0.467735	Cathepsin E || id:prot-a-720	Cathepsin E	Cathepsin E || ||	TRUE	igd	27	8	625377	0.000188109	4.20001e-06	484598	ebi-a-GCST90038684	|| id:ebi-a-GCST90038684	TRUE	reported	igd	4.33575e-05	21.0118	2	1	TRUE
rs4676410	A	G	A	G	0.000957642	-0.0173	0.210037	0.20312	FALSE	FALSE	FALSE	prot-a-720	4	2	241563739	0.0315	3301	0.588844	Cathepsin E || id:prot-a-720	Cathepsin E	Cathepsin E || ||	TRUE	igd	7	2	241563739	0.000181912	1.2e-07	484598	ebi-a-GCST90038684	|| id:ebi-a-GCST90038684	TRUE	reported	igd	5.71844e-05	27.7129	2	1	TRUE
rs4817986	T	G	T	G	-0.00119453	0.0356	0.262533	0.2661	FALSE	FALSE	FALSE	prot-a-720	45	21	40465512	0.0279	3301	0.199526	Cathepsin E || id:prot-a-720	Cathepsin E	Cathepsin E || ||	TRUE	igd	45	21	40465512	0.000167002	8.19974e-13	484598	ebi-a-GCST90038684	|| id:ebi-a-GCST90038684	TRUE	reported	igd	0.000105566	51.1622	2	1	TRUE
rs4919342	C	G	C	G	-0.000753701	-0.0069	0.527529	0.52062	FALSE	TRUE	TRUE	prot-a-720	19	10	101282553	0.0249	3301	0.776247	Cathepsin E || id:prot-a-720	Cathepsin E	Cathepsin E || ||	TRUE	igd	29	10	101282553	0.000146975	2.99999e-07	484598	ebi-a-GCST90038684	|| id:ebi-a-GCST90038684	TRUE	reported	igd	5.42633e-05	26.2972	2	1	FALSE
rs585590	T	G	T	G	0.000981204	-0.0112	0.15342	0.15164	FALSE	FALSE	FALSE	prot-a-720	24	4	176146615	0.0348	3301	0.74131	Cathepsin E || id:prot-a-720	Cathepsin E	Cathepsin E || ||	TRUE	igd	9	4	176146615	0.000205321	1.7e-06	484598	ebi-a-GCST90038684	|| id:ebi-a-GCST90038684	TRUE	reported	igd	4.71248e-05	22.8376	2	1	TRUE
rs6017342	C	A	C	A	0.00094407	0.0305	0.526826	0.51131	FALSE	FALSE	FALSE	prot-a-720	34	20	43065028	0.025	3301	0.223872	Cathepsin E || id:prot-a-720	Cathepsin E	Cathepsin E || ||	TRUE	igd	44	20	43065028	0.000147446	1.5e-10	484598	ebi-a-GCST90038684	|| id:ebi-a-GCST90038684	TRUE	reported	igd	8.4591e-05	40.9959	2	1	TRUE
rs6141652	C	T	C	T	0.000749303	0.0162	0.376833	0.37915	FALSE	FALSE	FALSE	prot-a-720	11	20	30853822	0.0261	3301	0.537032	Cathepsin E || id:prot-a-720	Cathepsin E	Cathepsin E || ||	TRUE	igd	43	20	30853822	0.000152735	8.79995e-07	484598	ebi-a-GCST90038684	|| id:ebi-a-GCST90038684	TRUE	reported	igd	4.96632e-05	24.0678	2	1	TRUE
rs6467597	A	G	A	G	-0.000838478	0.0068	0.231667	0.26486	FALSE	FALSE	FALSE	prot-a-720	5	7	135248134	0.0302	3301	0.831764	Cathepsin E || id:prot-a-720	Cathepsin E	Cathepsin E || ||	TRUE	igd	20	7	135248134	0.000180512	2.80001e-06	484598	ebi-a-GCST90038684	|| id:ebi-a-GCST90038684	TRUE	reported	igd	4.45215e-05	21.5759	2	1	TRUE
rs6568689	C	T	C	T	-0.000747165	-0.0351	0.635062	0.63663	FALSE	FALSE	FALSE	prot-a-720	26	6	111942062	0.0259	3301	0.17378	Cathepsin E || id:prot-a-720	Cathepsin E	Cathepsin E || ||	TRUE	igd	17	6	111942062	0.000153864	1e-06	484598	ebi-a-GCST90038684	|| id:ebi-a-GCST90038684	TRUE	reported	igd	4.86582e-05	23.5807	2	1	TRUE
rs7035464	G	A	G	A	0.000820604	-0.0398	0.740101	0.73939	FALSE	FALSE	FALSE	prot-a-720	9	9	4875652	0.0281	3301	0.158489	Cathepsin E || id:prot-a-720	Cathepsin E	Cathepsin E || ||	TRUE	igd	28	9	4875652	0.000170471	1.79999e-06	484598	ebi-a-GCST90038684	|| id:ebi-a-GCST90038684	TRUE	reported	igd	4.7815e-05	23.172	2	1	TRUE
rs72670344	T	A	T	A	0.00182785	0.0107	0.037057	0.04054	FALSE	TRUE	FALSE	prot-a-720	7	14	31561777	0.0656	3301	0.870964	Cathepsin E || id:prot-a-720	Cathepsin E	Cathepsin E || ||	TRUE	igd	38	14	31561777	0.000399224	3.79997e-06	484598	ebi-a-GCST90038684	|| id:ebi-a-GCST90038684	TRUE	reported	igd	4.32561e-05	20.9626	2	1	TRUE
rs73187836	C	T	C	T	0.0033016	-0.0224	0.010732	0.01237	FALSE	FALSE	FALSE	prot-a-720	16	12	103905069	0.116	3301	0.851138	Cathepsin E || id:prot-a-720	Cathepsin E	Cathepsin E || ||	TRUE	igd	35	12	103905069	0.000716522	3.79997e-06	484598	ebi-a-GCST90038684	|| id:ebi-a-GCST90038684	TRUE	reported	igd	4.38116e-05	21.2319	2	1	TRUE
rs73370726	T	C	T	C	-0.00131289	-0.0057	0.098788	0.09974	FALSE	FALSE	FALSE	prot-a-720	17	10	90852873	0.042	3301	0.891251	Cathepsin E || id:prot-a-720	Cathepsin E	Cathepsin E || ||	TRUE	igd	31	10	90852873	0.000246701	1e-07	484598	ebi-a-GCST90038684	|| id:ebi-a-GCST90038684	TRUE	reported	igd	5.84397e-05	28.3213	2	1	TRUE
rs7539643	T	C	T	C	0.000971189	0.0452	0.309515	0.29937	FALSE	FALSE	FALSE	prot-a-720	38	1	67672911	0.0268	3301	0.0912011	Cathepsin E || id:prot-a-720	Cathepsin E	Cathepsin E || ||	TRUE	igd	6	1	67672911	0.000159484	9.09997e-10	484598	ebi-a-GCST90038684	|| id:ebi-a-GCST90038684	TRUE	reported	igd	7.65171e-05	37.0827	2	1	TRUE
rs7553638	G	A	G	A	-0.00109648	-0.0172	0.494973	0.5027	FALSE	FALSE	FALSE	prot-a-720	43	1	20198937	0.0252	3301	0.489779	Cathepsin E || id:prot-a-720	Cathepsin E	Cathepsin E || ||	TRUE	igd	5	1	20198937	0.000147111	8.30042e-14	484598	ebi-a-GCST90038684	|| id:ebi-a-GCST90038684	TRUE	reported	igd	0.000114625	55.5532	2	1	TRUE
rs7554511	A	C	A	C	-0.000870668	0.0243	0.286387	0.29687	FALSE	FALSE	FALSE	prot-a-720	32	1	200877562	0.0271	3301	0.371535	Cathepsin E || id:prot-a-720	Cathepsin E	Cathepsin E || ||	TRUE	igd	2	1	200877562	0.000162357	7.39997e-08	484598	ebi-a-GCST90038684	|| id:ebi-a-GCST90038684	TRUE	reported	igd	5.93411e-05	28.7582	2	1	TRUE
rs75698143	A	G	A	G	-0.00230002	-0.0041	0.025171	0.02781	FALSE	FALSE	FALSE	prot-a-720	14	4	150440211	0.0758	3301	0.954993	Cathepsin E || id:prot-a-720	Cathepsin E	Cathepsin E || ||	TRUE	igd	10	4	150440211	0.000468591	7.79992e-07	484598	ebi-a-GCST90038684	|| id:ebi-a-GCST90038684	TRUE	reported	igd	4.97132e-05	24.092	2	1	TRUE
rs78484938	A	C	A	C	0.00205525	0.0352	0.037077	0.03952	FALSE	FALSE	FALSE	prot-a-720	2	7	17441728	0.067	3301	0.60256	Cathepsin E || id:prot-a-720	Cathepsin E	Cathepsin E || ||	TRUE	igd	23	7	17441728	0.000394617	1.7e-07	484598	ebi-a-GCST90038684	|| id:ebi-a-GCST90038684	TRUE	reported	igd	5.59721e-05	27.1254	2	1	TRUE
rs9260809	G	A	G	A	-0.00093211	-0.022	0.443473	0.43949	FALSE	FALSE	FALSE	prot-a-720	40	6	29941617	0.0249	3301	0.380189	Cathepsin E || id:prot-a-720	Cathepsin E	Cathepsin E || ||	TRUE	igd	15	6	29941617	0.000147583	2.99999e-10	484598	ebi-a-GCST90038684	|| id:ebi-a-GCST90038684	TRUE	reported	igd	8.23084e-05	39.8896	2	1	TRUE
rs990107	G	T	G	T	-0.000865268	0.0175	0.575298	0.57935	FALSE	FALSE	FALSE	prot-a-720	1	7	107476913	0.0255	3301	0.489779	Cathepsin E || id:prot-a-720	Cathepsin E	Cathepsin E || ||	TRUE	igd	21	7	107476913	0.000148264	6.49995e-09	484598	ebi-a-GCST90038684	|| id:ebi-a-GCST90038684	TRUE	reported	igd	7.02777e-05	34.0587	2	1	TRUE
rs9924831	C	T	C	T	-0.00070935	0.0412	0.360206	0.36163	FALSE	FALSE	FALSE	prot-a-720	8	16	23940738	0.0257	3301	0.107152	Cathepsin E || id:prot-a-720	Cathepsin E	Cathepsin E || ||	TRUE	igd	40	16	23940738	0.000153653	3.89996e-06	484598	ebi-a-GCST90038684	|| id:ebi-a-GCST90038684	TRUE	reported	igd	4.39783e-05	21.3126	2	1	TRUE
Ulcerative colitis → Cathepsin F
rs10995249	T	C	T	C	0.00081028	0.0164	0.364581	0.37102	FALSE	FALSE	FALSE	prot-a-722	39	10	64396916	0.0256	3301	0.524807	Cathepsin F || id:prot-a-722	Cathepsin F	Cathepsin F || ||	TRUE	igd	32	10	64396916	0.000152899	1.09999e-07	484598	ebi-a-GCST90038684	|| id:ebi-a-GCST90038684	TRUE	reported	igd	5.79501e-05	28.084	2	1	TRUE
rs11019541	G	T	G	T	0.000748389	0.0213	0.310219	0.30201	FALSE	FALSE	FALSE	prot-a-722	11	11	88095448	0.0265	3301	0.416869	Cathepsin F || id:prot-a-722	Cathepsin F	Cathepsin F || ||	TRUE	igd	34	11	88095448	0.000161043	2.90001e-06	484598	ebi-a-GCST90038684	|| id:ebi-a-GCST90038684	TRUE	reported	igd	4.45626e-05	21.5958	2	1	TRUE
rs112143178	T	C	T	C	0.0021171	0.0109	0.029567	0.03294	FALSE	FALSE	FALSE	prot-a-722	42	6	45919926	0.0738	3301	0.891251	Cathepsin F || id:prot-a-722	Cathepsin F	Cathepsin F || ||	TRUE	igd	18	6	45919926	0.000445582	1.7e-06	484598	ebi-a-GCST90038684	|| id:ebi-a-GCST90038684	TRUE	reported	igd	4.65828e-05	22.5749	2	1	TRUE
rs112749594	A	G	A	G	-0.00166736	-0.0323	0.796035	0.80723	FALSE	FALSE	FALSE	prot-a-722	30	6	32485397	0.0359	3301	0.371535	Cathepsin F || id:prot-a-722	Cathepsin F	Cathepsin F || ||	TRUE	igd	19	6	32485397	0.0001915	2.49977e-18	484598	ebi-a-GCST90038684	|| id:ebi-a-GCST90038684	TRUE	reported	igd	0.000156413	75.8088	2	1	TRUE
rs11757201	C	G	C	G	0.000982765	-0.0374	0.213225	0.22241	FALSE	TRUE	FALSE	prot-a-722	28	6	138003822	0.0298	3301	0.20893	Cathepsin F || id:prot-a-722	Cathepsin F	Cathepsin F || ||	TRUE	igd	13	6	138003822	0.000179682	4.30002e-08	484598	ebi-a-GCST90038684	|| id:ebi-a-GCST90038684	TRUE	reported	igd	6.17279e-05	29.915	2	1	TRUE
rs11785002	A	G	A	G	0.000750819	0.0034	0.276456	0.26417	FALSE	FALSE	FALSE	prot-a-722	12	8	61853012	0.0286	3301	0.912011	Cathepsin F || id:prot-a-722	Cathepsin F	Cathepsin F || ||	TRUE	igd	26	8	61853012	0.000164622	4.70002e-06	484598	ebi-a-GCST90038684	|| id:ebi-a-GCST90038684	TRUE	reported	igd	4.29234e-05	20.8014	2	1	TRUE
rs12064796	A	G	A	G	-0.000842377	0.0453	0.502833	0.5022	FALSE	FALSE	FALSE	prot-a-722	21	1	20141920	0.0252	3301	0.0724436	Cathepsin F || id:prot-a-722	Cathepsin F	Cathepsin F || ||	TRUE	igd	4	1	20141920	0.000148097	1.40001e-08	484598	ebi-a-GCST90038684	|| id:ebi-a-GCST90038684	TRUE	reported	igd	6.6759e-05	32.3533	2	1	TRUE
rs12209676	G	A	G	A	0.00103108	-0.0166	0.127674	0.13684	FALSE	FALSE	FALSE	prot-a-722	43	6	159787103	0.0365	3301	0.645654	Cathepsin F || id:prot-a-722	Cathepsin F	Cathepsin F || ||	TRUE	igd	14	6	159787103	0.000222218	3.29997e-06	484598	ebi-a-GCST90038684	|| id:ebi-a-GCST90038684	TRUE	reported	igd	4.44248e-05	21.529	2	1	TRUE
rs12306899	C	A	C	A	0.000764096	-0.0229	0.40215	0.40519	FALSE	FALSE	FALSE	prot-a-722	35	12	68505416	0.0253	3301	0.363078	Cathepsin F || id:prot-a-722	Cathepsin F	Cathepsin F || ||	TRUE	igd	36	12	68505416	0.000150213	2.90001e-07	484598	ebi-a-GCST90038684	|| id:ebi-a-GCST90038684	TRUE	reported	igd	5.3392e-05	25.8749	2	1	TRUE
rs12445526	G	A	G	A	0.000831988	-0.0387	0.25852	0.25784	FALSE	FALSE	FALSE	prot-a-722	29	16	80610632	0.0285	3301	0.17378	Cathepsin F || id:prot-a-722	Cathepsin F	Cathepsin F || ||	TRUE	igd	39	16	80610632	0.000169396	9.49992e-07	484598	ebi-a-GCST90038684	|| id:ebi-a-GCST90038684	TRUE	reported	igd	4.97765e-05	24.1227	2	1	TRUE
rs12720356	C	A	C	A	0.00117428	-0.0241	0.093274	0.10058	FALSE	FALSE	FALSE	prot-a-722	17	19	10469975	0.041	3301	0.562341	Cathepsin F || id:prot-a-722	Cathepsin F	Cathepsin F || ||	TRUE	igd	41	19	10469975	0.000253111	4.09996e-06	484598	ebi-a-GCST90038684	|| id:ebi-a-GCST90038684	TRUE	reported	igd	4.44141e-05	21.5238	2	1	TRUE
rs12869576	T	C	T	C	0.00110036	0.03	0.145368	0.15499	FALSE	FALSE	FALSE	prot-a-722	36	13	109079218	0.0357	3301	0.398107	Cathepsin F || id:prot-a-722	Cathepsin F	Cathepsin F || ||	TRUE	igd	37	13	109079218	0.000210288	1.7e-07	484598	ebi-a-GCST90038684	|| id:ebi-a-GCST90038684	TRUE	reported	igd	5.64982e-05	27.3803	2	1	TRUE
rs13273255	C	G	C	G	0.00139153	-0.0752	0.066363	0.06106	FALSE	TRUE	FALSE	prot-a-722	14	8	129825873	0.0529	3301	0.154882	Cathepsin F || id:prot-a-722	Cathepsin F	Cathepsin F || ||	TRUE	igd	25	8	129825873	0.000294858	2.39999e-06	484598	ebi-a-GCST90038684	|| id:ebi-a-GCST90038684	TRUE	reported	igd	4.59576e-05	22.2719	2	1	TRUE
rs13357936	A	G	A	G	0.00145425	-0.0624	0.061846	0.06113	FALSE	FALSE	FALSE	prot-a-722	2	5	150392492	0.0531	3301	0.239883	Cathepsin F || id:prot-a-722	Cathepsin F	Cathepsin F || ||	TRUE	igd	12	5	150392492	0.000313469	2.99999e-06	484598	ebi-a-GCST90038684	|| id:ebi-a-GCST90038684	TRUE	reported	igd	4.44107e-05	21.5222	2	1	TRUE
rs145568234	G	T	G	T	0.00750895	-0.0324	0.023365	0.0305	FALSE	FALSE	FALSE	prot-a-722	3	6	32247045	0.0834	3301	0.691831	Cathepsin F || id:prot-a-722	Cathepsin F	Cathepsin F || ||	TRUE	igd	16	6	32247045	0.000535523	8.30042e-45	484598	ebi-a-GCST90038684	|| id:ebi-a-GCST90038684	TRUE	reported	igd	0.00040555	196.608	2	1	TRUE
rs17229679	G	A	G	A	0.00220834	0.0244	0.025829	0.02808	FALSE	FALSE	FALSE	prot-a-722	22	2	199560757	0.0774	3301	0.758578	Cathepsin F || id:prot-a-722	Cathepsin F	Cathepsin F || ||	TRUE	igd	8	2	199560757	0.000462831	1.5e-06	484598	ebi-a-GCST90038684	|| id:ebi-a-GCST90038684	TRUE	reported	igd	4.6977e-05	22.7659	2	1	TRUE
rs17372029	G	A	G	A	0.00108149	-0.0167	0.116011	0.13222	FALSE	FALSE	FALSE	prot-a-722	31	7	24285329	0.0373	3301	0.660693	Cathepsin F || id:prot-a-722	Cathepsin F	Cathepsin F || ||	TRUE	igd	22	7	24285329	0.000231613	3.29997e-06	484598	ebi-a-GCST90038684	|| id:ebi-a-GCST90038684	TRUE	reported	igd	4.49902e-05	21.8031	2	1	TRUE
rs1801274	G	A	G	A	-0.000867479	0.0206	0.527452	0.53257	FALSE	FALSE	FALSE	prot-a-722	6	1	161479745	0.025	3301	0.40738	Cathepsin F || id:prot-a-722	Cathepsin F	Cathepsin F || ||	TRUE	igd	1	1	161479745	0.000147577	4e-09	484598	ebi-a-GCST90038684	|| id:ebi-a-GCST90038684	TRUE	reported	igd	7.12965e-05	34.5524	2	1	TRUE
rs190371014	G	C	G	C	0.00405926	-0.003	0.010333	0.01337	FALSE	TRUE	FALSE	prot-a-722	44	10	24415064	0.1244	3301	0.977237	Cathepsin F || id:prot-a-722	Cathepsin F	Cathepsin F || ||	TRUE	igd	30	10	24415064	0.000791062	3.2e-07	484598	ebi-a-GCST90038684	|| id:ebi-a-GCST90038684	TRUE	reported	igd	5.43335e-05	26.3312	2	1	TRUE
rs208346	T	G	T	G	0.000695541	-0.0207	0.40481	0.39974	FALSE	FALSE	FALSE	prot-a-722	9	7	2799686	0.0254	3301	0.416869	Cathepsin F || id:prot-a-722	Cathepsin F	Cathepsin F || ||	TRUE	igd	24	7	2799686	0.000150376	4.09996e-06	484598	ebi-a-GCST90038684	|| id:ebi-a-GCST90038684	TRUE	reported	igd	4.41456e-05	21.3937	2	1	TRUE
rs2212434	T	C	T	C	0.000798942	-0.0275	0.444752	0.4459	FALSE	FALSE	FALSE	prot-a-722	10	11	76281593	0.0245	3301	0.263027	Cathepsin F || id:prot-a-722	Cathepsin F	Cathepsin F || ||	TRUE	igd	33	11	76281593	0.000148103	6.4e-08	484598	ebi-a-GCST90038684	|| id:ebi-a-GCST90038684	TRUE	reported	igd	6.00475e-05	29.1005	2	1	TRUE
rs2342145	G	C	G	C	0.000742146	0.0053	0.3284	0.33732	FALSE	TRUE	FALSE	prot-a-722	5	5	134422299	0.0272	3301	0.851138	Cathepsin F || id:prot-a-722	Cathepsin F	Cathepsin F || ||	TRUE	igd	11	5	134422299	0.000160299	3.59998e-06	484598	ebi-a-GCST90038684	|| id:ebi-a-GCST90038684	TRUE	reported	igd	4.42299e-05	21.4346	2	1	TRUE
rs2777941	C	A	C	A	0.000843249	0.0094	0.761518	0.76807	FALSE	FALSE	FALSE	prot-a-722	8	20	62319604	0.03	3301	0.758578	Cathepsin F || id:prot-a-722	Cathepsin F	Cathepsin F || ||	TRUE	igd	42	20	62319604	0.000173524	1.09999e-06	484598	ebi-a-GCST90038684	|| id:ebi-a-GCST90038684	TRUE	reported	igd	4.87293e-05	23.6152	2	1	TRUE
rs2838516	C	A	C	A	-0.000803376	-0.0024	0.617209	0.61462	FALSE	FALSE	FALSE	prot-a-722	18	21	45612475	0.0258	3301	0.933254	Cathepsin F || id:prot-a-722	Cathepsin F	Cathepsin F || ||	TRUE	igd	46	21	45612475	0.000151618	9.20005e-08	484598	ebi-a-GCST90038684	|| id:ebi-a-GCST90038684	TRUE	reported	igd	5.79335e-05	28.0759	2	1	TRUE
rs3024495	T	C	T	C	0.00128045	-0.0363	0.150476	0.14524	FALSE	FALSE	FALSE	prot-a-722	32	1	206942413	0.0347	3301	0.295121	Cathepsin F || id:prot-a-722	Cathepsin F	Cathepsin F || ||	TRUE	igd	3	1	206942413	0.00020532	4e-10	484598	ebi-a-GCST90038684	|| id:ebi-a-GCST90038684	TRUE	reported	igd	8.02502e-05	38.8921	2	1	TRUE
rs371098047	C	T	C	T	0.000862267	0.0027	0.238581	0.25306	FALSE	FALSE	FALSE	prot-a-722	33	8	625377	0.0311	3301	0.933254	Cathepsin F || id:prot-a-722	Cathepsin F	Cathepsin F || ||	TRUE	igd	27	8	625377	0.000188109	4.20001e-06	484598	ebi-a-GCST90038684	|| id:ebi-a-GCST90038684	TRUE	reported	igd	4.33575e-05	21.0118	2	1	TRUE
rs4676410	A	G	A	G	0.000957642	-0.0147	0.210037	0.20312	FALSE	FALSE	FALSE	prot-a-722	24	2	241563739	0.0315	3301	0.645654	Cathepsin F || id:prot-a-722	Cathepsin F	Cathepsin F || ||	TRUE	igd	7	2	241563739	0.000181912	1.2e-07	484598	ebi-a-GCST90038684	|| id:ebi-a-GCST90038684	TRUE	reported	igd	5.71844e-05	27.7129	2	1	TRUE
rs4817986	T	G	T	G	-0.00119453	0.035	0.262533	0.2661	FALSE	FALSE	FALSE	prot-a-722	40	21	40465512	0.0279	3301	0.20893	Cathepsin F || id:prot-a-722	Cathepsin F	Cathepsin F || ||	TRUE	igd	45	21	40465512	0.000167002	8.19974e-13	484598	ebi-a-GCST90038684	|| id:ebi-a-GCST90038684	TRUE	reported	igd	0.000105566	51.1622	2	1	TRUE
rs4919342	C	G	C	G	-0.000753701	0.0148	0.527529	0.52062	FALSE	TRUE	TRUE	prot-a-722	1	10	101282553	0.0249	3301	0.549541	Cathepsin F || id:prot-a-722	Cathepsin F	Cathepsin F || ||	TRUE	igd	29	10	101282553	0.000146975	2.99999e-07	484598	ebi-a-GCST90038684	|| id:ebi-a-GCST90038684	TRUE	reported	igd	5.42633e-05	26.2972	2	1	FALSE
rs585590	T	G	T	G	0.000981204	0.009	0.15342	0.15164	FALSE	FALSE	FALSE	prot-a-722	45	4	176146615	0.0348	3301	0.794328	Cathepsin F || id:prot-a-722	Cathepsin F	Cathepsin F || ||	TRUE	igd	9	4	176146615	0.000205321	1.7e-06	484598	ebi-a-GCST90038684	|| id:ebi-a-GCST90038684	TRUE	reported	igd	4.71248e-05	22.8376	2	1	TRUE
rs6017342	C	A	C	A	0.00094407	0.0356	0.526826	0.51131	FALSE	FALSE	FALSE	prot-a-722	20	20	43065028	0.025	3301	0.154882	Cathepsin F || id:prot-a-722	Cathepsin F	Cathepsin F || ||	TRUE	igd	44	20	43065028	0.000147446	1.5e-10	484598	ebi-a-GCST90038684	|| id:ebi-a-GCST90038684	TRUE	reported	igd	8.4591e-05	40.9959	2	1	TRUE
rs6141652	C	T	C	T	0.000749303	-0.0169	0.376833	0.37915	FALSE	FALSE	FALSE	prot-a-722	19	20	30853822	0.026	3301	0.512861	Cathepsin F || id:prot-a-722	Cathepsin F	Cathepsin F || ||	TRUE	igd	43	20	30853822	0.000152735	8.79995e-07	484598	ebi-a-GCST90038684	|| id:ebi-a-GCST90038684	TRUE	reported	igd	4.96632e-05	24.0678	2	1	TRUE
rs6467597	A	G	A	G	-0.000838478	0.0347	0.231667	0.26486	FALSE	FALSE	FALSE	prot-a-722	13	7	135248134	0.0302	3301	0.251189	Cathepsin F || id:prot-a-722	Cathepsin F	Cathepsin F || ||	TRUE	igd	20	7	135248134	0.000180512	2.80001e-06	484598	ebi-a-GCST90038684	|| id:ebi-a-GCST90038684	TRUE	reported	igd	4.45215e-05	21.5759	2	1	TRUE
rs6568689	C	T	C	T	-0.000747165	-0.0003	0.635062	0.63663	FALSE	FALSE	FALSE	prot-a-722	26	6	111942062	0.0259	3301	1	Cathepsin F || id:prot-a-722	Cathepsin F	Cathepsin F || ||	TRUE	igd	17	6	111942062	0.000153864	1e-06	484598	ebi-a-GCST90038684	|| id:ebi-a-GCST90038684	TRUE	reported	igd	4.86582e-05	23.5807	2	1	TRUE
rs7035464	G	A	G	A	0.000820604	0.0024	0.740101	0.73939	FALSE	FALSE	FALSE	prot-a-722	38	9	4875652	0.0282	3301	0.933254	Cathepsin F || id:prot-a-722	Cathepsin F	Cathepsin F || ||	TRUE	igd	28	9	4875652	0.000170471	1.79999e-06	484598	ebi-a-GCST90038684	|| id:ebi-a-GCST90038684	TRUE	reported	igd	4.7815e-05	23.172	2	1	TRUE
rs72670344	T	A	T	A	0.00182785	0.0393	0.037057	0.04054	FALSE	TRUE	FALSE	prot-a-722	16	14	31561777	0.0656	3301	0.549541	Cathepsin F || id:prot-a-722	Cathepsin F	Cathepsin F || ||	TRUE	igd	38	14	31561777	0.000399224	3.79997e-06	484598	ebi-a-GCST90038684	|| id:ebi-a-GCST90038684	TRUE	reported	igd	4.32561e-05	20.9626	2	1	TRUE
rs73187836	C	T	C	T	0.0033016	-0.2245	0.010732	0.01237	FALSE	FALSE	FALSE	prot-a-722	37	12	103905069	0.1159	3301	0.0524807	Cathepsin F || id:prot-a-722	Cathepsin F	Cathepsin F || ||	TRUE	igd	35	12	103905069	0.000716522	3.79997e-06	484598	ebi-a-GCST90038684	|| id:ebi-a-GCST90038684	TRUE	reported	igd	4.38116e-05	21.2319	2	1	TRUE
rs73370726	T	C	T	C	-0.00131289	-0.0068	0.098788	0.09974	FALSE	FALSE	FALSE	prot-a-722	15	10	90852873	0.0419	3301	0.870964	Cathepsin F || id:prot-a-722	Cathepsin F	Cathepsin F || ||	TRUE	igd	31	10	90852873	0.000246701	1e-07	484598	ebi-a-GCST90038684	|| id:ebi-a-GCST90038684	TRUE	reported	igd	5.84397e-05	28.3213	2	1	TRUE
rs7539643	T	C	T	C	0.000971189	-0.0067	0.309515	0.29937	FALSE	FALSE	FALSE	prot-a-722	7	1	67672911	0.0268	3301	0.794328	Cathepsin F || id:prot-a-722	Cathepsin F	Cathepsin F || ||	TRUE	igd	6	1	67672911	0.000159484	9.09997e-10	484598	ebi-a-GCST90038684	|| id:ebi-a-GCST90038684	TRUE	reported	igd	7.65171e-05	37.0827	2	1	TRUE
rs7553638	G	A	G	A	-0.00109648	0.0132	0.494973	0.5027	FALSE	FALSE	FALSE	prot-a-722	25	1	20198937	0.0252	3301	0.60256	Cathepsin F || id:prot-a-722	Cathepsin F	Cathepsin F || ||	TRUE	igd	5	1	20198937	0.000147111	8.30042e-14	484598	ebi-a-GCST90038684	|| id:ebi-a-GCST90038684	TRUE	reported	igd	0.000114625	55.5532	2	1	TRUE
rs7554511	A	C	A	C	-0.000870668	0.0324	0.286387	0.29687	FALSE	FALSE	FALSE	prot-a-722	23	1	200877562	0.0271	3301	0.234423	Cathepsin F || id:prot-a-722	Cathepsin F	Cathepsin F || ||	TRUE	igd	2	1	200877562	0.000162357	7.39997e-08	484598	ebi-a-GCST90038684	|| id:ebi-a-GCST90038684	TRUE	reported	igd	5.93411e-05	28.7582	2	1	TRUE
rs75698143	A	G	A	G	-0.00230002	-0.0209	0.025171	0.02781	FALSE	FALSE	FALSE	prot-a-722	46	4	150440211	0.0758	3301	0.776247	Cathepsin F || id:prot-a-722	Cathepsin F	Cathepsin F || ||	TRUE	igd	10	4	150440211	0.000468591	7.79992e-07	484598	ebi-a-GCST90038684	|| id:ebi-a-GCST90038684	TRUE	reported	igd	4.97132e-05	24.092	2	1	TRUE
rs78484938	A	C	A	C	0.00205525	-0.012	0.037077	0.03952	FALSE	FALSE	FALSE	prot-a-722	41	7	17441728	0.067	3301	0.851138	Cathepsin F || id:prot-a-722	Cathepsin F	Cathepsin F || ||	TRUE	igd	23	7	17441728	0.000394617	1.7e-07	484598	ebi-a-GCST90038684	|| id:ebi-a-GCST90038684	TRUE	reported	igd	5.59721e-05	27.1254	2	1	TRUE
rs9260809	G	A	G	A	-0.00093211	-0.0054	0.443473	0.43949	FALSE	FALSE	FALSE	prot-a-722	4	6	29941617	0.0249	3301	0.831764	Cathepsin F || id:prot-a-722	Cathepsin F	Cathepsin F || ||	TRUE	igd	15	6	29941617	0.000147583	2.99999e-10	484598	ebi-a-GCST90038684	|| id:ebi-a-GCST90038684	TRUE	reported	igd	8.23084e-05	39.8896	2	1	TRUE
rs990107	G	T	G	T	-0.000865268	-0.0162	0.575298	0.57935	FALSE	FALSE	FALSE	prot-a-722	27	7	107476913	0.0255	3301	0.524807	Cathepsin F || id:prot-a-722	Cathepsin F	Cathepsin F || ||	TRUE	igd	21	7	107476913	0.000148264	6.49995e-09	484598	ebi-a-GCST90038684	|| id:ebi-a-GCST90038684	TRUE	reported	igd	7.02777e-05	34.0587	2	1	TRUE
rs9924831	C	T	C	T	-0.00070935	0.0006	0.360206	0.36163	FALSE	FALSE	FALSE	prot-a-722	34	16	23940738	0.0257	3301	0.977237	Cathepsin F || id:prot-a-722	Cathepsin F	Cathepsin F || ||	TRUE	igd	40	16	23940738	0.000153653	3.89996e-06	484598	ebi-a-GCST90038684	|| id:ebi-a-GCST90038684	TRUE	reported	igd	4.39783e-05	21.3126	2	1	TRUE
Ulcerative colitis → Cathepsin G
rs10995249	T	C	T	C	0.00081028	0.0033	0.364581	0.37102	FALSE	FALSE	FALSE	prot-a-723	23	10	64396916	0.0256	3301	0.891251	Cathepsin G || id:prot-a-723	Cathepsin G	Cathepsin G || ||	TRUE	igd	32	10	64396916	0.000152899	1.09999e-07	484598	ebi-a-GCST90038684	|| id:ebi-a-GCST90038684	TRUE	reported	igd	5.79501e-05	28.084	2	1	TRUE
rs11019541	G	T	G	T	0.000748389	0.0133	0.310219	0.30201	FALSE	FALSE	FALSE	prot-a-723	34	11	88095448	0.0265	3301	0.616595	Cathepsin G || id:prot-a-723	Cathepsin G	Cathepsin G || ||	TRUE	igd	34	11	88095448	0.000161043	2.90001e-06	484598	ebi-a-GCST90038684	|| id:ebi-a-GCST90038684	TRUE	reported	igd	4.45626e-05	21.5958	2	1	TRUE
rs112143178	T	C	T	C	0.0021171	0.0338	0.029567	0.03294	FALSE	FALSE	FALSE	prot-a-723	36	6	45919926	0.0738	3301	0.645654	Cathepsin G || id:prot-a-723	Cathepsin G	Cathepsin G || ||	TRUE	igd	18	6	45919926	0.000445582	1.7e-06	484598	ebi-a-GCST90038684	|| id:ebi-a-GCST90038684	TRUE	reported	igd	4.65828e-05	22.5749	2	1	TRUE
rs112749594	A	G	A	G	-0.00166736	-0.0347	0.796035	0.80723	FALSE	FALSE	FALSE	prot-a-723	41	6	32485397	0.0359	3301	0.331131	Cathepsin G || id:prot-a-723	Cathepsin G	Cathepsin G || ||	TRUE	igd	19	6	32485397	0.0001915	2.49977e-18	484598	ebi-a-GCST90038684	|| id:ebi-a-GCST90038684	TRUE	reported	igd	0.000156413	75.8088	2	1	TRUE
rs11757201	C	G	C	G	0.000982765	-0.0002	0.213225	0.22241	FALSE	TRUE	FALSE	prot-a-723	35	6	138003822	0.0298	3301	1	Cathepsin G || id:prot-a-723	Cathepsin G	Cathepsin G || ||	TRUE	igd	13	6	138003822	0.000179682	4.30002e-08	484598	ebi-a-GCST90038684	|| id:ebi-a-GCST90038684	TRUE	reported	igd	6.17279e-05	29.915	2	1	TRUE
rs11785002	A	G	A	G	0.000750819	0.0409	0.276456	0.26417	FALSE	FALSE	FALSE	prot-a-723	9	8	61853012	0.0286	3301	0.151356	Cathepsin G || id:prot-a-723	Cathepsin G	Cathepsin G || ||	TRUE	igd	26	8	61853012	0.000164622	4.70002e-06	484598	ebi-a-GCST90038684	|| id:ebi-a-GCST90038684	TRUE	reported	igd	4.29234e-05	20.8014	2	1	TRUE
rs12064796	A	G	A	G	-0.000842377	0.0029	0.502833	0.5022	FALSE	FALSE	FALSE	prot-a-723	13	1	20141920	0.0252	3301	0.912011	Cathepsin G || id:prot-a-723	Cathepsin G	Cathepsin G || ||	TRUE	igd	4	1	20141920	0.000148097	1.40001e-08	484598	ebi-a-GCST90038684	|| id:ebi-a-GCST90038684	TRUE	reported	igd	6.6759e-05	32.3533	2	1	TRUE
rs12209676	G	A	G	A	0.00103108	0.0069	0.127674	0.13684	FALSE	FALSE	FALSE	prot-a-723	25	6	159787103	0.0365	3301	0.851138	Cathepsin G || id:prot-a-723	Cathepsin G	Cathepsin G || ||	TRUE	igd	14	6	159787103	0.000222218	3.29997e-06	484598	ebi-a-GCST90038684	|| id:ebi-a-GCST90038684	TRUE	reported	igd	4.44248e-05	21.529	2	1	TRUE
rs12306899	C	A	C	A	0.000764096	0.0106	0.40215	0.40519	FALSE	FALSE	FALSE	prot-a-723	45	12	68505416	0.0254	3301	0.676083	Cathepsin G || id:prot-a-723	Cathepsin G	Cathepsin G || ||	TRUE	igd	36	12	68505416	0.000150213	2.90001e-07	484598	ebi-a-GCST90038684	|| id:ebi-a-GCST90038684	TRUE	reported	igd	5.3392e-05	25.8749	2	1	TRUE
rs12445526	G	A	G	A	0.000831988	-0.004	0.25852	0.25784	FALSE	FALSE	FALSE	prot-a-723	46	16	80610632	0.0285	3301	0.891251	Cathepsin G || id:prot-a-723	Cathepsin G	Cathepsin G || ||	TRUE	igd	39	16	80610632	0.000169396	9.49992e-07	484598	ebi-a-GCST90038684	|| id:ebi-a-GCST90038684	TRUE	reported	igd	4.97765e-05	24.1227	2	1	TRUE
rs12720356	C	A	C	A	0.00117428	0.0295	0.093274	0.10058	FALSE	FALSE	FALSE	prot-a-723	10	19	10469975	0.0411	3301	0.47863	Cathepsin G || id:prot-a-723	Cathepsin G	Cathepsin G || ||	TRUE	igd	41	19	10469975	0.000253111	4.09996e-06	484598	ebi-a-GCST90038684	|| id:ebi-a-GCST90038684	TRUE	reported	igd	4.44141e-05	21.5238	2	1	TRUE
rs12869576	T	C	T	C	0.00110036	0.0701	0.145368	0.15499	FALSE	FALSE	FALSE	prot-a-723	31	13	109079218	0.0357	3301	0.0501187	Cathepsin G || id:prot-a-723	Cathepsin G	Cathepsin G || ||	TRUE	igd	37	13	109079218	0.000210288	1.7e-07	484598	ebi-a-GCST90038684	|| id:ebi-a-GCST90038684	TRUE	reported	igd	5.64982e-05	27.3803	2	1	TRUE
rs13273255	C	G	C	G	0.00139153	0.0205	0.066363	0.06106	FALSE	TRUE	FALSE	prot-a-723	24	8	129825873	0.0529	3301	0.691831	Cathepsin G || id:prot-a-723	Cathepsin G	Cathepsin G || ||	TRUE	igd	25	8	129825873	0.000294858	2.39999e-06	484598	ebi-a-GCST90038684	|| id:ebi-a-GCST90038684	TRUE	reported	igd	4.59576e-05	22.2719	2	1	TRUE
rs13357936	A	G	A	G	0.00145425	0.1409	0.061846	0.06113	FALSE	FALSE	FALSE	prot-a-723	6	5	150392492	0.0531	3301	0.00794328	Cathepsin G || id:prot-a-723	Cathepsin G	Cathepsin G || ||	TRUE	igd	12	5	150392492	0.000313469	2.99999e-06	484598	ebi-a-GCST90038684	|| id:ebi-a-GCST90038684	TRUE	reported	igd	4.44107e-05	21.5222	2	1	TRUE
rs145568234	G	T	G	T	0.00750895	-0.0017	0.023365	0.0305	FALSE	FALSE	FALSE	prot-a-723	39	6	32247045	0.0834	3301	0.977237	Cathepsin G || id:prot-a-723	Cathepsin G	Cathepsin G || ||	TRUE	igd	16	6	32247045	0.000535523	8.30042e-45	484598	ebi-a-GCST90038684	|| id:ebi-a-GCST90038684	TRUE	reported	igd	0.00040555	196.608	2	1	TRUE
rs17229679	G	A	G	A	0.00220834	-0.0952	0.025829	0.02808	FALSE	FALSE	FALSE	prot-a-723	2	2	199560757	0.0774	3301	0.218776	Cathepsin G || id:prot-a-723	Cathepsin G	Cathepsin G || ||	TRUE	igd	8	2	199560757	0.000462831	1.5e-06	484598	ebi-a-GCST90038684	|| id:ebi-a-GCST90038684	TRUE	reported	igd	4.6977e-05	22.7659	2	1	TRUE
rs17372029	G	A	G	A	0.00108149	-0.0078	0.116011	0.13222	FALSE	FALSE	FALSE	prot-a-723	26	7	24285329	0.0373	3301	0.831764	Cathepsin G || id:prot-a-723	Cathepsin G	Cathepsin G || ||	TRUE	igd	22	7	24285329	0.000231613	3.29997e-06	484598	ebi-a-GCST90038684	|| id:ebi-a-GCST90038684	TRUE	reported	igd	4.49902e-05	21.8031	2	1	TRUE
rs1801274	G	A	G	A	-0.000867479	-0.0674	0.527452	0.53257	FALSE	FALSE	FALSE	prot-a-723	22	1	161479745	0.025	3301	0.00691831	Cathepsin G || id:prot-a-723	Cathepsin G	Cathepsin G || ||	TRUE	igd	1	1	161479745	0.000147577	4e-09	484598	ebi-a-GCST90038684	|| id:ebi-a-GCST90038684	TRUE	reported	igd	7.12965e-05	34.5524	2	1	TRUE
rs190371014	G	C	G	C	0.00405926	0.053	0.010333	0.01337	FALSE	TRUE	FALSE	prot-a-723	15	10	24415064	0.1244	3301	0.676083	Cathepsin G || id:prot-a-723	Cathepsin G	Cathepsin G || ||	TRUE	igd	30	10	24415064	0.000791062	3.2e-07	484598	ebi-a-GCST90038684	|| id:ebi-a-GCST90038684	TRUE	reported	igd	5.43335e-05	26.3312	2	1	TRUE
rs208346	T	G	T	G	0.000695541	0.015	0.40481	0.39974	FALSE	FALSE	FALSE	prot-a-723	32	7	2799686	0.0254	3301	0.549541	Cathepsin G || id:prot-a-723	Cathepsin G	Cathepsin G || ||	TRUE	igd	24	7	2799686	0.000150376	4.09996e-06	484598	ebi-a-GCST90038684	|| id:ebi-a-GCST90038684	TRUE	reported	igd	4.41456e-05	21.3937	2	1	TRUE
rs2212434	T	C	T	C	0.000798942	0.0219	0.444752	0.4459	FALSE	FALSE	FALSE	prot-a-723	7	11	76281593	0.0245	3301	0.371535	Cathepsin G || id:prot-a-723	Cathepsin G	Cathepsin G || ||	TRUE	igd	33	11	76281593	0.000148103	6.4e-08	484598	ebi-a-GCST90038684	|| id:ebi-a-GCST90038684	TRUE	reported	igd	6.00475e-05	29.1005	2	1	TRUE
rs2342145	G	C	G	C	0.000742146	-0.0213	0.3284	0.33732	FALSE	TRUE	FALSE	prot-a-723	40	5	134422299	0.0271	3301	0.436516	Cathepsin G || id:prot-a-723	Cathepsin G	Cathepsin G || ||	TRUE	igd	11	5	134422299	0.000160299	3.59998e-06	484598	ebi-a-GCST90038684	|| id:ebi-a-GCST90038684	TRUE	reported	igd	4.42299e-05	21.4346	2	1	TRUE
rs2777941	C	A	C	A	0.000843249	0.0484	0.761518	0.76807	FALSE	FALSE	FALSE	prot-a-723	27	20	62319604	0.03	3301	0.107152	Cathepsin G || id:prot-a-723	Cathepsin G	Cathepsin G || ||	TRUE	igd	42	20	62319604	0.000173524	1.09999e-06	484598	ebi-a-GCST90038684	|| id:ebi-a-GCST90038684	TRUE	reported	igd	4.87293e-05	23.6152	2	1	TRUE
rs2838516	C	A	C	A	-0.000803376	-0.0162	0.617209	0.61462	FALSE	FALSE	FALSE	prot-a-723	38	21	45612475	0.0258	3301	0.524807	Cathepsin G || id:prot-a-723	Cathepsin G	Cathepsin G || ||	TRUE	igd	46	21	45612475	0.000151618	9.20005e-08	484598	ebi-a-GCST90038684	|| id:ebi-a-GCST90038684	TRUE	reported	igd	5.79335e-05	28.0759	2	1	TRUE
rs3024495	T	C	T	C	0.00128045	0.1107	0.150476	0.14524	FALSE	FALSE	FALSE	prot-a-723	12	1	206942413	0.0347	3301	0.00141254	Cathepsin G || id:prot-a-723	Cathepsin G	Cathepsin G || ||	TRUE	igd	3	1	206942413	0.00020532	4e-10	484598	ebi-a-GCST90038684	|| id:ebi-a-GCST90038684	TRUE	reported	igd	8.02502e-05	38.8921	2	1	TRUE
rs371098047	C	T	C	T	0.000862267	0.0042	0.238581	0.25306	FALSE	FALSE	FALSE	prot-a-723	3	8	625377	0.0311	3301	0.891251	Cathepsin G || id:prot-a-723	Cathepsin G	Cathepsin G || ||	TRUE	igd	27	8	625377	0.000188109	4.20001e-06	484598	ebi-a-GCST90038684	|| id:ebi-a-GCST90038684	TRUE	reported	igd	4.33575e-05	21.0118	2	1	TRUE
rs4676410	A	G	A	G	0.000957642	0.0497	0.210037	0.20312	FALSE	FALSE	FALSE	prot-a-723	18	2	241563739	0.0315	3301	0.114815	Cathepsin G || id:prot-a-723	Cathepsin G	Cathepsin G || ||	TRUE	igd	7	2	241563739	0.000181912	1.2e-07	484598	ebi-a-GCST90038684	|| id:ebi-a-GCST90038684	TRUE	reported	igd	5.71844e-05	27.7129	2	1	TRUE
rs4817986	T	G	T	G	-0.00119453	0.0257	0.262533	0.2661	FALSE	FALSE	FALSE	prot-a-723	19	21	40465512	0.0279	3301	0.354813	Cathepsin G || id:prot-a-723	Cathepsin G	Cathepsin G || ||	TRUE	igd	45	21	40465512	0.000167002	8.19974e-13	484598	ebi-a-GCST90038684	|| id:ebi-a-GCST90038684	TRUE	reported	igd	0.000105566	51.1622	2	1	TRUE
rs4919342	C	G	C	G	-0.000753701	-0.0302	0.527529	0.52062	FALSE	TRUE	TRUE	prot-a-723	4	10	101282553	0.0249	3301	0.223872	Cathepsin G || id:prot-a-723	Cathepsin G	Cathepsin G || ||	TRUE	igd	29	10	101282553	0.000146975	2.99999e-07	484598	ebi-a-GCST90038684	|| id:ebi-a-GCST90038684	TRUE	reported	igd	5.42633e-05	26.2972	2	1	FALSE
rs585590	T	G	T	G	0.000981204	-0.0234	0.15342	0.15164	FALSE	FALSE	FALSE	prot-a-723	8	4	176146615	0.0348	3301	0.501187	Cathepsin G || id:prot-a-723	Cathepsin G	Cathepsin G || ||	TRUE	igd	9	4	176146615	0.000205321	1.7e-06	484598	ebi-a-GCST90038684	|| id:ebi-a-GCST90038684	TRUE	reported	igd	4.71248e-05	22.8376	2	1	TRUE
rs6017342	C	A	C	A	0.00094407	0.0027	0.526826	0.51131	FALSE	FALSE	FALSE	prot-a-723	21	20	43065028	0.025	3301	0.912011	Cathepsin G || id:prot-a-723	Cathepsin G	Cathepsin G || ||	TRUE	igd	44	20	43065028	0.000147446	1.5e-10	484598	ebi-a-GCST90038684	|| id:ebi-a-GCST90038684	TRUE	reported	igd	8.4591e-05	40.9959	2	1	TRUE
rs6141652	C	T	C	T	0.000749303	0.0269	0.376833	0.37915	FALSE	FALSE	FALSE	prot-a-723	11	20	30853822	0.026	3301	0.301995	Cathepsin G || id:prot-a-723	Cathepsin G	Cathepsin G || ||	TRUE	igd	43	20	30853822	0.000152735	8.79995e-07	484598	ebi-a-GCST90038684	|| id:ebi-a-GCST90038684	TRUE	reported	igd	4.96632e-05	24.0678	2	1	TRUE
rs6467597	A	G	A	G	-0.000838478	0.009	0.231667	0.26486	FALSE	FALSE	FALSE	prot-a-723	29	7	135248134	0.0302	3301	0.758578	Cathepsin G || id:prot-a-723	Cathepsin G	Cathepsin G || ||	TRUE	igd	20	7	135248134	0.000180512	2.80001e-06	484598	ebi-a-GCST90038684	|| id:ebi-a-GCST90038684	TRUE	reported	igd	4.45215e-05	21.5759	2	1	TRUE
rs6568689	C	T	C	T	-0.000747165	-0.0108	0.635062	0.63663	FALSE	FALSE	FALSE	prot-a-723	5	6	111942062	0.0259	3301	0.676083	Cathepsin G || id:prot-a-723	Cathepsin G	Cathepsin G || ||	TRUE	igd	17	6	111942062	0.000153864	1e-06	484598	ebi-a-GCST90038684	|| id:ebi-a-GCST90038684	TRUE	reported	igd	4.86582e-05	23.5807	2	1	TRUE
rs7035464	G	A	G	A	0.000820604	0.037	0.740101	0.73939	FALSE	FALSE	FALSE	prot-a-723	37	9	4875652	0.0281	3301	0.186209	Cathepsin G || id:prot-a-723	Cathepsin G	Cathepsin G || ||	TRUE	igd	28	9	4875652	0.000170471	1.79999e-06	484598	ebi-a-GCST90038684	|| id:ebi-a-GCST90038684	TRUE	reported	igd	4.7815e-05	23.172	2	1	TRUE
rs72670344	T	A	T	A	0.00182785	0.0317	0.037057	0.04054	FALSE	TRUE	FALSE	prot-a-723	44	14	31561777	0.0656	3301	0.630957	Cathepsin G || id:prot-a-723	Cathepsin G	Cathepsin G || ||	TRUE	igd	38	14	31561777	0.000399224	3.79997e-06	484598	ebi-a-GCST90038684	|| id:ebi-a-GCST90038684	TRUE	reported	igd	4.32561e-05	20.9626	2	1	TRUE
rs73187836	C	T	C	T	0.0033016	0.0015	0.010732	0.01237	FALSE	FALSE	FALSE	prot-a-723	33	12	103905069	0.116	3301	1	Cathepsin G || id:prot-a-723	Cathepsin G	Cathepsin G || ||	TRUE	igd	35	12	103905069	0.000716522	3.79997e-06	484598	ebi-a-GCST90038684	|| id:ebi-a-GCST90038684	TRUE	reported	igd	4.38116e-05	21.2319	2	1	TRUE
rs73370726	T	C	T	C	-0.00131289	0.0114	0.098788	0.09974	FALSE	FALSE	FALSE	prot-a-723	20	10	90852873	0.042	3301	0.776247	Cathepsin G || id:prot-a-723	Cathepsin G	Cathepsin G || ||	TRUE	igd	31	10	90852873	0.000246701	1e-07	484598	ebi-a-GCST90038684	|| id:ebi-a-GCST90038684	TRUE	reported	igd	5.84397e-05	28.3213	2	1	TRUE
rs7539643	T	C	T	C	0.000971189	0.0173	0.309515	0.29937	FALSE	FALSE	FALSE	prot-a-723	1	1	67672911	0.0268	3301	0.524807	Cathepsin G || id:prot-a-723	Cathepsin G	Cathepsin G || ||	TRUE	igd	6	1	67672911	0.000159484	9.09997e-10	484598	ebi-a-GCST90038684	|| id:ebi-a-GCST90038684	TRUE	reported	igd	7.65171e-05	37.0827	2	1	TRUE
rs7553638	G	A	G	A	-0.00109648	0.009	0.494973	0.5027	FALSE	FALSE	FALSE	prot-a-723	14	1	20198937	0.0252	3301	0.724436	Cathepsin G || id:prot-a-723	Cathepsin G	Cathepsin G || ||	TRUE	igd	5	1	20198937	0.000147111	8.30042e-14	484598	ebi-a-GCST90038684	|| id:ebi-a-GCST90038684	TRUE	reported	igd	0.000114625	55.5532	2	1	TRUE
rs7554511	A	C	A	C	-0.000870668	-0.0087	0.286387	0.29687	FALSE	FALSE	FALSE	prot-a-723	28	1	200877562	0.0271	3301	0.74131	Cathepsin G || id:prot-a-723	Cathepsin G	Cathepsin G || ||	TRUE	igd	2	1	200877562	0.000162357	7.39997e-08	484598	ebi-a-GCST90038684	|| id:ebi-a-GCST90038684	TRUE	reported	igd	5.93411e-05	28.7582	2	1	TRUE
rs75698143	A	G	A	G	-0.00230002	0.1609	0.025171	0.02781	FALSE	FALSE	FALSE	prot-a-723	17	4	150440211	0.0757	3301	0.0338844	Cathepsin G || id:prot-a-723	Cathepsin G	Cathepsin G || ||	TRUE	igd	10	4	150440211	0.000468591	7.79992e-07	484598	ebi-a-GCST90038684	|| id:ebi-a-GCST90038684	TRUE	reported	igd	4.97132e-05	24.092	2	1	TRUE
rs78484938	A	C	A	C	0.00205525	0.033	0.037077	0.03952	FALSE	FALSE	FALSE	prot-a-723	42	7	17441728	0.067	3301	0.616595	Cathepsin G || id:prot-a-723	Cathepsin G	Cathepsin G || ||	TRUE	igd	23	7	17441728	0.000394617	1.7e-07	484598	ebi-a-GCST90038684	|| id:ebi-a-GCST90038684	TRUE	reported	igd	5.59721e-05	27.1254	2	1	TRUE
rs9260809	G	A	G	A	-0.00093211	-0.0156	0.443473	0.43949	FALSE	FALSE	FALSE	prot-a-723	16	6	29941617	0.0249	3301	0.537032	Cathepsin G || id:prot-a-723	Cathepsin G	Cathepsin G || ||	TRUE	igd	15	6	29941617	0.000147583	2.99999e-10	484598	ebi-a-GCST90038684	|| id:ebi-a-GCST90038684	TRUE	reported	igd	8.23084e-05	39.8896	2	1	TRUE
rs990107	G	T	G	T	-0.000865268	0.0528	0.575298	0.57935	FALSE	FALSE	FALSE	prot-a-723	43	7	107476913	0.0255	3301	0.0380189	Cathepsin G || id:prot-a-723	Cathepsin G	Cathepsin G || ||	TRUE	igd	21	7	107476913	0.000148264	6.49995e-09	484598	ebi-a-GCST90038684	|| id:ebi-a-GCST90038684	TRUE	reported	igd	7.02777e-05	34.0587	2	1	TRUE
rs9924831	C	T	C	T	-0.00070935	0.0327	0.360206	0.36163	FALSE	FALSE	FALSE	prot-a-723	30	16	23940738	0.0257	3301	0.204174	Cathepsin G || id:prot-a-723	Cathepsin G	Cathepsin G || ||	TRUE	igd	40	16	23940738	0.000153653	3.89996e-06	484598	ebi-a-GCST90038684	|| id:ebi-a-GCST90038684	TRUE	reported	igd	4.39783e-05	21.3126	2	1	TRUE
Ulcerative colitis → Cathepsin H
rs10995249	T	C	T	C	0.00081028	0.0153	0.364581	0.37102	FALSE	FALSE	FALSE	prot-a-725	18	10	64396916	0.0256	3301	0.549541	Cathepsin H || id:prot-a-725	Cathepsin H	Cathepsin H || ||	TRUE	igd	32	10	64396916	0.000152899	1.09999e-07	484598	ebi-a-GCST90038684	|| id:ebi-a-GCST90038684	TRUE	reported	igd	5.79501e-05	28.084	2	1	TRUE
rs11019541	G	T	G	T	0.000748389	-0.0445	0.310219	0.30201	FALSE	FALSE	FALSE	prot-a-725	12	11	88095448	0.0265	3301	0.0933254	Cathepsin H || id:prot-a-725	Cathepsin H	Cathepsin H || ||	TRUE	igd	34	11	88095448	0.000161043	2.90001e-06	484598	ebi-a-GCST90038684	|| id:ebi-a-GCST90038684	TRUE	reported	igd	4.45626e-05	21.5958	2	1	TRUE
rs112143178	T	C	T	C	0.0021171	-0.03	0.029567	0.03294	FALSE	FALSE	FALSE	prot-a-725	31	6	45919926	0.0738	3301	0.691831	Cathepsin H || id:prot-a-725	Cathepsin H	Cathepsin H || ||	TRUE	igd	18	6	45919926	0.000445582	1.7e-06	484598	ebi-a-GCST90038684	|| id:ebi-a-GCST90038684	TRUE	reported	igd	4.65828e-05	22.5749	2	1	TRUE
rs112749594	A	G	A	G	-0.00166736	-0.025	0.796035	0.80723	FALSE	FALSE	FALSE	prot-a-725	23	6	32485397	0.0359	3301	0.489779	Cathepsin H || id:prot-a-725	Cathepsin H	Cathepsin H || ||	TRUE	igd	19	6	32485397	0.0001915	2.49977e-18	484598	ebi-a-GCST90038684	|| id:ebi-a-GCST90038684	TRUE	reported	igd	0.000156413	75.8088	2	1	TRUE
rs11757201	C	G	C	G	0.000982765	-0.0186	0.213225	0.22241	FALSE	TRUE	FALSE	prot-a-725	16	6	138003822	0.0298	3301	0.537032	Cathepsin H || id:prot-a-725	Cathepsin H	Cathepsin H || ||	TRUE	igd	13	6	138003822	0.000179682	4.30002e-08	484598	ebi-a-GCST90038684	|| id:ebi-a-GCST90038684	TRUE	reported	igd	6.17279e-05	29.915	2	1	TRUE
rs11785002	A	G	A	G	0.000750819	-0.0472	0.276456	0.26417	FALSE	FALSE	FALSE	prot-a-725	42	8	61853012	0.0286	3301	0.0977237	Cathepsin H || id:prot-a-725	Cathepsin H	Cathepsin H || ||	TRUE	igd	26	8	61853012	0.000164622	4.70002e-06	484598	ebi-a-GCST90038684	|| id:ebi-a-GCST90038684	TRUE	reported	igd	4.29234e-05	20.8014	2	1	TRUE
rs12064796	A	G	A	G	-0.000842377	0.0026	0.502833	0.5022	FALSE	FALSE	FALSE	prot-a-725	26	1	20141920	0.0253	3301	0.912011	Cathepsin H || id:prot-a-725	Cathepsin H	Cathepsin H || ||	TRUE	igd	4	1	20141920	0.000148097	1.40001e-08	484598	ebi-a-GCST90038684	|| id:ebi-a-GCST90038684	TRUE	reported	igd	6.6759e-05	32.3533	2	1	TRUE
rs12209676	G	A	G	A	0.00103108	-0.0104	0.127674	0.13684	FALSE	FALSE	FALSE	prot-a-725	7	6	159787103	0.0365	3301	0.776247	Cathepsin H || id:prot-a-725	Cathepsin H	Cathepsin H || ||	TRUE	igd	14	6	159787103	0.000222218	3.29997e-06	484598	ebi-a-GCST90038684	|| id:ebi-a-GCST90038684	TRUE	reported	igd	4.44248e-05	21.529	2	1	TRUE
rs12306899	C	A	C	A	0.000764096	0.0329	0.40215	0.40519	FALSE	FALSE	FALSE	prot-a-725	35	12	68505416	0.0254	3301	0.194984	Cathepsin H || id:prot-a-725	Cathepsin H	Cathepsin H || ||	TRUE	igd	36	12	68505416	0.000150213	2.90001e-07	484598	ebi-a-GCST90038684	|| id:ebi-a-GCST90038684	TRUE	reported	igd	5.3392e-05	25.8749	2	1	TRUE
rs12445526	G	A	G	A	0.000831988	0.0437	0.25852	0.25784	FALSE	FALSE	FALSE	prot-a-725	34	16	80610632	0.0285	3301	0.123027	Cathepsin H || id:prot-a-725	Cathepsin H	Cathepsin H || ||	TRUE	igd	39	16	80610632	0.000169396	9.49992e-07	484598	ebi-a-GCST90038684	|| id:ebi-a-GCST90038684	TRUE	reported	igd	4.97765e-05	24.1227	2	1	TRUE
rs12720356	C	A	C	A	0.00117428	-0.104	0.093274	0.10058	FALSE	FALSE	FALSE	prot-a-725	33	19	10469975	0.041	3301	0.0112202	Cathepsin H || id:prot-a-725	Cathepsin H	Cathepsin H || ||	TRUE	igd	41	19	10469975	0.000253111	4.09996e-06	484598	ebi-a-GCST90038684	|| id:ebi-a-GCST90038684	TRUE	reported	igd	4.44141e-05	21.5238	2	1	TRUE
rs12869576	T	C	T	C	0.00110036	-0.0427	0.145368	0.15499	FALSE	FALSE	FALSE	prot-a-725	11	13	109079218	0.0357	3301	0.234423	Cathepsin H || id:prot-a-725	Cathepsin H	Cathepsin H || ||	TRUE	igd	37	13	109079218	0.000210288	1.7e-07	484598	ebi-a-GCST90038684	|| id:ebi-a-GCST90038684	TRUE	reported	igd	5.64982e-05	27.3803	2	1	TRUE
rs13273255	C	G	C	G	0.00139153	-0.0815	0.066363	0.06106	FALSE	TRUE	FALSE	prot-a-725	29	8	129825873	0.0529	3301	0.123027	Cathepsin H || id:prot-a-725	Cathepsin H	Cathepsin H || ||	TRUE	igd	25	8	129825873	0.000294858	2.39999e-06	484598	ebi-a-GCST90038684	|| id:ebi-a-GCST90038684	TRUE	reported	igd	4.59576e-05	22.2719	2	1	TRUE
rs13357936	A	G	A	G	0.00145425	0.0119	0.061846	0.06113	FALSE	FALSE	FALSE	prot-a-725	13	5	150392492	0.0531	3301	0.831764	Cathepsin H || id:prot-a-725	Cathepsin H	Cathepsin H || ||	TRUE	igd	12	5	150392492	0.000313469	2.99999e-06	484598	ebi-a-GCST90038684	|| id:ebi-a-GCST90038684	TRUE	reported	igd	4.44107e-05	21.5222	2	1	TRUE
rs145568234	G	T	G	T	0.00750895	0.0601	0.023365	0.0305	FALSE	FALSE	FALSE	prot-a-725	6	6	32247045	0.0834	3301	0.467735	Cathepsin H || id:prot-a-725	Cathepsin H	Cathepsin H || ||	TRUE	igd	16	6	32247045	0.000535523	8.30042e-45	484598	ebi-a-GCST90038684	|| id:ebi-a-GCST90038684	TRUE	reported	igd	0.00040555	196.608	2	1	TRUE
rs17229679	G	A	G	A	0.00220834	0.1231	0.025829	0.02808	FALSE	FALSE	FALSE	prot-a-725	40	2	199560757	0.0773	3301	0.112202	Cathepsin H || id:prot-a-725	Cathepsin H	Cathepsin H || ||	TRUE	igd	8	2	199560757	0.000462831	1.5e-06	484598	ebi-a-GCST90038684	|| id:ebi-a-GCST90038684	TRUE	reported	igd	4.6977e-05	22.7659	2	1	TRUE
rs17372029	G	A	G	A	0.00108149	0.0254	0.116011	0.13222	FALSE	FALSE	FALSE	prot-a-725	17	7	24285329	0.0373	3301	0.501187	Cathepsin H || id:prot-a-725	Cathepsin H	Cathepsin H || ||	TRUE	igd	22	7	24285329	0.000231613	3.29997e-06	484598	ebi-a-GCST90038684	|| id:ebi-a-GCST90038684	TRUE	reported	igd	4.49902e-05	21.8031	2	1	TRUE
rs1801274	G	A	G	A	-0.000867479	0.0263	0.527452	0.53257	FALSE	FALSE	FALSE	prot-a-725	25	1	161479745	0.025	3301	0.295121	Cathepsin H || id:prot-a-725	Cathepsin H	Cathepsin H || ||	TRUE	igd	1	1	161479745	0.000147577	4e-09	484598	ebi-a-GCST90038684	|| id:ebi-a-GCST90038684	TRUE	reported	igd	7.12965e-05	34.5524	2	1	TRUE
rs190371014	G	C	G	C	0.00405926	-0.0604	0.010333	0.01337	FALSE	TRUE	FALSE	prot-a-725	2	10	24415064	0.1244	3301	0.630957	Cathepsin H || id:prot-a-725	Cathepsin H	Cathepsin H || ||	TRUE	igd	30	10	24415064	0.000791062	3.2e-07	484598	ebi-a-GCST90038684	|| id:ebi-a-GCST90038684	TRUE	reported	igd	5.43335e-05	26.3312	2	1	TRUE
rs208346	T	G	T	G	0.000695541	0.0355	0.40481	0.39974	FALSE	FALSE	FALSE	prot-a-725	38	7	2799686	0.0254	3301	0.162181	Cathepsin H || id:prot-a-725	Cathepsin H	Cathepsin H || ||	TRUE	igd	24	7	2799686	0.000150376	4.09996e-06	484598	ebi-a-GCST90038684	|| id:ebi-a-GCST90038684	TRUE	reported	igd	4.41456e-05	21.3937	2	1	TRUE
rs2212434	T	C	T	C	0.000798942	0.0042	0.444752	0.4459	FALSE	FALSE	FALSE	prot-a-725	32	11	76281593	0.0245	3301	0.870964	Cathepsin H || id:prot-a-725	Cathepsin H	Cathepsin H || ||	TRUE	igd	33	11	76281593	0.000148103	6.4e-08	484598	ebi-a-GCST90038684	|| id:ebi-a-GCST90038684	TRUE	reported	igd	6.00475e-05	29.1005	2	1	TRUE
rs2342145	G	C	G	C	0.000742146	0	0.3284	0.33732	FALSE	TRUE	FALSE	prot-a-725	22	5	134422299	0.0272	3301	1	Cathepsin H || id:prot-a-725	Cathepsin H	Cathepsin H || ||	TRUE	igd	11	5	134422299	0.000160299	3.59998e-06	484598	ebi-a-GCST90038684	|| id:ebi-a-GCST90038684	TRUE	reported	igd	4.42299e-05	21.4346	2	1	TRUE
rs2777941	C	A	C	A	0.000843249	0.013	0.761518	0.76807	FALSE	FALSE	FALSE	prot-a-725	24	20	62319604	0.03	3301	0.660693	Cathepsin H || id:prot-a-725	Cathepsin H	Cathepsin H || ||	TRUE	igd	42	20	62319604	0.000173524	1.09999e-06	484598	ebi-a-GCST90038684	|| id:ebi-a-GCST90038684	TRUE	reported	igd	4.87293e-05	23.6152	2	1	TRUE
rs2838516	C	A	C	A	-0.000803376	-0.0643	0.617209	0.61462	FALSE	FALSE	FALSE	prot-a-725	45	21	45612475	0.0258	3301	0.0128825	Cathepsin H || id:prot-a-725	Cathepsin H	Cathepsin H || ||	TRUE	igd	46	21	45612475	0.000151618	9.20005e-08	484598	ebi-a-GCST90038684	|| id:ebi-a-GCST90038684	TRUE	reported	igd	5.79335e-05	28.0759	2	1	TRUE
rs3024495	T	C	T	C	0.00128045	0.0104	0.150476	0.14524	FALSE	FALSE	FALSE	prot-a-725	27	1	206942413	0.0347	3301	0.758578	Cathepsin H || id:prot-a-725	Cathepsin H	Cathepsin H || ||	TRUE	igd	3	1	206942413	0.00020532	4e-10	484598	ebi-a-GCST90038684	|| id:ebi-a-GCST90038684	TRUE	reported	igd	8.02502e-05	38.8921	2	1	TRUE
rs371098047	C	T	C	T	0.000862267	0.0184	0.238581	0.25306	FALSE	FALSE	FALSE	prot-a-725	28	8	625377	0.0311	3301	0.549541	Cathepsin H || id:prot-a-725	Cathepsin H	Cathepsin H || ||	TRUE	igd	27	8	625377	0.000188109	4.20001e-06	484598	ebi-a-GCST90038684	|| id:ebi-a-GCST90038684	TRUE	reported	igd	4.33575e-05	21.0118	2	1	TRUE
rs4676410	A	G	A	G	0.000957642	0.0122	0.210037	0.20312	FALSE	FALSE	FALSE	prot-a-725	20	2	241563739	0.0315	3301	0.691831	Cathepsin H || id:prot-a-725	Cathepsin H	Cathepsin H || ||	TRUE	igd	7	2	241563739	0.000181912	1.2e-07	484598	ebi-a-GCST90038684	|| id:ebi-a-GCST90038684	TRUE	reported	igd	5.71844e-05	27.7129	2	1	TRUE
rs4817986	T	G	T	G	-0.00119453	-0.0189	0.262533	0.2661	FALSE	FALSE	FALSE	prot-a-725	37	21	40465512	0.0279	3301	0.501187	Cathepsin H || id:prot-a-725	Cathepsin H	Cathepsin H || ||	TRUE	igd	45	21	40465512	0.000167002	8.19974e-13	484598	ebi-a-GCST90038684	|| id:ebi-a-GCST90038684	TRUE	reported	igd	0.000105566	51.1622	2	1	TRUE
rs4919342	C	G	C	G	-0.000753701	-0.0139	0.527529	0.52062	FALSE	TRUE	TRUE	prot-a-725	43	10	101282553	0.0249	3301	0.57544	Cathepsin H || id:prot-a-725	Cathepsin H	Cathepsin H || ||	TRUE	igd	29	10	101282553	0.000146975	2.99999e-07	484598	ebi-a-GCST90038684	|| id:ebi-a-GCST90038684	TRUE	reported	igd	5.42633e-05	26.2972	2	1	FALSE
rs585590	T	G	T	G	0.000981204	0.0332	0.15342	0.15164	FALSE	FALSE	FALSE	prot-a-725	4	4	176146615	0.0348	3301	0.338844	Cathepsin H || id:prot-a-725	Cathepsin H	Cathepsin H || ||	TRUE	igd	9	4	176146615	0.000205321	1.7e-06	484598	ebi-a-GCST90038684	|| id:ebi-a-GCST90038684	TRUE	reported	igd	4.71248e-05	22.8376	2	1	TRUE
rs6017342	C	A	C	A	0.00094407	0.0059	0.526826	0.51131	FALSE	FALSE	FALSE	prot-a-725	5	20	43065028	0.025	3301	0.812831	Cathepsin H || id:prot-a-725	Cathepsin H	Cathepsin H || ||	TRUE	igd	44	20	43065028	0.000147446	1.5e-10	484598	ebi-a-GCST90038684	|| id:ebi-a-GCST90038684	TRUE	reported	igd	8.4591e-05	40.9959	2	1	TRUE
rs6141652	C	T	C	T	0.000749303	0.0045	0.376833	0.37915	FALSE	FALSE	FALSE	prot-a-725	36	20	30853822	0.0261	3301	0.870964	Cathepsin H || id:prot-a-725	Cathepsin H	Cathepsin H || ||	TRUE	igd	43	20	30853822	0.000152735	8.79995e-07	484598	ebi-a-GCST90038684	|| id:ebi-a-GCST90038684	TRUE	reported	igd	4.96632e-05	24.0678	2	1	TRUE
rs6467597	A	G	A	G	-0.000838478	-0.012	0.231667	0.26486	FALSE	FALSE	FALSE	prot-a-725	46	7	135248134	0.0301	3301	0.691831	Cathepsin H || id:prot-a-725	Cathepsin H	Cathepsin H || ||	TRUE	igd	20	7	135248134	0.000180512	2.80001e-06	484598	ebi-a-GCST90038684	|| id:ebi-a-GCST90038684	TRUE	reported	igd	4.45215e-05	21.5759	2	1	TRUE
rs6568689	C	T	C	T	-0.000747165	-0.0069	0.635062	0.63663	FALSE	FALSE	FALSE	prot-a-725	3	6	111942062	0.0259	3301	0.794328	Cathepsin H || id:prot-a-725	Cathepsin H	Cathepsin H || ||	TRUE	igd	17	6	111942062	0.000153864	1e-06	484598	ebi-a-GCST90038684	|| id:ebi-a-GCST90038684	TRUE	reported	igd	4.86582e-05	23.5807	2	1	TRUE
rs7035464	G	A	G	A	0.000820604	0.0356	0.740101	0.73939	FALSE	FALSE	FALSE	prot-a-725	41	9	4875652	0.0281	3301	0.204174	Cathepsin H || id:prot-a-725	Cathepsin H	Cathepsin H || ||	TRUE	igd	28	9	4875652	0.000170471	1.79999e-06	484598	ebi-a-GCST90038684	|| id:ebi-a-GCST90038684	TRUE	reported	igd	4.7815e-05	23.172	2	1	TRUE
rs72670344	T	A	T	A	0.00182785	0.0082	0.037057	0.04054	FALSE	TRUE	FALSE	prot-a-725	9	14	31561777	0.0656	3301	0.891251	Cathepsin H || id:prot-a-725	Cathepsin H	Cathepsin H || ||	TRUE	igd	38	14	31561777	0.000399224	3.79997e-06	484598	ebi-a-GCST90038684	|| id:ebi-a-GCST90038684	TRUE	reported	igd	4.32561e-05	20.9626	2	1	TRUE
rs73187836	C	T	C	T	0.0033016	-0.1717	0.010732	0.01237	FALSE	FALSE	FALSE	prot-a-725	10	12	103905069	0.1159	3301	0.138038	Cathepsin H || id:prot-a-725	Cathepsin H	Cathepsin H || ||	TRUE	igd	35	12	103905069	0.000716522	3.79997e-06	484598	ebi-a-GCST90038684	|| id:ebi-a-GCST90038684	TRUE	reported	igd	4.38116e-05	21.2319	2	1	TRUE
rs73370726	T	C	T	C	-0.00131289	0.0119	0.098788	0.09974	FALSE	FALSE	FALSE	prot-a-725	19	10	90852873	0.042	3301	0.776247	Cathepsin H || id:prot-a-725	Cathepsin H	Cathepsin H || ||	TRUE	igd	31	10	90852873	0.000246701	1e-07	484598	ebi-a-GCST90038684	|| id:ebi-a-GCST90038684	TRUE	reported	igd	5.84397e-05	28.3213	2	1	TRUE
rs7539643	T	C	T	C	0.000971189	0.0033	0.309515	0.29937	FALSE	FALSE	FALSE	prot-a-725	15	1	67672911	0.0268	3301	0.891251	Cathepsin H || id:prot-a-725	Cathepsin H	Cathepsin H || ||	TRUE	igd	6	1	67672911	0.000159484	9.09997e-10	484598	ebi-a-GCST90038684	|| id:ebi-a-GCST90038684	TRUE	reported	igd	7.65171e-05	37.0827	2	1	TRUE
rs7553638	G	A	G	A	-0.00109648	-0.0147	0.494973	0.5027	FALSE	FALSE	FALSE	prot-a-725	1	1	20198937	0.0252	3301	0.562341	Cathepsin H || id:prot-a-725	Cathepsin H	Cathepsin H || ||	TRUE	igd	5	1	20198937	0.000147111	8.30042e-14	484598	ebi-a-GCST90038684	|| id:ebi-a-GCST90038684	TRUE	reported	igd	0.000114625	55.5532	2	1	TRUE
rs7554511	A	C	A	C	-0.000870668	0.0209	0.286387	0.29687	FALSE	FALSE	FALSE	prot-a-725	14	1	200877562	0.0271	3301	0.436516	Cathepsin H || id:prot-a-725	Cathepsin H	Cathepsin H || ||	TRUE	igd	2	1	200877562	0.000162357	7.39997e-08	484598	ebi-a-GCST90038684	|| id:ebi-a-GCST90038684	TRUE	reported	igd	5.93411e-05	28.7582	2	1	TRUE
rs75698143	A	G	A	G	-0.00230002	0.0655	0.025171	0.02781	FALSE	FALSE	FALSE	prot-a-725	30	4	150440211	0.0757	3301	0.389045	Cathepsin H || id:prot-a-725	Cathepsin H	Cathepsin H || ||	TRUE	igd	10	4	150440211	0.000468591	7.79992e-07	484598	ebi-a-GCST90038684	|| id:ebi-a-GCST90038684	TRUE	reported	igd	4.97132e-05	24.092	2	1	TRUE
rs78484938	A	C	A	C	0.00205525	0.008	0.037077	0.03952	FALSE	FALSE	FALSE	prot-a-725	39	7	17441728	0.067	3301	0.912011	Cathepsin H || id:prot-a-725	Cathepsin H	Cathepsin H || ||	TRUE	igd	23	7	17441728	0.000394617	1.7e-07	484598	ebi-a-GCST90038684	|| id:ebi-a-GCST90038684	TRUE	reported	igd	5.59721e-05	27.1254	2	1	TRUE
rs9260809	G	A	G	A	-0.00093211	-0.0083	0.443473	0.43949	FALSE	FALSE	FALSE	prot-a-725	21	6	29941617	0.0249	3301	0.74131	Cathepsin H || id:prot-a-725	Cathepsin H	Cathepsin H || ||	TRUE	igd	15	6	29941617	0.000147583	2.99999e-10	484598	ebi-a-GCST90038684	|| id:ebi-a-GCST90038684	TRUE	reported	igd	8.23084e-05	39.8896	2	1	TRUE
rs990107	G	T	G	T	-0.000865268	0.0147	0.575298	0.57935	FALSE	FALSE	FALSE	prot-a-725	8	7	107476913	0.0255	3301	0.562341	Cathepsin H || id:prot-a-725	Cathepsin H	Cathepsin H || ||	TRUE	igd	21	7	107476913	0.000148264	6.49995e-09	484598	ebi-a-GCST90038684	|| id:ebi-a-GCST90038684	TRUE	reported	igd	7.02777e-05	34.0587	2	1	TRUE
rs9924831	C	T	C	T	-0.00070935	0.0072	0.360206	0.36163	FALSE	FALSE	FALSE	prot-a-725	44	16	23940738	0.0257	3301	0.776247	Cathepsin H || id:prot-a-725	Cathepsin H	Cathepsin H || ||	TRUE	igd	40	16	23940738	0.000153653	3.89996e-06	484598	ebi-a-GCST90038684	|| id:ebi-a-GCST90038684	TRUE	reported	igd	4.39783e-05	21.3126	2	1	TRUE
Ulcerative colitis → Cathepsin L1
rs10995249	T	C	T	C	0.00081028	-0.0057	0.364581	0.3658	FALSE	FALSE	FALSE	ebi-a-GCST90012073	34	10	64396916	0.0106	21758	0.591701	Cathepsin L1 levels || id:ebi-a-GCST90012073	Cathepsin L1 levels	Cathepsin L1 levels || ||	TRUE	igd	32	10	64396916	0.000152899	1.09999e-07	484598	ebi-a-GCST90038684	|| id:ebi-a-GCST90038684	TRUE	reported	igd	5.79501e-05	28.084	2	1	TRUE
rs11019541	G	T	G	T	0.000748389	-0.012	0.310219	0.3414	FALSE	FALSE	FALSE	ebi-a-GCST90012073	41	11	88095448	0.0121	21758	0.3197	Cathepsin L1 levels || id:ebi-a-GCST90012073	Cathepsin L1 levels	Cathepsin L1 levels || ||	TRUE	igd	34	11	88095448	0.000161043	2.90001e-06	484598	ebi-a-GCST90038684	|| id:ebi-a-GCST90038684	TRUE	reported	igd	4.45626e-05	21.5958	2	1	TRUE
rs112143178	T	C	T	C	0.0021171	0.0147	0.029567	0.0345	FALSE	FALSE	FALSE	ebi-a-GCST90012073	40	6	45919926	0.0332	21758	0.658701	Cathepsin L1 levels || id:ebi-a-GCST90012073	Cathepsin L1 levels	Cathepsin L1 levels || ||	TRUE	igd	18	6	45919926	0.000445582	1.7e-06	484598	ebi-a-GCST90038684	|| id:ebi-a-GCST90038684	TRUE	reported	igd	4.65828e-05	22.5749	2	1	TRUE
rs112749594	A	G	A	G	-0.00166736	-0.0765	0.796035	0.7418	FALSE	FALSE	FALSE	ebi-a-GCST90012073	4	6	32485397	0.0159	21758	1.42801e-06	Cathepsin L1 levels || id:ebi-a-GCST90012073	Cathepsin L1 levels	Cathepsin L1 levels || ||	TRUE	igd	19	6	32485397	0.0001915	2.49977e-18	484598	ebi-a-GCST90038684	|| id:ebi-a-GCST90038684	TRUE	reported	igd	0.000156413	75.8088	2	1	TRUE
rs11757201	C	G	C	G	0.000982765	-0.004	0.213225	0.2041	FALSE	TRUE	FALSE	ebi-a-GCST90012073	28	6	138003822	0.0127	21758	0.7539	Cathepsin L1 levels || id:ebi-a-GCST90012073	Cathepsin L1 levels	Cathepsin L1 levels || ||	TRUE	igd	13	6	138003822	0.000179682	4.30002e-08	484598	ebi-a-GCST90038684	|| id:ebi-a-GCST90038684	TRUE	reported	igd	6.17279e-05	29.915	2	1	TRUE
rs11785002	A	G	A	G	0.000750819	-0.0006	0.276456	0.2825	FALSE	FALSE	FALSE	ebi-a-GCST90012073	14	8	61853012	0.0127	21758	0.9593	Cathepsin L1 levels || id:ebi-a-GCST90012073	Cathepsin L1 levels	Cathepsin L1 levels || ||	TRUE	igd	26	8	61853012	0.000164622	4.70002e-06	484598	ebi-a-GCST90038684	|| id:ebi-a-GCST90038684	TRUE	reported	igd	4.29234e-05	20.8014	2	1	TRUE
rs12064796	A	G	A	G	-0.000842377	-0.0026	0.502833	0.5078	FALSE	FALSE	FALSE	ebi-a-GCST90012073	7	1	20141920	0.011	21758	0.8095	Cathepsin L1 levels || id:ebi-a-GCST90012073	Cathepsin L1 levels	Cathepsin L1 levels || ||	TRUE	igd	4	1	20141920	0.000148097	1.40001e-08	484598	ebi-a-GCST90038684	|| id:ebi-a-GCST90038684	TRUE	reported	igd	6.6759e-05	32.3533	2	1	TRUE
rs12209676	G	A	G	A	0.00103108	0.0118	0.127674	0.1533	FALSE	FALSE	FALSE	ebi-a-GCST90012073	31	6	159787103	0.0158	21758	0.4575	Cathepsin L1 levels || id:ebi-a-GCST90012073	Cathepsin L1 levels	Cathepsin L1 levels || ||	TRUE	igd	14	6	159787103	0.000222218	3.29997e-06	484598	ebi-a-GCST90038684	|| id:ebi-a-GCST90038684	TRUE	reported	igd	4.44248e-05	21.529	2	1	TRUE
rs12306899	C	A	C	A	0.000764096	0.0156	0.40215	0.3826	FALSE	FALSE	FALSE	ebi-a-GCST90012073	11	12	68505416	0.011	21758	0.1565	Cathepsin L1 levels || id:ebi-a-GCST90012073	Cathepsin L1 levels	Cathepsin L1 levels || ||	TRUE	igd	36	12	68505416	0.000150213	2.90001e-07	484598	ebi-a-GCST90038684	|| id:ebi-a-GCST90038684	TRUE	reported	igd	5.3392e-05	25.8749	2	1	TRUE
rs12445526	G	A	G	A	0.000831988	0.0024	0.25852	0.2565	FALSE	FALSE	FALSE	ebi-a-GCST90012073	18	16	80610632	0.013	21758	0.8565	Cathepsin L1 levels || id:ebi-a-GCST90012073	Cathepsin L1 levels	Cathepsin L1 levels || ||	TRUE	igd	39	16	80610632	0.000169396	9.49992e-07	484598	ebi-a-GCST90038684	|| id:ebi-a-GCST90038684	TRUE	reported	igd	4.97765e-05	24.1227	2	1	TRUE
rs12720356	C	A	C	A	0.00117428	-0.0067	0.093274	0.0898	FALSE	FALSE	FALSE	ebi-a-GCST90012073	43	19	10469975	0.0182	21758	0.714	Cathepsin L1 levels || id:ebi-a-GCST90012073	Cathepsin L1 levels	Cathepsin L1 levels || ||	TRUE	igd	41	19	10469975	0.000253111	4.09996e-06	484598	ebi-a-GCST90038684	|| id:ebi-a-GCST90038684	TRUE	reported	igd	4.44141e-05	21.5238	2	1	TRUE
rs12869576	T	C	T	C	0.00110036	0.007	0.145368	0.1363	FALSE	FALSE	FALSE	ebi-a-GCST90012073	27	13	109079218	0.0172	21758	0.6824	Cathepsin L1 levels || id:ebi-a-GCST90012073	Cathepsin L1 levels	Cathepsin L1 levels || ||	TRUE	igd	37	13	109079218	0.000210288	1.7e-07	484598	ebi-a-GCST90038684	|| id:ebi-a-GCST90038684	TRUE	reported	igd	5.64982e-05	27.3803	2	1	TRUE
rs13273255	C	G	C	G	0.00139153	-0.0198	0.066363	0.0599	FALSE	TRUE	FALSE	ebi-a-GCST90012073	5	8	129825873	0.0234	21758	0.3964	Cathepsin L1 levels || id:ebi-a-GCST90012073	Cathepsin L1 levels	Cathepsin L1 levels || ||	TRUE	igd	25	8	129825873	0.000294858	2.39999e-06	484598	ebi-a-GCST90038684	|| id:ebi-a-GCST90038684	TRUE	reported	igd	4.59576e-05	22.2719	2	1	TRUE
rs13357936	A	G	A	G	0.00145425	0.0148	0.061846	0.0591	FALSE	FALSE	FALSE	ebi-a-GCST90012073	20	5	150392492	0.0224	21758	0.509	Cathepsin L1 levels || id:ebi-a-GCST90012073	Cathepsin L1 levels	Cathepsin L1 levels || ||	TRUE	igd	12	5	150392492	0.000313469	2.99999e-06	484598	ebi-a-GCST90038684	|| id:ebi-a-GCST90038684	TRUE	reported	igd	4.44107e-05	21.5222	2	1	TRUE
rs145568234	G	T	G	T	0.00750895	-0.054	0.023365	0.0243	FALSE	FALSE	FALSE	ebi-a-GCST90012073	3	6	32247045	0.0472	21758	0.2525	Cathepsin L1 levels || id:ebi-a-GCST90012073	Cathepsin L1 levels	Cathepsin L1 levels || ||	TRUE	igd	16	6	32247045	0.000535523	8.30042e-45	484598	ebi-a-GCST90038684	|| id:ebi-a-GCST90038684	TRUE	reported	igd	0.00040555	196.608	2	1	TRUE
rs17229679	G	A	G	A	0.00220834	-0.0509	0.025829	0.0296	FALSE	FALSE	FALSE	ebi-a-GCST90012073	24	2	199560757	0.0343	21758	0.1379	Cathepsin L1 levels || id:ebi-a-GCST90012073	Cathepsin L1 levels	Cathepsin L1 levels || ||	TRUE	igd	8	2	199560757	0.000462831	1.5e-06	484598	ebi-a-GCST90038684	|| id:ebi-a-GCST90038684	TRUE	reported	igd	4.6977e-05	22.7659	2	1	TRUE
rs17372029	G	A	G	A	0.00108149	0.0073	0.116011	0.1216	FALSE	FALSE	FALSE	ebi-a-GCST90012073	15	7	24285329	0.0178	21758	0.682501	Cathepsin L1 levels || id:ebi-a-GCST90012073	Cathepsin L1 levels	Cathepsin L1 levels || ||	TRUE	igd	22	7	24285329	0.000231613	3.29997e-06	484598	ebi-a-GCST90038684	|| id:ebi-a-GCST90038684	TRUE	reported	igd	4.49902e-05	21.8031	2	1	TRUE
rs1801274	G	A	G	A	-0.000867479	-0.0157	0.527452	0.4981	FALSE	FALSE	FALSE	ebi-a-GCST90012073	25	1	161479745	0.0103	21758	0.1271	Cathepsin L1 levels || id:ebi-a-GCST90012073	Cathepsin L1 levels	Cathepsin L1 levels || ||	TRUE	igd	1	1	161479745	0.000147577	4e-09	484598	ebi-a-GCST90038684	|| id:ebi-a-GCST90038684	TRUE	reported	igd	7.12965e-05	34.5524	2	1	TRUE
rs190371014	G	C	G	C	0.00405926	0.1248	0.010333	0.0102	FALSE	TRUE	FALSE	ebi-a-GCST90012073	45	10	24415064	0.0763	21758	0.1018	Cathepsin L1 levels || id:ebi-a-GCST90012073	Cathepsin L1 levels	Cathepsin L1 levels || ||	TRUE	igd	30	10	24415064	0.000791062	3.2e-07	484598	ebi-a-GCST90038684	|| id:ebi-a-GCST90038684	TRUE	reported	igd	5.43335e-05	26.3312	2	1	TRUE
rs208346	T	G	T	G	0.000695541	-0.0021	0.40481	0.3873	FALSE	FALSE	FALSE	ebi-a-GCST90012073	10	7	2799686	0.0106	21758	0.8436	Cathepsin L1 levels || id:ebi-a-GCST90012073	Cathepsin L1 levels	Cathepsin L1 levels || ||	TRUE	igd	24	7	2799686	0.000150376	4.09996e-06	484598	ebi-a-GCST90038684	|| id:ebi-a-GCST90038684	TRUE	reported	igd	4.41456e-05	21.3937	2	1	TRUE
rs2212434	T	C	T	C	0.000798942	-0.0032	0.444752	0.4328	FALSE	FALSE	FALSE	ebi-a-GCST90012073	21	11	76281593	0.0103	21758	0.755	Cathepsin L1 levels || id:ebi-a-GCST90012073	Cathepsin L1 levels	Cathepsin L1 levels || ||	TRUE	igd	33	11	76281593	0.000148103	6.4e-08	484598	ebi-a-GCST90038684	|| id:ebi-a-GCST90038684	TRUE	reported	igd	6.00475e-05	29.1005	2	1	TRUE
rs2342145	G	C	G	C	0.000742146	0.014	0.3284	0.33	FALSE	TRUE	FALSE	ebi-a-GCST90012073	13	5	134422299	0.012	21758	0.2455	Cathepsin L1 levels || id:ebi-a-GCST90012073	Cathepsin L1 levels	Cathepsin L1 levels || ||	TRUE	igd	11	5	134422299	0.000160299	3.59998e-06	484598	ebi-a-GCST90038684	|| id:ebi-a-GCST90038684	TRUE	reported	igd	4.42299e-05	21.4346	2	1	TRUE
rs2777941	C	A	C	A	0.000843249	-0.01	0.761518	0.772	FALSE	FALSE	FALSE	ebi-a-GCST90012073	17	20	62319604	0.0123	21758	0.4145	Cathepsin L1 levels || id:ebi-a-GCST90012073	Cathepsin L1 levels	Cathepsin L1 levels || ||	TRUE	igd	42	20	62319604	0.000173524	1.09999e-06	484598	ebi-a-GCST90038684	|| id:ebi-a-GCST90038684	TRUE	reported	igd	4.87293e-05	23.6152	2	1	TRUE
rs2838516	C	A	C	A	-0.000803376	0.0056	0.617209	0.6083	FALSE	FALSE	FALSE	ebi-a-GCST90012073	33	21	45612475	0.0104	21758	0.5926	Cathepsin L1 levels || id:ebi-a-GCST90012073	Cathepsin L1 levels	Cathepsin L1 levels || ||	TRUE	igd	46	21	45612475	0.000151618	9.20005e-08	484598	ebi-a-GCST90038684	|| id:ebi-a-GCST90038684	TRUE	reported	igd	5.79335e-05	28.0759	2	1	TRUE
rs3024495	T	C	T	C	0.00128045	0.0006	0.150476	0.1524	FALSE	FALSE	FALSE	ebi-a-GCST90012073	6	1	206942413	0.0142	21758	0.9652	Cathepsin L1 levels || id:ebi-a-GCST90012073	Cathepsin L1 levels	Cathepsin L1 levels || ||	TRUE	igd	3	1	206942413	0.00020532	4e-10	484598	ebi-a-GCST90038684	|| id:ebi-a-GCST90038684	TRUE	reported	igd	8.02502e-05	38.8921	2	1	TRUE
rs371098047	C	T	C	T	0.000862267	0.0445	0.238581	0.2533	FALSE	FALSE	FALSE	ebi-a-GCST90012073	12	8	625377	0.0243	21758	0.0672806	Cathepsin L1 levels || id:ebi-a-GCST90012073	Cathepsin L1 levels	Cathepsin L1 levels || ||	TRUE	igd	27	8	625377	0.000188109	4.20001e-06	484598	ebi-a-GCST90038684	|| id:ebi-a-GCST90038684	TRUE	reported	igd	4.33575e-05	21.0118	2	1	TRUE
rs4676410	A	G	A	G	0.000957642	-0.0103	0.210037	0.2208	FALSE	FALSE	FALSE	ebi-a-GCST90012073	19	2	241563739	0.0127	21758	0.4175	Cathepsin L1 levels || id:ebi-a-GCST90012073	Cathepsin L1 levels	Cathepsin L1 levels || ||	TRUE	igd	7	2	241563739	0.000181912	1.2e-07	484598	ebi-a-GCST90038684	|| id:ebi-a-GCST90038684	TRUE	reported	igd	5.71844e-05	27.7129	2	1	TRUE
rs4817986	T	G	T	G	-0.00119453	-0.0123	0.262533	0.2671	FALSE	FALSE	FALSE	ebi-a-GCST90012073	22	21	40465512	0.0115	21758	0.2849	Cathepsin L1 levels || id:ebi-a-GCST90012073	Cathepsin L1 levels	Cathepsin L1 levels || ||	TRUE	igd	45	21	40465512	0.000167002	8.19974e-13	484598	ebi-a-GCST90038684	|| id:ebi-a-GCST90038684	TRUE	reported	igd	0.000105566	51.1622	2	1	TRUE
rs4919342	C	G	C	G	-0.000753701	0.0021	0.527529	0.5376	FALSE	TRUE	TRUE	ebi-a-GCST90012073	9	10	101282553	0.0104	21758	0.8379	Cathepsin L1 levels || id:ebi-a-GCST90012073	Cathepsin L1 levels	Cathepsin L1 levels || ||	TRUE	igd	29	10	101282553	0.000146975	2.99999e-07	484598	ebi-a-GCST90038684	|| id:ebi-a-GCST90038684	TRUE	reported	igd	5.42633e-05	26.2972	2	1	FALSE
rs585590	T	G	T	G	0.000981204	-0.0059	0.15342	0.1512	FALSE	FALSE	FALSE	ebi-a-GCST90012073	1	4	176146615	0.0164	21758	0.718199	Cathepsin L1 levels || id:ebi-a-GCST90012073	Cathepsin L1 levels	Cathepsin L1 levels || ||	TRUE	igd	9	4	176146615	0.000205321	1.7e-06	484598	ebi-a-GCST90038684	|| id:ebi-a-GCST90038684	TRUE	reported	igd	4.71248e-05	22.8376	2	1	TRUE
rs6017342	C	A	C	A	0.00094407	0.0058	0.526826	0.53	FALSE	FALSE	FALSE	ebi-a-GCST90012073	42	20	43065028	0.0104	21758	0.5755	Cathepsin L1 levels || id:ebi-a-GCST90012073	Cathepsin L1 levels	Cathepsin L1 levels || ||	TRUE	igd	44	20	43065028	0.000147446	1.5e-10	484598	ebi-a-GCST90038684	|| id:ebi-a-GCST90038684	TRUE	reported	igd	8.4591e-05	40.9959	2	1	TRUE
rs6141652	C	T	C	T	0.000749303	-0.0023	0.376833	0.3938	FALSE	FALSE	FALSE	ebi-a-GCST90012073	23	20	30853822	0.0115	21758	0.8395	Cathepsin L1 levels || id:ebi-a-GCST90012073	Cathepsin L1 levels	Cathepsin L1 levels || ||	TRUE	igd	43	20	30853822	0.000152735	8.79995e-07	484598	ebi-a-GCST90038684	|| id:ebi-a-GCST90038684	TRUE	reported	igd	4.96632e-05	24.0678	2	1	TRUE
rs6467597	A	G	A	G	-0.000838478	-0.0205	0.231667	0.2388	FALSE	FALSE	FALSE	ebi-a-GCST90012073	39	7	135248134	0.0146	21758	0.1608	Cathepsin L1 levels || id:ebi-a-GCST90012073	Cathepsin L1 levels	Cathepsin L1 levels || ||	TRUE	igd	20	7	135248134	0.000180512	2.80001e-06	484598	ebi-a-GCST90038684	|| id:ebi-a-GCST90038684	TRUE	reported	igd	4.45215e-05	21.5759	2	1	TRUE
rs6568689	C	T	C	T	-0.000747165	-0.0158	0.635062	0.641	FALSE	FALSE	FALSE	ebi-a-GCST90012073	30	6	111942062	0.0108	21758	0.1415	Cathepsin L1 levels || id:ebi-a-GCST90012073	Cathepsin L1 levels	Cathepsin L1 levels || ||	TRUE	igd	17	6	111942062	0.000153864	1e-06	484598	ebi-a-GCST90038684	|| id:ebi-a-GCST90038684	TRUE	reported	igd	4.86582e-05	23.5807	2	1	TRUE
rs7035464	G	A	G	A	0.000820604	0.0071	0.740101	0.7474	FALSE	FALSE	FALSE	ebi-a-GCST90012073	44	9	4875652	0.0128	21758	0.5817	Cathepsin L1 levels || id:ebi-a-GCST90012073	Cathepsin L1 levels	Cathepsin L1 levels || ||	TRUE	igd	28	9	4875652	0.000170471	1.79999e-06	484598	ebi-a-GCST90038684	|| id:ebi-a-GCST90038684	TRUE	reported	igd	4.7815e-05	23.172	2	1	TRUE
rs72670344	T	A	T	A	0.00182785	-0.0551	0.037057	0.0352	FALSE	TRUE	FALSE	ebi-a-GCST90012073	16	14	31561777	0.0362	21758	0.1282	Cathepsin L1 levels || id:ebi-a-GCST90012073	Cathepsin L1 levels	Cathepsin L1 levels || ||	TRUE	igd	38	14	31561777	0.000399224	3.79997e-06	484598	ebi-a-GCST90038684	|| id:ebi-a-GCST90038684	TRUE	reported	igd	4.32561e-05	20.9626	2	1	TRUE
rs73187836	C	T	C	T	0.0033016	-0.0533	0.010732	0.0103	FALSE	FALSE	FALSE	ebi-a-GCST90012073	46	12	103905069	0.068	21758	0.4328	Cathepsin L1 levels || id:ebi-a-GCST90012073	Cathepsin L1 levels	Cathepsin L1 levels || ||	TRUE	igd	35	12	103905069	0.000716522	3.79997e-06	484598	ebi-a-GCST90038684	|| id:ebi-a-GCST90038684	TRUE	reported	igd	4.38116e-05	21.2319	2	1	TRUE
rs73370726	T	C	T	C	-0.00131289	-0.022	0.098788	0.1111	FALSE	FALSE	FALSE	ebi-a-GCST90012073	35	10	90852873	0.0165	21758	0.1832	Cathepsin L1 levels || id:ebi-a-GCST90012073	Cathepsin L1 levels	Cathepsin L1 levels || ||	TRUE	igd	31	10	90852873	0.000246701	1e-07	484598	ebi-a-GCST90038684	|| id:ebi-a-GCST90038684	TRUE	reported	igd	5.84397e-05	28.3213	2	1	TRUE
rs7539643	T	C	T	C	0.000971189	-0.001	0.309515	0.2916	FALSE	FALSE	FALSE	ebi-a-GCST90012073	38	1	67672911	0.0113	21758	0.9326	Cathepsin L1 levels || id:ebi-a-GCST90012073	Cathepsin L1 levels	Cathepsin L1 levels || ||	TRUE	igd	6	1	67672911	0.000159484	9.09997e-10	484598	ebi-a-GCST90038684	|| id:ebi-a-GCST90038684	TRUE	reported	igd	7.65171e-05	37.0827	2	1	TRUE
rs7553638	G	A	G	A	-0.00109648	-0.0068	0.494973	0.5045	FALSE	FALSE	FALSE	ebi-a-GCST90012073	8	1	20198937	0.0103	21758	0.5053	Cathepsin L1 levels || id:ebi-a-GCST90012073	Cathepsin L1 levels	Cathepsin L1 levels || ||	TRUE	igd	5	1	20198937	0.000147111	8.30042e-14	484598	ebi-a-GCST90038684	|| id:ebi-a-GCST90038684	TRUE	reported	igd	0.000114625	55.5532	2	1	TRUE
rs7554511	A	C	A	C	-0.000870668	0.0125	0.286387	0.2665	FALSE	FALSE	FALSE	ebi-a-GCST90012073	36	1	200877562	0.0116	21758	0.2835	Cathepsin L1 levels || id:ebi-a-GCST90012073	Cathepsin L1 levels	Cathepsin L1 levels || ||	TRUE	igd	2	1	200877562	0.000162357	7.39997e-08	484598	ebi-a-GCST90038684	|| id:ebi-a-GCST90038684	TRUE	reported	igd	5.93411e-05	28.7582	2	1	TRUE
rs75698143	A	G	A	G	-0.00230002	-0.0451	0.025171	0.0247	FALSE	FALSE	FALSE	ebi-a-GCST90012073	26	4	150440211	0.0443	21758	0.3088	Cathepsin L1 levels || id:ebi-a-GCST90012073	Cathepsin L1 levels	Cathepsin L1 levels || ||	TRUE	igd	10	4	150440211	0.000468591	7.79992e-07	484598	ebi-a-GCST90038684	|| id:ebi-a-GCST90038684	TRUE	reported	igd	4.97132e-05	24.092	2	1	TRUE
rs78484938	A	C	A	C	0.00205525	-0.0046	0.037077	0.0347	FALSE	FALSE	FALSE	ebi-a-GCST90012073	29	7	17441728	0.0355	21758	0.896	Cathepsin L1 levels || id:ebi-a-GCST90012073	Cathepsin L1 levels	Cathepsin L1 levels || ||	TRUE	igd	23	7	17441728	0.000394617	1.7e-07	484598	ebi-a-GCST90038684	|| id:ebi-a-GCST90038684	TRUE	reported	igd	5.59721e-05	27.1254	2	1	TRUE
rs9260809	G	A	G	A	-0.00093211	0.0225	0.443473	0.4109	FALSE	FALSE	FALSE	ebi-a-GCST90012073	2	6	29941617	0.0112	21758	0.0443098	Cathepsin L1 levels || id:ebi-a-GCST90012073	Cathepsin L1 levels	Cathepsin L1 levels || ||	TRUE	igd	15	6	29941617	0.000147583	2.99999e-10	484598	ebi-a-GCST90038684	|| id:ebi-a-GCST90038684	TRUE	reported	igd	8.23084e-05	39.8896	2	1	TRUE
rs990107	G	T	G	T	-0.000865268	-0.0005	0.575298	0.5697	FALSE	FALSE	FALSE	ebi-a-GCST90012073	37	7	107476913	0.011	21758	0.9624	Cathepsin L1 levels || id:ebi-a-GCST90012073	Cathepsin L1 levels	Cathepsin L1 levels || ||	TRUE	igd	21	7	107476913	0.000148264	6.49995e-09	484598	ebi-a-GCST90038684	|| id:ebi-a-GCST90038684	TRUE	reported	igd	7.02777e-05	34.0587	2	1	TRUE
rs9924831	C	T	C	T	-0.00070935	0.0026	0.360206	0.3691	FALSE	FALSE	FALSE	ebi-a-GCST90012073	32	16	23940738	0.0112	21758	0.8194	Cathepsin L1 levels || id:ebi-a-GCST90012073	Cathepsin L1 levels	Cathepsin L1 levels || ||	TRUE	igd	40	16	23940738	0.000153653	3.89996e-06	484598	ebi-a-GCST90038684	|| id:ebi-a-GCST90038684	TRUE	reported	igd	4.39783e-05	21.3126	2	1	TRUE
Ulcerative colitis → Cathepsin L2
rs10995249	T	C	T	C	0.00081028	0.023	0.364581	0.37102	FALSE	FALSE	FALSE	prot-a-728	41	10	64396916	0.0256	3301	0.371535	Cathepsin L2 || id:prot-a-728	Cathepsin L2	Cathepsin L2 || ||	TRUE	igd	32	10	64396916	0.000152899	1.09999e-07	484598	ebi-a-GCST90038684	|| id:ebi-a-GCST90038684	TRUE	reported	igd	5.79501e-05	28.084	2	1	TRUE
rs11019541	G	T	G	T	0.000748389	0.0094	0.310219	0.30201	FALSE	FALSE	FALSE	prot-a-728	44	11	88095448	0.0265	3301	0.724436	Cathepsin L2 || id:prot-a-728	Cathepsin L2	Cathepsin L2 || ||	TRUE	igd	34	11	88095448	0.000161043	2.90001e-06	484598	ebi-a-GCST90038684	|| id:ebi-a-GCST90038684	TRUE	reported	igd	4.45626e-05	21.5958	2	1	TRUE
rs112143178	T	C	T	C	0.0021171	0.0362	0.029567	0.03294	FALSE	FALSE	FALSE	prot-a-728	38	6	45919926	0.0738	3301	0.616595	Cathepsin L2 || id:prot-a-728	Cathepsin L2	Cathepsin L2 || ||	TRUE	igd	18	6	45919926	0.000445582	1.7e-06	484598	ebi-a-GCST90038684	|| id:ebi-a-GCST90038684	TRUE	reported	igd	4.65828e-05	22.5749	2	1	TRUE
rs112749594	A	G	A	G	-0.00166736	0.0366	0.796035	0.80723	FALSE	FALSE	FALSE	prot-a-728	35	6	32485397	0.0359	3301	0.30903	Cathepsin L2 || id:prot-a-728	Cathepsin L2	Cathepsin L2 || ||	TRUE	igd	19	6	32485397	0.0001915	2.49977e-18	484598	ebi-a-GCST90038684	|| id:ebi-a-GCST90038684	TRUE	reported	igd	0.000156413	75.8088	2	1	TRUE
rs11757201	C	G	C	G	0.000982765	-0.0108	0.213225	0.22241	FALSE	TRUE	FALSE	prot-a-728	2	6	138003822	0.0298	3301	0.724436	Cathepsin L2 || id:prot-a-728	Cathepsin L2	Cathepsin L2 || ||	TRUE	igd	13	6	138003822	0.000179682	4.30002e-08	484598	ebi-a-GCST90038684	|| id:ebi-a-GCST90038684	TRUE	reported	igd	6.17279e-05	29.915	2	1	TRUE
rs11785002	A	G	A	G	0.000750819	-0.0398	0.276456	0.26417	FALSE	FALSE	FALSE	prot-a-728	39	8	61853012	0.0286	3301	0.165959	Cathepsin L2 || id:prot-a-728	Cathepsin L2	Cathepsin L2 || ||	TRUE	igd	26	8	61853012	0.000164622	4.70002e-06	484598	ebi-a-GCST90038684	|| id:ebi-a-GCST90038684	TRUE	reported	igd	4.29234e-05	20.8014	2	1	TRUE
rs12064796	A	G	A	G	-0.000842377	0.0215	0.502833	0.5022	FALSE	FALSE	FALSE	prot-a-728	4	1	20141920	0.0253	3301	0.398107	Cathepsin L2 || id:prot-a-728	Cathepsin L2	Cathepsin L2 || ||	TRUE	igd	4	1	20141920	0.000148097	1.40001e-08	484598	ebi-a-GCST90038684	|| id:ebi-a-GCST90038684	TRUE	reported	igd	6.6759e-05	32.3533	2	1	TRUE
rs12209676	G	A	G	A	0.00103108	-0.0116	0.127674	0.13684	FALSE	FALSE	FALSE	prot-a-728	36	6	159787103	0.0365	3301	0.758578	Cathepsin L2 || id:prot-a-728	Cathepsin L2	Cathepsin L2 || ||	TRUE	igd	14	6	159787103	0.000222218	3.29997e-06	484598	ebi-a-GCST90038684	|| id:ebi-a-GCST90038684	TRUE	reported	igd	4.44248e-05	21.529	2	1	TRUE
rs12306899	C	A	C	A	0.000764096	0.011	0.40215	0.40519	FALSE	FALSE	FALSE	prot-a-728	42	12	68505416	0.0254	3301	0.660693	Cathepsin L2 || id:prot-a-728	Cathepsin L2	Cathepsin L2 || ||	TRUE	igd	36	12	68505416	0.000150213	2.90001e-07	484598	ebi-a-GCST90038684	|| id:ebi-a-GCST90038684	TRUE	reported	igd	5.3392e-05	25.8749	2	1	TRUE
rs12445526	G	A	G	A	0.000831988	-0.0323	0.25852	0.25784	FALSE	FALSE	FALSE	prot-a-728	43	16	80610632	0.0285	3301	0.25704	Cathepsin L2 || id:prot-a-728	Cathepsin L2	Cathepsin L2 || ||	TRUE	igd	39	16	80610632	0.000169396	9.49992e-07	484598	ebi-a-GCST90038684	|| id:ebi-a-GCST90038684	TRUE	reported	igd	4.97765e-05	24.1227	2	1	TRUE
rs12720356	C	A	C	A	0.00117428	-0.0376	0.093274	0.10058	FALSE	FALSE	FALSE	prot-a-728	25	19	10469975	0.0411	3301	0.363078	Cathepsin L2 || id:prot-a-728	Cathepsin L2	Cathepsin L2 || ||	TRUE	igd	41	19	10469975	0.000253111	4.09996e-06	484598	ebi-a-GCST90038684	|| id:ebi-a-GCST90038684	TRUE	reported	igd	4.44141e-05	21.5238	2	1	TRUE
rs12869576	T	C	T	C	0.00110036	-0.0193	0.145368	0.15499	FALSE	FALSE	FALSE	prot-a-728	31	13	109079218	0.0357	3301	0.588844	Cathepsin L2 || id:prot-a-728	Cathepsin L2	Cathepsin L2 || ||	TRUE	igd	37	13	109079218	0.000210288	1.7e-07	484598	ebi-a-GCST90038684	|| id:ebi-a-GCST90038684	TRUE	reported	igd	5.64982e-05	27.3803	2	1	TRUE
rs13273255	C	G	C	G	0.00139153	-0.0778	0.066363	0.06106	FALSE	TRUE	FALSE	prot-a-728	21	8	129825873	0.0529	3301	0.141254	Cathepsin L2 || id:prot-a-728	Cathepsin L2	Cathepsin L2 || ||	TRUE	igd	25	8	129825873	0.000294858	2.39999e-06	484598	ebi-a-GCST90038684	|| id:ebi-a-GCST90038684	TRUE	reported	igd	4.59576e-05	22.2719	2	1	TRUE
rs13357936	A	G	A	G	0.00145425	0.0009	0.061846	0.06113	FALSE	FALSE	FALSE	prot-a-728	29	5	150392492	0.0531	3301	0.977237	Cathepsin L2 || id:prot-a-728	Cathepsin L2	Cathepsin L2 || ||	TRUE	igd	12	5	150392492	0.000313469	2.99999e-06	484598	ebi-a-GCST90038684	|| id:ebi-a-GCST90038684	TRUE	reported	igd	4.44107e-05	21.5222	2	1	TRUE
rs145568234	G	T	G	T	0.00750895	0.0262	0.023365	0.0305	FALSE	FALSE	FALSE	prot-a-728	1	6	32247045	0.0834	3301	0.758578	Cathepsin L2 || id:prot-a-728	Cathepsin L2	Cathepsin L2 || ||	TRUE	igd	16	6	32247045	0.000535523	8.30042e-45	484598	ebi-a-GCST90038684	|| id:ebi-a-GCST90038684	TRUE	reported	igd	0.00040555	196.608	2	1	TRUE
rs17229679	G	A	G	A	0.00220834	0.1336	0.025829	0.02808	FALSE	FALSE	FALSE	prot-a-728	28	2	199560757	0.0774	3301	0.0831764	Cathepsin L2 || id:prot-a-728	Cathepsin L2	Cathepsin L2 || ||	TRUE	igd	8	2	199560757	0.000462831	1.5e-06	484598	ebi-a-GCST90038684	|| id:ebi-a-GCST90038684	TRUE	reported	igd	4.6977e-05	22.7659	2	1	TRUE
rs17372029	G	A	G	A	0.00108149	-0.0491	0.116011	0.13222	FALSE	FALSE	FALSE	prot-a-728	10	7	24285329	0.0373	3301	0.186209	Cathepsin L2 || id:prot-a-728	Cathepsin L2	Cathepsin L2 || ||	TRUE	igd	22	7	24285329	0.000231613	3.29997e-06	484598	ebi-a-GCST90038684	|| id:ebi-a-GCST90038684	TRUE	reported	igd	4.49902e-05	21.8031	2	1	TRUE
rs1801274	G	A	G	A	-0.000867479	0.0082	0.527452	0.53257	FALSE	FALSE	FALSE	prot-a-728	5	1	161479745	0.025	3301	0.74131	Cathepsin L2 || id:prot-a-728	Cathepsin L2	Cathepsin L2 || ||	TRUE	igd	1	1	161479745	0.000147577	4e-09	484598	ebi-a-GCST90038684	|| id:ebi-a-GCST90038684	TRUE	reported	igd	7.12965e-05	34.5524	2	1	TRUE
rs190371014	G	C	G	C	0.00405926	0.0021	0.010333	0.01337	FALSE	TRUE	FALSE	prot-a-728	16	10	24415064	0.1244	3301	0.977237	Cathepsin L2 || id:prot-a-728	Cathepsin L2	Cathepsin L2 || ||	TRUE	igd	30	10	24415064	0.000791062	3.2e-07	484598	ebi-a-GCST90038684	|| id:ebi-a-GCST90038684	TRUE	reported	igd	5.43335e-05	26.3312	2	1	TRUE
rs208346	T	G	T	G	0.000695541	-0.0143	0.40481	0.39974	FALSE	FALSE	FALSE	prot-a-728	18	7	2799686	0.0254	3301	0.57544	Cathepsin L2 || id:prot-a-728	Cathepsin L2	Cathepsin L2 || ||	TRUE	igd	24	7	2799686	0.000150376	4.09996e-06	484598	ebi-a-GCST90038684	|| id:ebi-a-GCST90038684	TRUE	reported	igd	4.41456e-05	21.3937	2	1	TRUE
rs2212434	T	C	T	C	0.000798942	0.0124	0.444752	0.4459	FALSE	FALSE	FALSE	prot-a-728	30	11	76281593	0.0245	3301	0.616595	Cathepsin L2 || id:prot-a-728	Cathepsin L2	Cathepsin L2 || ||	TRUE	igd	33	11	76281593	0.000148103	6.4e-08	484598	ebi-a-GCST90038684	|| id:ebi-a-GCST90038684	TRUE	reported	igd	6.00475e-05	29.1005	2	1	TRUE
rs2342145	G	C	G	C	0.000742146	-0.0143	0.3284	0.33732	FALSE	TRUE	FALSE	prot-a-728	8	5	134422299	0.0272	3301	0.60256	Cathepsin L2 || id:prot-a-728	Cathepsin L2	Cathepsin L2 || ||	TRUE	igd	11	5	134422299	0.000160299	3.59998e-06	484598	ebi-a-GCST90038684	|| id:ebi-a-GCST90038684	TRUE	reported	igd	4.42299e-05	21.4346	2	1	TRUE
rs2777941	C	A	C	A	0.000843249	-0.0017	0.761518	0.76807	FALSE	FALSE	FALSE	prot-a-728	45	20	62319604	0.03	3301	0.954993	Cathepsin L2 || id:prot-a-728	Cathepsin L2	Cathepsin L2 || ||	TRUE	igd	42	20	62319604	0.000173524	1.09999e-06	484598	ebi-a-GCST90038684	|| id:ebi-a-GCST90038684	TRUE	reported	igd	4.87293e-05	23.6152	2	1	TRUE
rs2838516	C	A	C	A	-0.000803376	-0.0203	0.617209	0.61462	FALSE	FALSE	FALSE	prot-a-728	14	21	45612475	0.0258	3301	0.436516	Cathepsin L2 || id:prot-a-728	Cathepsin L2	Cathepsin L2 || ||	TRUE	igd	46	21	45612475	0.000151618	9.20005e-08	484598	ebi-a-GCST90038684	|| id:ebi-a-GCST90038684	TRUE	reported	igd	5.79335e-05	28.0759	2	1	TRUE
rs3024495	T	C	T	C	0.00128045	-0.0203	0.150476	0.14524	FALSE	FALSE	FALSE	prot-a-728	3	1	206942413	0.0347	3301	0.562341	Cathepsin L2 || id:prot-a-728	Cathepsin L2	Cathepsin L2 || ||	TRUE	igd	3	1	206942413	0.00020532	4e-10	484598	ebi-a-GCST90038684	|| id:ebi-a-GCST90038684	TRUE	reported	igd	8.02502e-05	38.8921	2	1	TRUE
rs371098047	C	T	C	T	0.000862267	0.0048	0.238581	0.25306	FALSE	FALSE	FALSE	prot-a-728	19	8	625377	0.0311	3301	0.870964	Cathepsin L2 || id:prot-a-728	Cathepsin L2	Cathepsin L2 || ||	TRUE	igd	27	8	625377	0.000188109	4.20001e-06	484598	ebi-a-GCST90038684	|| id:ebi-a-GCST90038684	TRUE	reported	igd	4.33575e-05	21.0118	2	1	TRUE
rs4676410	A	G	A	G	0.000957642	0.0079	0.210037	0.20312	FALSE	FALSE	FALSE	prot-a-728	33	2	241563739	0.0315	3301	0.794328	Cathepsin L2 || id:prot-a-728	Cathepsin L2	Cathepsin L2 || ||	TRUE	igd	7	2	241563739	0.000181912	1.2e-07	484598	ebi-a-GCST90038684	|| id:ebi-a-GCST90038684	TRUE	reported	igd	5.71844e-05	27.7129	2	1	TRUE
rs4817986	T	G	T	G	-0.00119453	0.0155	0.262533	0.2661	FALSE	FALSE	FALSE	prot-a-728	13	21	40465512	0.0279	3301	0.57544	Cathepsin L2 || id:prot-a-728	Cathepsin L2	Cathepsin L2 || ||	TRUE	igd	45	21	40465512	0.000167002	8.19974e-13	484598	ebi-a-GCST90038684	|| id:ebi-a-GCST90038684	TRUE	reported	igd	0.000105566	51.1622	2	1	TRUE
rs4919342	C	G	C	G	-0.000753701	-0.0216	0.527529	0.52062	FALSE	TRUE	TRUE	prot-a-728	6	10	101282553	0.0249	3301	0.389045	Cathepsin L2 || id:prot-a-728	Cathepsin L2	Cathepsin L2 || ||	TRUE	igd	29	10	101282553	0.000146975	2.99999e-07	484598	ebi-a-GCST90038684	|| id:ebi-a-GCST90038684	TRUE	reported	igd	5.42633e-05	26.2972	2	1	FALSE
rs585590	T	G	T	G	0.000981204	0.0281	0.15342	0.15164	FALSE	FALSE	FALSE	prot-a-728	34	4	176146615	0.0348	3301	0.416869	Cathepsin L2 || id:prot-a-728	Cathepsin L2	Cathepsin L2 || ||	TRUE	igd	9	4	176146615	0.000205321	1.7e-06	484598	ebi-a-GCST90038684	|| id:ebi-a-GCST90038684	TRUE	reported	igd	4.71248e-05	22.8376	2	1	TRUE
rs6017342	C	A	C	A	0.00094407	0.0047	0.526826	0.51131	FALSE	FALSE	FALSE	prot-a-728	15	20	43065028	0.025	3301	0.851138	Cathepsin L2 || id:prot-a-728	Cathepsin L2	Cathepsin L2 || ||	TRUE	igd	44	20	43065028	0.000147446	1.5e-10	484598	ebi-a-GCST90038684	|| id:ebi-a-GCST90038684	TRUE	reported	igd	8.4591e-05	40.9959	2	1	TRUE
rs6141652	C	T	C	T	0.000749303	0.0364	0.376833	0.37915	FALSE	FALSE	FALSE	prot-a-728	26	20	30853822	0.026	3301	0.162181	Cathepsin L2 || id:prot-a-728	Cathepsin L2	Cathepsin L2 || ||	TRUE	igd	43	20	30853822	0.000152735	8.79995e-07	484598	ebi-a-GCST90038684	|| id:ebi-a-GCST90038684	TRUE	reported	igd	4.96632e-05	24.0678	2	1	TRUE
rs6467597	A	G	A	G	-0.000838478	-0.0169	0.231667	0.26486	FALSE	FALSE	FALSE	prot-a-728	7	7	135248134	0.0302	3301	0.57544	Cathepsin L2 || id:prot-a-728	Cathepsin L2	Cathepsin L2 || ||	TRUE	igd	20	7	135248134	0.000180512	2.80001e-06	484598	ebi-a-GCST90038684	|| id:ebi-a-GCST90038684	TRUE	reported	igd	4.45215e-05	21.5759	2	1	TRUE
rs6568689	C	T	C	T	-0.000747165	0.0064	0.635062	0.63663	FALSE	FALSE	FALSE	prot-a-728	12	6	111942062	0.0259	3301	0.812831	Cathepsin L2 || id:prot-a-728	Cathepsin L2	Cathepsin L2 || ||	TRUE	igd	17	6	111942062	0.000153864	1e-06	484598	ebi-a-GCST90038684	|| id:ebi-a-GCST90038684	TRUE	reported	igd	4.86582e-05	23.5807	2	1	TRUE
rs7035464	G	A	G	A	0.000820604	0.0348	0.740101	0.73939	FALSE	FALSE	FALSE	prot-a-728	40	9	4875652	0.0281	3301	0.218776	Cathepsin L2 || id:prot-a-728	Cathepsin L2	Cathepsin L2 || ||	TRUE	igd	28	9	4875652	0.000170471	1.79999e-06	484598	ebi-a-GCST90038684	|| id:ebi-a-GCST90038684	TRUE	reported	igd	4.7815e-05	23.172	2	1	TRUE
rs72670344	T	A	T	A	0.00182785	0.051	0.037057	0.04054	FALSE	TRUE	FALSE	prot-a-728	11	14	31561777	0.0656	3301	0.436516	Cathepsin L2 || id:prot-a-728	Cathepsin L2	Cathepsin L2 || ||	TRUE	igd	38	14	31561777	0.000399224	3.79997e-06	484598	ebi-a-GCST90038684	|| id:ebi-a-GCST90038684	TRUE	reported	igd	4.32561e-05	20.9626	2	1	TRUE
rs73187836	C	T	C	T	0.0033016	-0.0437	0.010732	0.01237	FALSE	FALSE	FALSE	prot-a-728	46	12	103905069	0.116	3301	0.707946	Cathepsin L2 || id:prot-a-728	Cathepsin L2	Cathepsin L2 || ||	TRUE	igd	35	12	103905069	0.000716522	3.79997e-06	484598	ebi-a-GCST90038684	|| id:ebi-a-GCST90038684	TRUE	reported	igd	4.38116e-05	21.2319	2	1	TRUE
rs73370726	T	C	T	C	-0.00131289	-0.02	0.098788	0.09974	FALSE	FALSE	FALSE	prot-a-728	9	10	90852873	0.0419	3301	0.630957	Cathepsin L2 || id:prot-a-728	Cathepsin L2	Cathepsin L2 || ||	TRUE	igd	31	10	90852873	0.000246701	1e-07	484598	ebi-a-GCST90038684	|| id:ebi-a-GCST90038684	TRUE	reported	igd	5.84397e-05	28.3213	2	1	TRUE
rs7539643	T	C	T	C	0.000971189	0.0124	0.309515	0.29937	FALSE	FALSE	FALSE	prot-a-728	24	1	67672911	0.0268	3301	0.645654	Cathepsin L2 || id:prot-a-728	Cathepsin L2	Cathepsin L2 || ||	TRUE	igd	6	1	67672911	0.000159484	9.09997e-10	484598	ebi-a-GCST90038684	|| id:ebi-a-GCST90038684	TRUE	reported	igd	7.65171e-05	37.0827	2	1	TRUE
rs7553638	G	A	G	A	-0.00109648	0.0184	0.494973	0.5027	FALSE	FALSE	FALSE	prot-a-728	22	1	20198937	0.0252	3301	0.467735	Cathepsin L2 || id:prot-a-728	Cathepsin L2	Cathepsin L2 || ||	TRUE	igd	5	1	20198937	0.000147111	8.30042e-14	484598	ebi-a-GCST90038684	|| id:ebi-a-GCST90038684	TRUE	reported	igd	0.000114625	55.5532	2	1	TRUE
rs7554511	A	C	A	C	-0.000870668	0.0364	0.286387	0.29687	FALSE	FALSE	FALSE	prot-a-728	32	1	200877562	0.0271	3301	0.177828	Cathepsin L2 || id:prot-a-728	Cathepsin L2	Cathepsin L2 || ||	TRUE	igd	2	1	200877562	0.000162357	7.39997e-08	484598	ebi-a-GCST90038684	|| id:ebi-a-GCST90038684	TRUE	reported	igd	5.93411e-05	28.7582	2	1	TRUE
rs75698143	A	G	A	G	-0.00230002	0.1031	0.025171	0.02781	FALSE	FALSE	FALSE	prot-a-728	23	4	150440211	0.0758	3301	0.17378	Cathepsin L2 || id:prot-a-728	Cathepsin L2	Cathepsin L2 || ||	TRUE	igd	10	4	150440211	0.000468591	7.79992e-07	484598	ebi-a-GCST90038684	|| id:ebi-a-GCST90038684	TRUE	reported	igd	4.97132e-05	24.092	2	1	TRUE
rs78484938	A	C	A	C	0.00205525	0.0356	0.037077	0.03952	FALSE	FALSE	FALSE	prot-a-728	17	7	17441728	0.067	3301	0.588844	Cathepsin L2 || id:prot-a-728	Cathepsin L2	Cathepsin L2 || ||	TRUE	igd	23	7	17441728	0.000394617	1.7e-07	484598	ebi-a-GCST90038684	|| id:ebi-a-GCST90038684	TRUE	reported	igd	5.59721e-05	27.1254	2	1	TRUE
rs9260809	G	A	G	A	-0.00093211	-0.0248	0.443473	0.43949	FALSE	FALSE	FALSE	prot-a-728	20	6	29941617	0.0249	3301	0.316228	Cathepsin L2 || id:prot-a-728	Cathepsin L2	Cathepsin L2 || ||	TRUE	igd	15	6	29941617	0.000147583	2.99999e-10	484598	ebi-a-GCST90038684	|| id:ebi-a-GCST90038684	TRUE	reported	igd	8.23084e-05	39.8896	2	1	TRUE
rs990107	G	T	G	T	-0.000865268	-0.0311	0.575298	0.57935	FALSE	FALSE	FALSE	prot-a-728	37	7	107476913	0.0255	3301	0.223872	Cathepsin L2 || id:prot-a-728	Cathepsin L2	Cathepsin L2 || ||	TRUE	igd	21	7	107476913	0.000148264	6.49995e-09	484598	ebi-a-GCST90038684	|| id:ebi-a-GCST90038684	TRUE	reported	igd	7.02777e-05	34.0587	2	1	TRUE
rs9924831	C	T	C	T	-0.00070935	-0.0132	0.360206	0.36163	FALSE	FALSE	FALSE	prot-a-728	27	16	23940738	0.0257	3301	0.60256	Cathepsin L2 || id:prot-a-728	Cathepsin L2	Cathepsin L2 || ||	TRUE	igd	40	16	23940738	0.000153653	3.89996e-06	484598	ebi-a-GCST90038684	|| id:ebi-a-GCST90038684	TRUE	reported	igd	4.39783e-05	21.3126	2	1	TRUE
Ulcerative colitis → Cathepsin O
rs10995249	T	C	T	C	0.00081028	0.0066	0.364581	0.37102	FALSE	FALSE	FALSE	prot-a-726	24	10	64396916	0.0256	3301	0.794328	Cathepsin O || id:prot-a-726	Cathepsin O	Cathepsin O || ||	TRUE	igd	32	10	64396916	0.000152899	1.09999e-07	484598	ebi-a-GCST90038684	|| id:ebi-a-GCST90038684	TRUE	reported	igd	5.79501e-05	28.084	2	1	TRUE
rs11019541	G	T	G	T	0.000748389	-0.0342	0.310219	0.30201	FALSE	FALSE	FALSE	prot-a-726	21	11	88095448	0.0265	3301	0.194984	Cathepsin O || id:prot-a-726	Cathepsin O	Cathepsin O || ||	TRUE	igd	34	11	88095448	0.000161043	2.90001e-06	484598	ebi-a-GCST90038684	|| id:ebi-a-GCST90038684	TRUE	reported	igd	4.45626e-05	21.5958	2	1	TRUE
rs112143178	T	C	T	C	0.0021171	0.0324	0.029567	0.03294	FALSE	FALSE	FALSE	prot-a-726	43	6	45919926	0.0738	3301	0.660693	Cathepsin O || id:prot-a-726	Cathepsin O	Cathepsin O || ||	TRUE	igd	18	6	45919926	0.000445582	1.7e-06	484598	ebi-a-GCST90038684	|| id:ebi-a-GCST90038684	TRUE	reported	igd	4.65828e-05	22.5749	2	1	TRUE
rs112749594	A	G	A	G	-0.00166736	0.0106	0.796035	0.80723	FALSE	FALSE	FALSE	prot-a-726	18	6	32485397	0.0359	3301	0.776247	Cathepsin O || id:prot-a-726	Cathepsin O	Cathepsin O || ||	TRUE	igd	19	6	32485397	0.0001915	2.49977e-18	484598	ebi-a-GCST90038684	|| id:ebi-a-GCST90038684	TRUE	reported	igd	0.000156413	75.8088	2	1	TRUE
rs11757201	C	G	C	G	0.000982765	-0.0105	0.213225	0.22241	FALSE	TRUE	FALSE	prot-a-726	19	6	138003822	0.0298	3301	0.724436	Cathepsin O || id:prot-a-726	Cathepsin O	Cathepsin O || ||	TRUE	igd	13	6	138003822	0.000179682	4.30002e-08	484598	ebi-a-GCST90038684	|| id:ebi-a-GCST90038684	TRUE	reported	igd	6.17279e-05	29.915	2	1	TRUE
rs11785002	A	G	A	G	0.000750819	-0.041	0.276456	0.26417	FALSE	FALSE	FALSE	prot-a-726	34	8	61853012	0.0286	3301	0.151356	Cathepsin O || id:prot-a-726	Cathepsin O	Cathepsin O || ||	TRUE	igd	26	8	61853012	0.000164622	4.70002e-06	484598	ebi-a-GCST90038684	|| id:ebi-a-GCST90038684	TRUE	reported	igd	4.29234e-05	20.8014	2	1	TRUE
rs12064796	A	G	A	G	-0.000842377	-0.0212	0.502833	0.5022	FALSE	FALSE	FALSE	prot-a-726	28	1	20141920	0.0253	3301	0.398107	Cathepsin O || id:prot-a-726	Cathepsin O	Cathepsin O || ||	TRUE	igd	4	1	20141920	0.000148097	1.40001e-08	484598	ebi-a-GCST90038684	|| id:ebi-a-GCST90038684	TRUE	reported	igd	6.6759e-05	32.3533	2	1	TRUE
rs12209676	G	A	G	A	0.00103108	0.0116	0.127674	0.13684	FALSE	FALSE	FALSE	prot-a-726	8	6	159787103	0.0365	3301	0.758578	Cathepsin O || id:prot-a-726	Cathepsin O	Cathepsin O || ||	TRUE	igd	14	6	159787103	0.000222218	3.29997e-06	484598	ebi-a-GCST90038684	|| id:ebi-a-GCST90038684	TRUE	reported	igd	4.44248e-05	21.529	2	1	TRUE
rs12306899	C	A	C	A	0.000764096	0.0338	0.40215	0.40519	FALSE	FALSE	FALSE	prot-a-726	36	12	68505416	0.0254	3301	0.18197	Cathepsin O || id:prot-a-726	Cathepsin O	Cathepsin O || ||	TRUE	igd	36	12	68505416	0.000150213	2.90001e-07	484598	ebi-a-GCST90038684	|| id:ebi-a-GCST90038684	TRUE	reported	igd	5.3392e-05	25.8749	2	1	TRUE
rs12445526	G	A	G	A	0.000831988	0.019	0.25852	0.25784	FALSE	FALSE	FALSE	prot-a-726	15	16	80610632	0.0285	3301	0.501187	Cathepsin O || id:prot-a-726	Cathepsin O	Cathepsin O || ||	TRUE	igd	39	16	80610632	0.000169396	9.49992e-07	484598	ebi-a-GCST90038684	|| id:ebi-a-GCST90038684	TRUE	reported	igd	4.97765e-05	24.1227	2	1	TRUE
rs12720356	C	A	C	A	0.00117428	-0.0794	0.093274	0.10058	FALSE	FALSE	FALSE	prot-a-726	12	19	10469975	0.041	3301	0.0524807	Cathepsin O || id:prot-a-726	Cathepsin O	Cathepsin O || ||	TRUE	igd	41	19	10469975	0.000253111	4.09996e-06	484598	ebi-a-GCST90038684	|| id:ebi-a-GCST90038684	TRUE	reported	igd	4.44141e-05	21.5238	2	1	TRUE
rs12869576	T	C	T	C	0.00110036	-0.0612	0.145368	0.15499	FALSE	FALSE	FALSE	prot-a-726	42	13	109079218	0.0357	3301	0.0870964	Cathepsin O || id:prot-a-726	Cathepsin O	Cathepsin O || ||	TRUE	igd	37	13	109079218	0.000210288	1.7e-07	484598	ebi-a-GCST90038684	|| id:ebi-a-GCST90038684	TRUE	reported	igd	5.64982e-05	27.3803	2	1	TRUE
rs13273255	C	G	C	G	0.00139153	-0.1059	0.066363	0.06106	FALSE	TRUE	FALSE	prot-a-726	44	8	129825873	0.0529	3301	0.0457088	Cathepsin O || id:prot-a-726	Cathepsin O	Cathepsin O || ||	TRUE	igd	25	8	129825873	0.000294858	2.39999e-06	484598	ebi-a-GCST90038684	|| id:ebi-a-GCST90038684	TRUE	reported	igd	4.59576e-05	22.2719	2	1	TRUE
rs13357936	A	G	A	G	0.00145425	-0.062	0.061846	0.06113	FALSE	FALSE	FALSE	prot-a-726	17	5	150392492	0.0531	3301	0.245471	Cathepsin O || id:prot-a-726	Cathepsin O	Cathepsin O || ||	TRUE	igd	12	5	150392492	0.000313469	2.99999e-06	484598	ebi-a-GCST90038684	|| id:ebi-a-GCST90038684	TRUE	reported	igd	4.44107e-05	21.5222	2	1	TRUE
rs145568234	G	T	G	T	0.00750895	0.1127	0.023365	0.0305	FALSE	FALSE	FALSE	prot-a-726	25	6	32247045	0.0834	3301	0.177828	Cathepsin O || id:prot-a-726	Cathepsin O	Cathepsin O || ||	TRUE	igd	16	6	32247045	0.000535523	8.30042e-45	484598	ebi-a-GCST90038684	|| id:ebi-a-GCST90038684	TRUE	reported	igd	0.00040555	196.608	2	1	TRUE
rs17229679	G	A	G	A	0.00220834	0.1445	0.025829	0.02808	FALSE	FALSE	FALSE	prot-a-726	30	2	199560757	0.0773	3301	0.0616595	Cathepsin O || id:prot-a-726	Cathepsin O	Cathepsin O || ||	TRUE	igd	8	2	199560757	0.000462831	1.5e-06	484598	ebi-a-GCST90038684	|| id:ebi-a-GCST90038684	TRUE	reported	igd	4.6977e-05	22.7659	2	1	TRUE
rs17372029	G	A	G	A	0.00108149	0.0215	0.116011	0.13222	FALSE	FALSE	FALSE	prot-a-726	7	7	24285329	0.0373	3301	0.562341	Cathepsin O || id:prot-a-726	Cathepsin O	Cathepsin O || ||	TRUE	igd	22	7	24285329	0.000231613	3.29997e-06	484598	ebi-a-GCST90038684	|| id:ebi-a-GCST90038684	TRUE	reported	igd	4.49902e-05	21.8031	2	1	TRUE
rs1801274	G	A	G	A	-0.000867479	0.0305	0.527452	0.53257	FALSE	FALSE	FALSE	prot-a-726	4	1	161479745	0.025	3301	0.223872	Cathepsin O || id:prot-a-726	Cathepsin O	Cathepsin O || ||	TRUE	igd	1	1	161479745	0.000147577	4e-09	484598	ebi-a-GCST90038684	|| id:ebi-a-GCST90038684	TRUE	reported	igd	7.12965e-05	34.5524	2	1	TRUE
rs190371014	G	C	G	C	0.00405926	-0.0772	0.010333	0.01337	FALSE	TRUE	FALSE	prot-a-726	40	10	24415064	0.1244	3301	0.537032	Cathepsin O || id:prot-a-726	Cathepsin O	Cathepsin O || ||	TRUE	igd	30	10	24415064	0.000791062	3.2e-07	484598	ebi-a-GCST90038684	|| id:ebi-a-GCST90038684	TRUE	reported	igd	5.43335e-05	26.3312	2	1	TRUE
rs208346	T	G	T	G	0.000695541	0.0104	0.40481	0.39974	FALSE	FALSE	FALSE	prot-a-726	20	7	2799686	0.0254	3301	0.676083	Cathepsin O || id:prot-a-726	Cathepsin O	Cathepsin O || ||	TRUE	igd	24	7	2799686	0.000150376	4.09996e-06	484598	ebi-a-GCST90038684	|| id:ebi-a-GCST90038684	TRUE	reported	igd	4.41456e-05	21.3937	2	1	TRUE
rs2212434	T	C	T	C	0.000798942	0.0065	0.444752	0.4459	FALSE	FALSE	FALSE	prot-a-726	22	11	76281593	0.0245	3301	0.794328	Cathepsin O || id:prot-a-726	Cathepsin O	Cathepsin O || ||	TRUE	igd	33	11	76281593	0.000148103	6.4e-08	484598	ebi-a-GCST90038684	|| id:ebi-a-GCST90038684	TRUE	reported	igd	6.00475e-05	29.1005	2	1	TRUE
rs2342145	G	C	G	C	0.000742146	0.0298	0.3284	0.33732	FALSE	TRUE	FALSE	prot-a-726	16	5	134422299	0.0272	3301	0.275423	Cathepsin O || id:prot-a-726	Cathepsin O	Cathepsin O || ||	TRUE	igd	11	5	134422299	0.000160299	3.59998e-06	484598	ebi-a-GCST90038684	|| id:ebi-a-GCST90038684	TRUE	reported	igd	4.42299e-05	21.4346	2	1	TRUE
rs2777941	C	A	C	A	0.000843249	-0.012	0.761518	0.76807	FALSE	FALSE	FALSE	prot-a-726	13	20	62319604	0.03	3301	0.691831	Cathepsin O || id:prot-a-726	Cathepsin O	Cathepsin O || ||	TRUE	igd	42	20	62319604	0.000173524	1.09999e-06	484598	ebi-a-GCST90038684	|| id:ebi-a-GCST90038684	TRUE	reported	igd	4.87293e-05	23.6152	2	1	TRUE
rs2838516	C	A	C	A	-0.000803376	-0.0478	0.617209	0.61462	FALSE	FALSE	FALSE	prot-a-726	46	21	45612475	0.0258	3301	0.0645654	Cathepsin O || id:prot-a-726	Cathepsin O	Cathepsin O || ||	TRUE	igd	46	21	45612475	0.000151618	9.20005e-08	484598	ebi-a-GCST90038684	|| id:ebi-a-GCST90038684	TRUE	reported	igd	5.79335e-05	28.0759	2	1	TRUE
rs3024495	T	C	T	C	0.00128045	-0.0473	0.150476	0.14524	FALSE	FALSE	FALSE	prot-a-726	32	1	206942413	0.0347	3301	0.17378	Cathepsin O || id:prot-a-726	Cathepsin O	Cathepsin O || ||	TRUE	igd	3	1	206942413	0.00020532	4e-10	484598	ebi-a-GCST90038684	|| id:ebi-a-GCST90038684	TRUE	reported	igd	8.02502e-05	38.8921	2	1	TRUE
rs371098047	C	T	C	T	0.000862267	0.0516	0.238581	0.25306	FALSE	FALSE	FALSE	prot-a-726	6	8	625377	0.0311	3301	0.0954993	Cathepsin O || id:prot-a-726	Cathepsin O	Cathepsin O || ||	TRUE	igd	27	8	625377	0.000188109	4.20001e-06	484598	ebi-a-GCST90038684	|| id:ebi-a-GCST90038684	TRUE	reported	igd	4.33575e-05	21.0118	2	1	TRUE
rs4676410	A	G	A	G	0.000957642	-0.0371	0.210037	0.20312	FALSE	FALSE	FALSE	prot-a-726	29	2	241563739	0.0315	3301	0.239883	Cathepsin O || id:prot-a-726	Cathepsin O	Cathepsin O || ||	TRUE	igd	7	2	241563739	0.000181912	1.2e-07	484598	ebi-a-GCST90038684	|| id:ebi-a-GCST90038684	TRUE	reported	igd	5.71844e-05	27.7129	2	1	TRUE
rs4817986	T	G	T	G	-0.00119453	-0.0162	0.262533	0.2661	FALSE	FALSE	FALSE	prot-a-726	14	21	40465512	0.0279	3301	0.562341	Cathepsin O || id:prot-a-726	Cathepsin O	Cathepsin O || ||	TRUE	igd	45	21	40465512	0.000167002	8.19974e-13	484598	ebi-a-GCST90038684	|| id:ebi-a-GCST90038684	TRUE	reported	igd	0.000105566	51.1622	2	1	TRUE
rs4919342	C	G	C	G	-0.000753701	0.0075	0.527529	0.52062	FALSE	TRUE	TRUE	prot-a-726	35	10	101282553	0.0249	3301	0.758578	Cathepsin O || id:prot-a-726	Cathepsin O	Cathepsin O || ||	TRUE	igd	29	10	101282553	0.000146975	2.99999e-07	484598	ebi-a-GCST90038684	|| id:ebi-a-GCST90038684	TRUE	reported	igd	5.42633e-05	26.2972	2	1	FALSE
rs585590	T	G	T	G	0.000981204	0.0189	0.15342	0.15164	FALSE	FALSE	FALSE	prot-a-726	23	4	176146615	0.0348	3301	0.588844	Cathepsin O || id:prot-a-726	Cathepsin O	Cathepsin O || ||	TRUE	igd	9	4	176146615	0.000205321	1.7e-06	484598	ebi-a-GCST90038684	|| id:ebi-a-GCST90038684	TRUE	reported	igd	4.71248e-05	22.8376	2	1	TRUE
rs6017342	C	A	C	A	0.00094407	0.0335	0.526826	0.51131	FALSE	FALSE	FALSE	prot-a-726	2	20	43065028	0.025	3301	0.18197	Cathepsin O || id:prot-a-726	Cathepsin O	Cathepsin O || ||	TRUE	igd	44	20	43065028	0.000147446	1.5e-10	484598	ebi-a-GCST90038684	|| id:ebi-a-GCST90038684	TRUE	reported	igd	8.4591e-05	40.9959	2	1	TRUE
rs6141652	C	T	C	T	0.000749303	0.059	0.376833	0.37915	FALSE	FALSE	FALSE	prot-a-726	26	20	30853822	0.026	3301	0.0234423	Cathepsin O || id:prot-a-726	Cathepsin O	Cathepsin O || ||	TRUE	igd	43	20	30853822	0.000152735	8.79995e-07	484598	ebi-a-GCST90038684	|| id:ebi-a-GCST90038684	TRUE	reported	igd	4.96632e-05	24.0678	2	1	TRUE
rs6467597	A	G	A	G	-0.000838478	0.0003	0.231667	0.26486	FALSE	FALSE	FALSE	prot-a-726	39	7	135248134	0.0302	3301	1	Cathepsin O || id:prot-a-726	Cathepsin O	Cathepsin O || ||	TRUE	igd	20	7	135248134	0.000180512	2.80001e-06	484598	ebi-a-GCST90038684	|| id:ebi-a-GCST90038684	TRUE	reported	igd	4.45215e-05	21.5759	2	1	TRUE
rs6568689	C	T	C	T	-0.000747165	0.0117	0.635062	0.63663	FALSE	FALSE	FALSE	prot-a-726	27	6	111942062	0.0259	3301	0.645654	Cathepsin O || id:prot-a-726	Cathepsin O	Cathepsin O || ||	TRUE	igd	17	6	111942062	0.000153864	1e-06	484598	ebi-a-GCST90038684	|| id:ebi-a-GCST90038684	TRUE	reported	igd	4.86582e-05	23.5807	2	1	TRUE
rs7035464	G	A	G	A	0.000820604	0.0505	0.740101	0.73939	FALSE	FALSE	FALSE	prot-a-726	33	9	4875652	0.0281	3301	0.0724436	Cathepsin O || id:prot-a-726	Cathepsin O	Cathepsin O || ||	TRUE	igd	28	9	4875652	0.000170471	1.79999e-06	484598	ebi-a-GCST90038684	|| id:ebi-a-GCST90038684	TRUE	reported	igd	4.7815e-05	23.172	2	1	TRUE
rs72670344	T	A	T	A	0.00182785	-0.0024	0.037057	0.04054	FALSE	TRUE	FALSE	prot-a-726	11	14	31561777	0.0656	3301	0.977237	Cathepsin O || id:prot-a-726	Cathepsin O	Cathepsin O || ||	TRUE	igd	38	14	31561777	0.000399224	3.79997e-06	484598	ebi-a-GCST90038684	|| id:ebi-a-GCST90038684	TRUE	reported	igd	4.32561e-05	20.9626	2	1	TRUE
rs73187836	C	T	C	T	0.0033016	0.0635	0.010732	0.01237	FALSE	FALSE	FALSE	prot-a-726	37	12	103905069	0.116	3301	0.588844	Cathepsin O || id:prot-a-726	Cathepsin O	Cathepsin O || ||	TRUE	igd	35	12	103905069	0.000716522	3.79997e-06	484598	ebi-a-GCST90038684	|| id:ebi-a-GCST90038684	TRUE	reported	igd	4.38116e-05	21.2319	2	1	TRUE
rs73370726	T	C	T	C	-0.00131289	0.0223	0.098788	0.09974	FALSE	FALSE	FALSE	prot-a-726	41	10	90852873	0.0419	3301	0.588844	Cathepsin O || id:prot-a-726	Cathepsin O	Cathepsin O || ||	TRUE	igd	31	10	90852873	0.000246701	1e-07	484598	ebi-a-GCST90038684	|| id:ebi-a-GCST90038684	TRUE	reported	igd	5.84397e-05	28.3213	2	1	TRUE
rs7539643	T	C	T	C	0.000971189	0.0115	0.309515	0.29937	FALSE	FALSE	FALSE	prot-a-726	5	1	67672911	0.0268	3301	0.660693	Cathepsin O || id:prot-a-726	Cathepsin O	Cathepsin O || ||	TRUE	igd	6	1	67672911	0.000159484	9.09997e-10	484598	ebi-a-GCST90038684	|| id:ebi-a-GCST90038684	TRUE	reported	igd	7.65171e-05	37.0827	2	1	TRUE
rs7553638	G	A	G	A	-0.00109648	-0.0017	0.494973	0.5027	FALSE	FALSE	FALSE	prot-a-726	3	1	20198937	0.0252	3301	0.954993	Cathepsin O || id:prot-a-726	Cathepsin O	Cathepsin O || ||	TRUE	igd	5	1	20198937	0.000147111	8.30042e-14	484598	ebi-a-GCST90038684	|| id:ebi-a-GCST90038684	TRUE	reported	igd	0.000114625	55.5532	2	1	TRUE
rs7554511	A	C	A	C	-0.000870668	0.0526	0.286387	0.29687	FALSE	FALSE	FALSE	prot-a-726	31	1	200877562	0.0271	3301	0.0524807	Cathepsin O || id:prot-a-726	Cathepsin O	Cathepsin O || ||	TRUE	igd	2	1	200877562	0.000162357	7.39997e-08	484598	ebi-a-GCST90038684	|| id:ebi-a-GCST90038684	TRUE	reported	igd	5.93411e-05	28.7582	2	1	TRUE
rs75698143	A	G	A	G	-0.00230002	0.0425	0.025171	0.02781	FALSE	FALSE	FALSE	prot-a-726	45	4	150440211	0.0758	3301	0.57544	Cathepsin O || id:prot-a-726	Cathepsin O	Cathepsin O || ||	TRUE	igd	10	4	150440211	0.000468591	7.79992e-07	484598	ebi-a-GCST90038684	|| id:ebi-a-GCST90038684	TRUE	reported	igd	4.97132e-05	24.092	2	1	TRUE
rs78484938	A	C	A	C	0.00205525	-0.0264	0.037077	0.03952	FALSE	FALSE	FALSE	prot-a-726	9	7	17441728	0.067	3301	0.691831	Cathepsin O || id:prot-a-726	Cathepsin O	Cathepsin O || ||	TRUE	igd	23	7	17441728	0.000394617	1.7e-07	484598	ebi-a-GCST90038684	|| id:ebi-a-GCST90038684	TRUE	reported	igd	5.59721e-05	27.1254	2	1	TRUE
rs9260809	G	A	G	A	-0.00093211	-0.017	0.443473	0.43949	FALSE	FALSE	FALSE	prot-a-726	10	6	29941617	0.0249	3301	0.501187	Cathepsin O || id:prot-a-726	Cathepsin O	Cathepsin O || ||	TRUE	igd	15	6	29941617	0.000147583	2.99999e-10	484598	ebi-a-GCST90038684	|| id:ebi-a-GCST90038684	TRUE	reported	igd	8.23084e-05	39.8896	2	1	TRUE
rs990107	G	T	G	T	-0.000865268	-0.0319	0.575298	0.57935	FALSE	FALSE	FALSE	prot-a-726	38	7	107476913	0.0255	3301	0.213796	Cathepsin O || id:prot-a-726	Cathepsin O	Cathepsin O || ||	TRUE	igd	21	7	107476913	0.000148264	6.49995e-09	484598	ebi-a-GCST90038684	|| id:ebi-a-GCST90038684	TRUE	reported	igd	7.02777e-05	34.0587	2	1	TRUE
rs9924831	C	T	C	T	-0.00070935	0.008	0.360206	0.36163	FALSE	FALSE	FALSE	prot-a-726	1	16	23940738	0.0257	3301	0.758578	Cathepsin O || id:prot-a-726	Cathepsin O	Cathepsin O || ||	TRUE	igd	40	16	23940738	0.000153653	3.89996e-06	484598	ebi-a-GCST90038684	|| id:ebi-a-GCST90038684	TRUE	reported	igd	4.39783e-05	21.3126	2	1	TRUE
Ulcerative colitis → Cathepsin O
rs10995249	T	C	T	C	0.00081028	0.0246	0.364581	0.37102	FALSE	FALSE	FALSE	prot-a-727	13	10	64396916	0.0256	3301	0.338844	Cathepsin S || id:prot-a-727	Cathepsin S	Cathepsin S || ||	TRUE	igd	32	10	64396916	0.000152899	1.09999e-07	484598	ebi-a-GCST90038684	|| id:ebi-a-GCST90038684	TRUE	reported	igd	5.79501e-05	28.084	2	1	TRUE
rs11019541	G	T	G	T	0.000748389	0.0002	0.310219	0.30201	FALSE	FALSE	FALSE	prot-a-727	4	11	88095448	0.0265	3301	1	Cathepsin S || id:prot-a-727	Cathepsin S	Cathepsin S || ||	TRUE	igd	34	11	88095448	0.000161043	2.90001e-06	484598	ebi-a-GCST90038684	|| id:ebi-a-GCST90038684	TRUE	reported	igd	4.45626e-05	21.5958	2	1	TRUE
rs112143178	T	C	T	C	0.0021171	0.0751	0.029567	0.03294	FALSE	FALSE	FALSE	prot-a-727	22	6	45919926	0.0738	3301	0.30903	Cathepsin S || id:prot-a-727	Cathepsin S	Cathepsin S || ||	TRUE	igd	18	6	45919926	0.000445582	1.7e-06	484598	ebi-a-GCST90038684	|| id:ebi-a-GCST90038684	TRUE	reported	igd	4.65828e-05	22.5749	2	1	TRUE
rs112749594	A	G	A	G	-0.00166736	0.0241	0.796035	0.80723	FALSE	FALSE	FALSE	prot-a-727	30	6	32485397	0.0359	3301	0.501187	Cathepsin S || id:prot-a-727	Cathepsin S	Cathepsin S || ||	TRUE	igd	19	6	32485397	0.0001915	2.49977e-18	484598	ebi-a-GCST90038684	|| id:ebi-a-GCST90038684	TRUE	reported	igd	0.000156413	75.8088	2	1	TRUE
rs11757201	C	G	C	G	0.000982765	-0.0199	0.213225	0.22241	FALSE	TRUE	FALSE	prot-a-727	40	6	138003822	0.0298	3301	0.501187	Cathepsin S || id:prot-a-727	Cathepsin S	Cathepsin S || ||	TRUE	igd	13	6	138003822	0.000179682	4.30002e-08	484598	ebi-a-GCST90038684	|| id:ebi-a-GCST90038684	TRUE	reported	igd	6.17279e-05	29.915	2	1	TRUE
rs11785002	A	G	A	G	0.000750819	0.0299	0.276456	0.26417	FALSE	FALSE	FALSE	prot-a-727	33	8	61853012	0.0286	3301	0.295121	Cathepsin S || id:prot-a-727	Cathepsin S	Cathepsin S || ||	TRUE	igd	26	8	61853012	0.000164622	4.70002e-06	484598	ebi-a-GCST90038684	|| id:ebi-a-GCST90038684	TRUE	reported	igd	4.29234e-05	20.8014	2	1	TRUE
rs12064796	A	G	A	G	-0.000842377	0.0222	0.502833	0.5022	FALSE	FALSE	FALSE	prot-a-727	6	1	20141920	0.0253	3301	0.380189	Cathepsin S || id:prot-a-727	Cathepsin S	Cathepsin S || ||	TRUE	igd	4	1	20141920	0.000148097	1.40001e-08	484598	ebi-a-GCST90038684	|| id:ebi-a-GCST90038684	TRUE	reported	igd	6.6759e-05	32.3533	2	1	TRUE
rs12209676	G	A	G	A	0.00103108	0.0151	0.127674	0.13684	FALSE	FALSE	FALSE	prot-a-727	42	6	159787103	0.0365	3301	0.676083	Cathepsin S || id:prot-a-727	Cathepsin S	Cathepsin S || ||	TRUE	igd	14	6	159787103	0.000222218	3.29997e-06	484598	ebi-a-GCST90038684	|| id:ebi-a-GCST90038684	TRUE	reported	igd	4.44248e-05	21.529	2	1	TRUE
rs12306899	C	A	C	A	0.000764096	-0.0288	0.40215	0.40519	FALSE	FALSE	FALSE	prot-a-727	23	12	68505416	0.0254	3301	0.25704	Cathepsin S || id:prot-a-727	Cathepsin S	Cathepsin S || ||	TRUE	igd	36	12	68505416	0.000150213	2.90001e-07	484598	ebi-a-GCST90038684	|| id:ebi-a-GCST90038684	TRUE	reported	igd	5.3392e-05	25.8749	2	1	TRUE
rs12445526	G	A	G	A	0.000831988	-0.0206	0.25852	0.25784	FALSE	FALSE	FALSE	prot-a-727	19	16	80610632	0.0285	3301	0.467735	Cathepsin S || id:prot-a-727	Cathepsin S	Cathepsin S || ||	TRUE	igd	39	16	80610632	0.000169396	9.49992e-07	484598	ebi-a-GCST90038684	|| id:ebi-a-GCST90038684	TRUE	reported	igd	4.97765e-05	24.1227	2	1	TRUE
rs12720356	C	A	C	A	0.00117428	-0.0024	0.093274	0.10058	FALSE	FALSE	FALSE	prot-a-727	36	19	10469975	0.0411	3301	0.954993	Cathepsin S || id:prot-a-727	Cathepsin S	Cathepsin S || ||	TRUE	igd	41	19	10469975	0.000253111	4.09996e-06	484598	ebi-a-GCST90038684	|| id:ebi-a-GCST90038684	TRUE	reported	igd	4.44141e-05	21.5238	2	1	TRUE
rs12869576	T	C	T	C	0.00110036	0.0313	0.145368	0.15499	FALSE	FALSE	FALSE	prot-a-727	17	13	109079218	0.0357	3301	0.380189	Cathepsin S || id:prot-a-727	Cathepsin S	Cathepsin S || ||	TRUE	igd	37	13	109079218	0.000210288	1.7e-07	484598	ebi-a-GCST90038684	|| id:ebi-a-GCST90038684	TRUE	reported	igd	5.64982e-05	27.3803	2	1	TRUE
rs13273255	C	G	C	G	0.00139153	0.051	0.066363	0.06106	FALSE	TRUE	FALSE	prot-a-727	24	8	129825873	0.0529	3301	0.338844	Cathepsin S || id:prot-a-727	Cathepsin S	Cathepsin S || ||	TRUE	igd	25	8	129825873	0.000294858	2.39999e-06	484598	ebi-a-GCST90038684	|| id:ebi-a-GCST90038684	TRUE	reported	igd	4.59576e-05	22.2719	2	1	TRUE
rs13357936	A	G	A	G	0.00145425	0.0067	0.061846	0.06113	FALSE	FALSE	FALSE	prot-a-727	25	5	150392492	0.0531	3301	0.891251	Cathepsin S || id:prot-a-727	Cathepsin S	Cathepsin S || ||	TRUE	igd	12	5	150392492	0.000313469	2.99999e-06	484598	ebi-a-GCST90038684	|| id:ebi-a-GCST90038684	TRUE	reported	igd	4.44107e-05	21.5222	2	1	TRUE
rs145568234	G	T	G	T	0.00750895	0.1152	0.023365	0.0305	FALSE	FALSE	FALSE	prot-a-727	29	6	32247045	0.0834	3301	0.165959	Cathepsin S || id:prot-a-727	Cathepsin S	Cathepsin S || ||	TRUE	igd	16	6	32247045	0.000535523	8.30042e-45	484598	ebi-a-GCST90038684	|| id:ebi-a-GCST90038684	TRUE	reported	igd	0.00040555	196.608	2	1	TRUE
rs17229679	G	A	G	A	0.00220834	0.0325	0.025829	0.02808	FALSE	FALSE	FALSE	prot-a-727	11	2	199560757	0.0774	3301	0.676083	Cathepsin S || id:prot-a-727	Cathepsin S	Cathepsin S || ||	TRUE	igd	8	2	199560757	0.000462831	1.5e-06	484598	ebi-a-GCST90038684	|| id:ebi-a-GCST90038684	TRUE	reported	igd	4.6977e-05	22.7659	2	1	TRUE
rs17372029	G	A	G	A	0.00108149	0.0781	0.116011	0.13222	FALSE	FALSE	FALSE	prot-a-727	27	7	24285329	0.0373	3301	0.0363078	Cathepsin S || id:prot-a-727	Cathepsin S	Cathepsin S || ||	TRUE	igd	22	7	24285329	0.000231613	3.29997e-06	484598	ebi-a-GCST90038684	|| id:ebi-a-GCST90038684	TRUE	reported	igd	4.49902e-05	21.8031	2	1	TRUE
rs1801274	G	A	G	A	-0.000867479	-0.0135	0.527452	0.53257	FALSE	FALSE	FALSE	prot-a-727	7	1	161479745	0.025	3301	0.588844	Cathepsin S || id:prot-a-727	Cathepsin S	Cathepsin S || ||	TRUE	igd	1	1	161479745	0.000147577	4e-09	484598	ebi-a-GCST90038684	|| id:ebi-a-GCST90038684	TRUE	reported	igd	7.12965e-05	34.5524	2	1	TRUE
rs190371014	G	C	G	C	0.00405926	0.1472	0.010333	0.01337	FALSE	TRUE	FALSE	prot-a-727	39	10	24415064	0.1244	3301	0.234423	Cathepsin S || id:prot-a-727	Cathepsin S	Cathepsin S || ||	TRUE	igd	30	10	24415064	0.000791062	3.2e-07	484598	ebi-a-GCST90038684	|| id:ebi-a-GCST90038684	TRUE	reported	igd	5.43335e-05	26.3312	2	1	TRUE
rs208346	T	G	T	G	0.000695541	-0.0362	0.40481	0.39974	FALSE	FALSE	FALSE	prot-a-727	18	7	2799686	0.0254	3301	0.154882	Cathepsin S || id:prot-a-727	Cathepsin S	Cathepsin S || ||	TRUE	igd	24	7	2799686	0.000150376	4.09996e-06	484598	ebi-a-GCST90038684	|| id:ebi-a-GCST90038684	TRUE	reported	igd	4.41456e-05	21.3937	2	1	TRUE
rs2212434	T	C	T	C	0.000798942	-0.0214	0.444752	0.4459	FALSE	FALSE	FALSE	prot-a-727	34	11	76281593	0.0245	3301	0.380189	Cathepsin S || id:prot-a-727	Cathepsin S	Cathepsin S || ||	TRUE	igd	33	11	76281593	0.000148103	6.4e-08	484598	ebi-a-GCST90038684	|| id:ebi-a-GCST90038684	TRUE	reported	igd	6.00475e-05	29.1005	2	1	TRUE
rs2342145	G	C	G	C	0.000742146	0.0259	0.3284	0.33732	FALSE	TRUE	FALSE	prot-a-727	43	5	134422299	0.0272	3301	0.338844	Cathepsin S || id:prot-a-727	Cathepsin S	Cathepsin S || ||	TRUE	igd	11	5	134422299	0.000160299	3.59998e-06	484598	ebi-a-GCST90038684	|| id:ebi-a-GCST90038684	TRUE	reported	igd	4.42299e-05	21.4346	2	1	TRUE
rs2777941	C	A	C	A	0.000843249	0.0856	0.761518	0.76807	FALSE	FALSE	FALSE	prot-a-727	8	20	62319604	0.03	3301	0.0042658	Cathepsin S || id:prot-a-727	Cathepsin S	Cathepsin S || ||	TRUE	igd	42	20	62319604	0.000173524	1.09999e-06	484598	ebi-a-GCST90038684	|| id:ebi-a-GCST90038684	TRUE	reported	igd	4.87293e-05	23.6152	2	1	TRUE
rs2838516	C	A	C	A	-0.000803376	-0.0045	0.617209	0.61462	FALSE	FALSE	FALSE	prot-a-727	9	21	45612475	0.0258	3301	0.870964	Cathepsin S || id:prot-a-727	Cathepsin S	Cathepsin S || ||	TRUE	igd	46	21	45612475	0.000151618	9.20005e-08	484598	ebi-a-GCST90038684	|| id:ebi-a-GCST90038684	TRUE	reported	igd	5.79335e-05	28.0759	2	1	TRUE
rs3024495	T	C	T	C	0.00128045	0.0193	0.150476	0.14524	FALSE	FALSE	FALSE	prot-a-727	31	1	206942413	0.0347	3301	0.57544	Cathepsin S || id:prot-a-727	Cathepsin S	Cathepsin S || ||	TRUE	igd	3	1	206942413	0.00020532	4e-10	484598	ebi-a-GCST90038684	|| id:ebi-a-GCST90038684	TRUE	reported	igd	8.02502e-05	38.8921	2	1	TRUE
rs371098047	C	T	C	T	0.000862267	-0.0228	0.238581	0.25306	FALSE	FALSE	FALSE	prot-a-727	2	8	625377	0.0311	3301	0.467735	Cathepsin S || id:prot-a-727	Cathepsin S	Cathepsin S || ||	TRUE	igd	27	8	625377	0.000188109	4.20001e-06	484598	ebi-a-GCST90038684	|| id:ebi-a-GCST90038684	TRUE	reported	igd	4.33575e-05	21.0118	2	1	TRUE
rs4676410	A	G	A	G	0.000957642	0.0482	0.210037	0.20312	FALSE	FALSE	FALSE	prot-a-727	10	2	241563739	0.0315	3301	0.125893	Cathepsin S || id:prot-a-727	Cathepsin S	Cathepsin S || ||	TRUE	igd	7	2	241563739	0.000181912	1.2e-07	484598	ebi-a-GCST90038684	|| id:ebi-a-GCST90038684	TRUE	reported	igd	5.71844e-05	27.7129	2	1	TRUE
rs4817986	T	G	T	G	-0.00119453	0.0141	0.262533	0.2661	FALSE	FALSE	FALSE	prot-a-727	20	21	40465512	0.0279	3301	0.616595	Cathepsin S || id:prot-a-727	Cathepsin S	Cathepsin S || ||	TRUE	igd	45	21	40465512	0.000167002	8.19974e-13	484598	ebi-a-GCST90038684	|| id:ebi-a-GCST90038684	TRUE	reported	igd	0.000105566	51.1622	2	1	TRUE
rs4919342	C	G	C	G	-0.000753701	0.0132	0.527529	0.52062	FALSE	TRUE	TRUE	prot-a-727	26	10	101282553	0.0249	3301	0.588844	Cathepsin S || id:prot-a-727	Cathepsin S	Cathepsin S || ||	TRUE	igd	29	10	101282553	0.000146975	2.99999e-07	484598	ebi-a-GCST90038684	|| id:ebi-a-GCST90038684	TRUE	reported	igd	5.42633e-05	26.2972	2	1	FALSE
rs585590	T	G	T	G	0.000981204	-0.0334	0.15342	0.15164	FALSE	FALSE	FALSE	prot-a-727	46	4	176146615	0.0348	3301	0.338844	Cathepsin S || id:prot-a-727	Cathepsin S	Cathepsin S || ||	TRUE	igd	9	4	176146615	0.000205321	1.7e-06	484598	ebi-a-GCST90038684	|| id:ebi-a-GCST90038684	TRUE	reported	igd	4.71248e-05	22.8376	2	1	TRUE
rs6017342	C	A	C	A	0.00094407	-0.0194	0.526826	0.51131	FALSE	FALSE	FALSE	prot-a-727	16	20	43065028	0.025	3301	0.436516	Cathepsin S || id:prot-a-727	Cathepsin S	Cathepsin S || ||	TRUE	igd	44	20	43065028	0.000147446	1.5e-10	484598	ebi-a-GCST90038684	|| id:ebi-a-GCST90038684	TRUE	reported	igd	8.4591e-05	40.9959	2	1	TRUE
rs6141652	C	T	C	T	0.000749303	-0.013	0.376833	0.37915	FALSE	FALSE	FALSE	prot-a-727	15	20	30853822	0.0261	3301	0.616595	Cathepsin S || id:prot-a-727	Cathepsin S	Cathepsin S || ||	TRUE	igd	43	20	30853822	0.000152735	8.79995e-07	484598	ebi-a-GCST90038684	|| id:ebi-a-GCST90038684	TRUE	reported	igd	4.96632e-05	24.0678	2	1	TRUE
rs6467597	A	G	A	G	-0.000838478	0.0264	0.231667	0.26486	FALSE	FALSE	FALSE	prot-a-727	5	7	135248134	0.0302	3301	0.380189	Cathepsin S || id:prot-a-727	Cathepsin S	Cathepsin S || ||	TRUE	igd	20	7	135248134	0.000180512	2.80001e-06	484598	ebi-a-GCST90038684	|| id:ebi-a-GCST90038684	TRUE	reported	igd	4.45215e-05	21.5759	2	1	TRUE
rs6568689	C	T	C	T	-0.000747165	-0.0227	0.635062	0.63663	FALSE	FALSE	FALSE	prot-a-727	28	6	111942062	0.0259	3301	0.380189	Cathepsin S || id:prot-a-727	Cathepsin S	Cathepsin S || ||	TRUE	igd	17	6	111942062	0.000153864	1e-06	484598	ebi-a-GCST90038684	|| id:ebi-a-GCST90038684	TRUE	reported	igd	4.86582e-05	23.5807	2	1	TRUE
rs7035464	G	A	G	A	0.000820604	-0.0528	0.740101	0.73939	FALSE	FALSE	FALSE	prot-a-727	35	9	4875652	0.0281	3301	0.060256	Cathepsin S || id:prot-a-727	Cathepsin S	Cathepsin S || ||	TRUE	igd	28	9	4875652	0.000170471	1.79999e-06	484598	ebi-a-GCST90038684	|| id:ebi-a-GCST90038684	TRUE	reported	igd	4.7815e-05	23.172	2	1	TRUE
rs72670344	T	A	T	A	0.00182785	0.0092	0.037057	0.04054	FALSE	TRUE	FALSE	prot-a-727	37	14	31561777	0.0656	3301	0.891251	Cathepsin S || id:prot-a-727	Cathepsin S	Cathepsin S || ||	TRUE	igd	38	14	31561777	0.000399224	3.79997e-06	484598	ebi-a-GCST90038684	|| id:ebi-a-GCST90038684	TRUE	reported	igd	4.32561e-05	20.9626	2	1	TRUE
rs73187836	C	T	C	T	0.0033016	0.075	0.010732	0.01237	FALSE	FALSE	FALSE	prot-a-727	14	12	103905069	0.116	3301	0.512861	Cathepsin S || id:prot-a-727	Cathepsin S	Cathepsin S || ||	TRUE	igd	35	12	103905069	0.000716522	3.79997e-06	484598	ebi-a-GCST90038684	|| id:ebi-a-GCST90038684	TRUE	reported	igd	4.38116e-05	21.2319	2	1	TRUE
rs73370726	T	C	T	C	-0.00131289	-0.0294	0.098788	0.09974	FALSE	FALSE	FALSE	prot-a-727	38	10	90852873	0.0419	3301	0.47863	Cathepsin S || id:prot-a-727	Cathepsin S	Cathepsin S || ||	TRUE	igd	31	10	90852873	0.000246701	1e-07	484598	ebi-a-GCST90038684	|| id:ebi-a-GCST90038684	TRUE	reported	igd	5.84397e-05	28.3213	2	1	TRUE
rs7539643	T	C	T	C	0.000971189	-0.0423	0.309515	0.29937	FALSE	FALSE	FALSE	prot-a-727	44	1	67672911	0.0268	3301	0.114815	Cathepsin S || id:prot-a-727	Cathepsin S	Cathepsin S || ||	TRUE	igd	6	1	67672911	0.000159484	9.09997e-10	484598	ebi-a-GCST90038684	|| id:ebi-a-GCST90038684	TRUE	reported	igd	7.65171e-05	37.0827	2	1	TRUE
rs7553638	G	A	G	A	-0.00109648	0.0085	0.494973	0.5027	FALSE	FALSE	FALSE	prot-a-727	32	1	20198937	0.0252	3301	0.74131	Cathepsin S || id:prot-a-727	Cathepsin S	Cathepsin S || ||	TRUE	igd	5	1	20198937	0.000147111	8.30042e-14	484598	ebi-a-GCST90038684	|| id:ebi-a-GCST90038684	TRUE	reported	igd	0.000114625	55.5532	2	1	TRUE
rs7554511	A	C	A	C	-0.000870668	0.02	0.286387	0.29687	FALSE	FALSE	FALSE	prot-a-727	45	1	200877562	0.0271	3301	0.457088	Cathepsin S || id:prot-a-727	Cathepsin S	Cathepsin S || ||	TRUE	igd	2	1	200877562	0.000162357	7.39997e-08	484598	ebi-a-GCST90038684	|| id:ebi-a-GCST90038684	TRUE	reported	igd	5.93411e-05	28.7582	2	1	TRUE
rs75698143	A	G	A	G	-0.00230002	-0.0072	0.025171	0.02781	FALSE	FALSE	FALSE	prot-a-727	3	4	150440211	0.0758	3301	0.933254	Cathepsin S || id:prot-a-727	Cathepsin S	Cathepsin S || ||	TRUE	igd	10	4	150440211	0.000468591	7.79992e-07	484598	ebi-a-GCST90038684	|| id:ebi-a-GCST90038684	TRUE	reported	igd	4.97132e-05	24.092	2	1	TRUE
rs78484938	A	C	A	C	0.00205525	0.1354	0.037077	0.03952	FALSE	FALSE	FALSE	prot-a-727	1	7	17441728	0.067	3301	0.0436516	Cathepsin S || id:prot-a-727	Cathepsin S	Cathepsin S || ||	TRUE	igd	23	7	17441728	0.000394617	1.7e-07	484598	ebi-a-GCST90038684	|| id:ebi-a-GCST90038684	TRUE	reported	igd	5.59721e-05	27.1254	2	1	TRUE
rs9260809	G	A	G	A	-0.00093211	0.0218	0.443473	0.43949	FALSE	FALSE	FALSE	prot-a-727	21	6	29941617	0.0249	3301	0.380189	Cathepsin S || id:prot-a-727	Cathepsin S	Cathepsin S || ||	TRUE	igd	15	6	29941617	0.000147583	2.99999e-10	484598	ebi-a-GCST90038684	|| id:ebi-a-GCST90038684	TRUE	reported	igd	8.23084e-05	39.8896	2	1	TRUE
rs990107	G	T	G	T	-0.000865268	-0.0069	0.575298	0.57935	FALSE	FALSE	FALSE	prot-a-727	12	7	107476913	0.0255	3301	0.794328	Cathepsin S || id:prot-a-727	Cathepsin S	Cathepsin S || ||	TRUE	igd	21	7	107476913	0.000148264	6.49995e-09	484598	ebi-a-GCST90038684	|| id:ebi-a-GCST90038684	TRUE	reported	igd	7.02777e-05	34.0587	2	1	TRUE
rs9924831	C	T	C	T	-0.00070935	0.0176	0.360206	0.36163	FALSE	FALSE	FALSE	prot-a-727	41	16	23940738	0.0257	3301	0.489779	Cathepsin S || id:prot-a-727	Cathepsin S	Cathepsin S || ||	TRUE	igd	40	16	23940738	0.000153653	3.89996e-06	484598	ebi-a-GCST90038684	|| id:ebi-a-GCST90038684	TRUE	reported	igd	4.39783e-05	21.3126	2	1	TRUE
Ulcerative colitis → Cathepsin Z
rs10995249	T	C	T	C	0.00081028	0.021	0.364581	0.37102	FALSE	FALSE	FALSE	prot-a-729	26	10	64396916	0.0256	3301	0.40738	Cathepsin Z || id:prot-a-729	Cathepsin Z	Cathepsin Z || ||	TRUE	igd	32	10	64396916	0.000152899	1.09999e-07	484598	ebi-a-GCST90038684	|| id:ebi-a-GCST90038684	TRUE	reported	igd	5.79501e-05	28.084	2	1	TRUE
rs11019541	G	T	G	T	0.000748389	0.0015	0.310219	0.30201	FALSE	FALSE	FALSE	prot-a-729	44	11	88095448	0.0265	3301	0.954993	Cathepsin Z || id:prot-a-729	Cathepsin Z	Cathepsin Z || ||	TRUE	igd	34	11	88095448	0.000161043	2.90001e-06	484598	ebi-a-GCST90038684	|| id:ebi-a-GCST90038684	TRUE	reported	igd	4.45626e-05	21.5958	2	1	TRUE
rs112143178	T	C	T	C	0.0021171	0.0219	0.029567	0.03294	FALSE	FALSE	FALSE	prot-a-729	7	6	45919926	0.0738	3301	0.758578	Cathepsin Z || id:prot-a-729	Cathepsin Z	Cathepsin Z || ||	TRUE	igd	18	6	45919926	0.000445582	1.7e-06	484598	ebi-a-GCST90038684	|| id:ebi-a-GCST90038684	TRUE	reported	igd	4.65828e-05	22.5749	2	1	TRUE
rs112749594	A	G	A	G	-0.00166736	0.0044	0.796035	0.80723	FALSE	FALSE	FALSE	prot-a-729	35	6	32485397	0.0359	3301	0.912011	Cathepsin Z || id:prot-a-729	Cathepsin Z	Cathepsin Z || ||	TRUE	igd	19	6	32485397	0.0001915	2.49977e-18	484598	ebi-a-GCST90038684	|| id:ebi-a-GCST90038684	TRUE	reported	igd	0.000156413	75.8088	2	1	TRUE
rs11757201	C	G	C	G	0.000982765	0.0074	0.213225	0.22241	FALSE	TRUE	FALSE	prot-a-729	32	6	138003822	0.0298	3301	0.794328	Cathepsin Z || id:prot-a-729	Cathepsin Z	Cathepsin Z || ||	TRUE	igd	13	6	138003822	0.000179682	4.30002e-08	484598	ebi-a-GCST90038684	|| id:ebi-a-GCST90038684	TRUE	reported	igd	6.17279e-05	29.915	2	1	TRUE
rs11785002	A	G	A	G	0.000750819	0.0342	0.276456	0.26417	FALSE	FALSE	FALSE	prot-a-729	15	8	61853012	0.0286	3301	0.234423	Cathepsin Z || id:prot-a-729	Cathepsin Z	Cathepsin Z || ||	TRUE	igd	26	8	61853012	0.000164622	4.70002e-06	484598	ebi-a-GCST90038684	|| id:ebi-a-GCST90038684	TRUE	reported	igd	4.29234e-05	20.8014	2	1	TRUE
rs12064796	A	G	A	G	-0.000842377	0.0002	0.502833	0.5022	FALSE	FALSE	FALSE	prot-a-729	4	1	20141920	0.0253	3301	1	Cathepsin Z || id:prot-a-729	Cathepsin Z	Cathepsin Z || ||	TRUE	igd	4	1	20141920	0.000148097	1.40001e-08	484598	ebi-a-GCST90038684	|| id:ebi-a-GCST90038684	TRUE	reported	igd	6.6759e-05	32.3533	2	1	TRUE
rs12209676	G	A	G	A	0.00103108	-0.0102	0.127674	0.13684	FALSE	FALSE	FALSE	prot-a-729	17	6	159787103	0.0365	3301	0.776247	Cathepsin Z || id:prot-a-729	Cathepsin Z	Cathepsin Z || ||	TRUE	igd	14	6	159787103	0.000222218	3.29997e-06	484598	ebi-a-GCST90038684	|| id:ebi-a-GCST90038684	TRUE	reported	igd	4.44248e-05	21.529	2	1	TRUE
rs12306899	C	A	C	A	0.000764096	-0.0002	0.40215	0.40519	FALSE	FALSE	FALSE	prot-a-729	42	12	68505416	0.0254	3301	1	Cathepsin Z || id:prot-a-729	Cathepsin Z	Cathepsin Z || ||	TRUE	igd	36	12	68505416	0.000150213	2.90001e-07	484598	ebi-a-GCST90038684	|| id:ebi-a-GCST90038684	TRUE	reported	igd	5.3392e-05	25.8749	2	1	TRUE
rs12445526	G	A	G	A	0.000831988	-0.0198	0.25852	0.25784	FALSE	FALSE	FALSE	prot-a-729	10	16	80610632	0.0285	3301	0.489779	Cathepsin Z || id:prot-a-729	Cathepsin Z	Cathepsin Z || ||	TRUE	igd	39	16	80610632	0.000169396	9.49992e-07	484598	ebi-a-GCST90038684	|| id:ebi-a-GCST90038684	TRUE	reported	igd	4.97765e-05	24.1227	2	1	TRUE
rs12720356	C	A	C	A	0.00117428	-0.0048	0.093274	0.10058	FALSE	FALSE	FALSE	prot-a-729	29	19	10469975	0.0411	3301	0.912011	Cathepsin Z || id:prot-a-729	Cathepsin Z	Cathepsin Z || ||	TRUE	igd	41	19	10469975	0.000253111	4.09996e-06	484598	ebi-a-GCST90038684	|| id:ebi-a-GCST90038684	TRUE	reported	igd	4.44141e-05	21.5238	2	1	TRUE
rs12869576	T	C	T	C	0.00110036	-0.0338	0.145368	0.15499	FALSE	FALSE	FALSE	prot-a-729	22	13	109079218	0.0357	3301	0.346737	Cathepsin Z || id:prot-a-729	Cathepsin Z	Cathepsin Z || ||	TRUE	igd	37	13	109079218	0.000210288	1.7e-07	484598	ebi-a-GCST90038684	|| id:ebi-a-GCST90038684	TRUE	reported	igd	5.64982e-05	27.3803	2	1	TRUE
rs13273255	C	G	C	G	0.00139153	0.0482	0.066363	0.06106	FALSE	TRUE	FALSE	prot-a-729	34	8	129825873	0.0529	3301	0.363078	Cathepsin Z || id:prot-a-729	Cathepsin Z	Cathepsin Z || ||	TRUE	igd	25	8	129825873	0.000294858	2.39999e-06	484598	ebi-a-GCST90038684	|| id:ebi-a-GCST90038684	TRUE	reported	igd	4.59576e-05	22.2719	2	1	TRUE
rs13357936	A	G	A	G	0.00145425	-0.0961	0.061846	0.06113	FALSE	FALSE	FALSE	prot-a-729	40	5	150392492	0.0531	3301	0.0707946	Cathepsin Z || id:prot-a-729	Cathepsin Z	Cathepsin Z || ||	TRUE	igd	12	5	150392492	0.000313469	2.99999e-06	484598	ebi-a-GCST90038684	|| id:ebi-a-GCST90038684	TRUE	reported	igd	4.44107e-05	21.5222	2	1	TRUE
rs145568234	G	T	G	T	0.00750895	-0.1614	0.023365	0.0305	FALSE	FALSE	FALSE	prot-a-729	6	6	32247045	0.0833	3301	0.0524807	Cathepsin Z || id:prot-a-729	Cathepsin Z	Cathepsin Z || ||	TRUE	igd	16	6	32247045	0.000535523	8.30042e-45	484598	ebi-a-GCST90038684	|| id:ebi-a-GCST90038684	TRUE	reported	igd	0.00040555	196.608	2	1	TRUE
rs17229679	G	A	G	A	0.00220834	0.0258	0.025829	0.02808	FALSE	FALSE	FALSE	prot-a-729	31	2	199560757	0.0774	3301	0.74131	Cathepsin Z || id:prot-a-729	Cathepsin Z	Cathepsin Z || ||	TRUE	igd	8	2	199560757	0.000462831	1.5e-06	484598	ebi-a-GCST90038684	|| id:ebi-a-GCST90038684	TRUE	reported	igd	4.6977e-05	22.7659	2	1	TRUE
rs17372029	G	A	G	A	0.00108149	0.0483	0.116011	0.13222	FALSE	FALSE	FALSE	prot-a-729	23	7	24285329	0.0373	3301	0.194984	Cathepsin Z || id:prot-a-729	Cathepsin Z	Cathepsin Z || ||	TRUE	igd	22	7	24285329	0.000231613	3.29997e-06	484598	ebi-a-GCST90038684	|| id:ebi-a-GCST90038684	TRUE	reported	igd	4.49902e-05	21.8031	2	1	TRUE
rs1801274	G	A	G	A	-0.000867479	0.0268	0.527452	0.53257	FALSE	FALSE	FALSE	prot-a-729	30	1	161479745	0.025	3301	0.281838	Cathepsin Z || id:prot-a-729	Cathepsin Z	Cathepsin Z || ||	TRUE	igd	1	1	161479745	0.000147577	4e-09	484598	ebi-a-GCST90038684	|| id:ebi-a-GCST90038684	TRUE	reported	igd	7.12965e-05	34.5524	2	1	TRUE
rs190371014	G	C	G	C	0.00405926	0.0153	0.010333	0.01337	FALSE	TRUE	FALSE	prot-a-729	43	10	24415064	0.1244	3301	0.912011	Cathepsin Z || id:prot-a-729	Cathepsin Z	Cathepsin Z || ||	TRUE	igd	30	10	24415064	0.000791062	3.2e-07	484598	ebi-a-GCST90038684	|| id:ebi-a-GCST90038684	TRUE	reported	igd	5.43335e-05	26.3312	2	1	TRUE
rs208346	T	G	T	G	0.000695541	0.0156	0.40481	0.39974	FALSE	FALSE	FALSE	prot-a-729	18	7	2799686	0.0254	3301	0.537032	Cathepsin Z || id:prot-a-729	Cathepsin Z	Cathepsin Z || ||	TRUE	igd	24	7	2799686	0.000150376	4.09996e-06	484598	ebi-a-GCST90038684	|| id:ebi-a-GCST90038684	TRUE	reported	igd	4.41456e-05	21.3937	2	1	TRUE
rs2212434	T	C	T	C	0.000798942	-0.009	0.444752	0.4459	FALSE	FALSE	FALSE	prot-a-729	28	11	76281593	0.0245	3301	0.707946	Cathepsin Z || id:prot-a-729	Cathepsin Z	Cathepsin Z || ||	TRUE	igd	33	11	76281593	0.000148103	6.4e-08	484598	ebi-a-GCST90038684	|| id:ebi-a-GCST90038684	TRUE	reported	igd	6.00475e-05	29.1005	2	1	TRUE
rs2342145	G	C	G	C	0.000742146	0.0008	0.3284	0.33732	FALSE	TRUE	FALSE	prot-a-729	39	5	134422299	0.0272	3301	0.977237	Cathepsin Z || id:prot-a-729	Cathepsin Z	Cathepsin Z || ||	TRUE	igd	11	5	134422299	0.000160299	3.59998e-06	484598	ebi-a-GCST90038684	|| id:ebi-a-GCST90038684	TRUE	reported	igd	4.42299e-05	21.4346	2	1	TRUE
rs2777941	C	A	C	A	0.000843249	-0.0074	0.761518	0.76807	FALSE	FALSE	FALSE	prot-a-729	14	20	62319604	0.03	3301	0.812831	Cathepsin Z || id:prot-a-729	Cathepsin Z	Cathepsin Z || ||	TRUE	igd	42	20	62319604	0.000173524	1.09999e-06	484598	ebi-a-GCST90038684	|| id:ebi-a-GCST90038684	TRUE	reported	igd	4.87293e-05	23.6152	2	1	TRUE
rs2838516	C	A	C	A	-0.000803376	0.0029	0.617209	0.61462	FALSE	FALSE	FALSE	prot-a-729	38	21	45612475	0.0258	3301	0.912011	Cathepsin Z || id:prot-a-729	Cathepsin Z	Cathepsin Z || ||	TRUE	igd	46	21	45612475	0.000151618	9.20005e-08	484598	ebi-a-GCST90038684	|| id:ebi-a-GCST90038684	TRUE	reported	igd	5.79335e-05	28.0759	2	1	TRUE
rs3024495	T	C	T	C	0.00128045	-0.0441	0.150476	0.14524	FALSE	FALSE	FALSE	prot-a-729	20	1	206942413	0.0347	3301	0.204174	Cathepsin Z || id:prot-a-729	Cathepsin Z	Cathepsin Z || ||	TRUE	igd	3	1	206942413	0.00020532	4e-10	484598	ebi-a-GCST90038684	|| id:ebi-a-GCST90038684	TRUE	reported	igd	8.02502e-05	38.8921	2	1	TRUE
rs371098047	C	T	C	T	0.000862267	-0.0036	0.238581	0.25306	FALSE	FALSE	FALSE	prot-a-729	8	8	625377	0.0311	3301	0.912011	Cathepsin Z || id:prot-a-729	Cathepsin Z	Cathepsin Z || ||	TRUE	igd	27	8	625377	0.000188109	4.20001e-06	484598	ebi-a-GCST90038684	|| id:ebi-a-GCST90038684	TRUE	reported	igd	4.33575e-05	21.0118	2	1	TRUE
rs4676410	A	G	A	G	0.000957642	-0.0238	0.210037	0.20312	FALSE	FALSE	FALSE	prot-a-729	1	2	241563739	0.0315	3301	0.446684	Cathepsin Z || id:prot-a-729	Cathepsin Z	Cathepsin Z || ||	TRUE	igd	7	2	241563739	0.000181912	1.2e-07	484598	ebi-a-GCST90038684	|| id:ebi-a-GCST90038684	TRUE	reported	igd	5.71844e-05	27.7129	2	1	TRUE
rs4817986	T	G	T	G	-0.00119453	0.072	0.262533	0.2661	FALSE	FALSE	FALSE	prot-a-729	13	21	40465512	0.0279	3301	0.00977237	Cathepsin Z || id:prot-a-729	Cathepsin Z	Cathepsin Z || ||	TRUE	igd	45	21	40465512	0.000167002	8.19974e-13	484598	ebi-a-GCST90038684	|| id:ebi-a-GCST90038684	TRUE	reported	igd	0.000105566	51.1622	2	1	TRUE
rs4919342	C	G	C	G	-0.000753701	0.0199	0.527529	0.52062	FALSE	TRUE	TRUE	prot-a-729	11	10	101282553	0.0249	3301	0.426581	Cathepsin Z || id:prot-a-729	Cathepsin Z	Cathepsin Z || ||	TRUE	igd	29	10	101282553	0.000146975	2.99999e-07	484598	ebi-a-GCST90038684	|| id:ebi-a-GCST90038684	TRUE	reported	igd	5.42633e-05	26.2972	2	1	FALSE
rs585590	T	G	T	G	0.000981204	0.0259	0.15342	0.15164	FALSE	FALSE	FALSE	prot-a-729	33	4	176146615	0.0348	3301	0.457088	Cathepsin Z || id:prot-a-729	Cathepsin Z	Cathepsin Z || ||	TRUE	igd	9	4	176146615	0.000205321	1.7e-06	484598	ebi-a-GCST90038684	|| id:ebi-a-GCST90038684	TRUE	reported	igd	4.71248e-05	22.8376	2	1	TRUE
rs6017342	C	A	C	A	0.00094407	0.0242	0.526826	0.51131	FALSE	FALSE	FALSE	prot-a-729	46	20	43065028	0.025	3301	0.331131	Cathepsin Z || id:prot-a-729	Cathepsin Z	Cathepsin Z || ||	TRUE	igd	44	20	43065028	0.000147446	1.5e-10	484598	ebi-a-GCST90038684	|| id:ebi-a-GCST90038684	TRUE	reported	igd	8.4591e-05	40.9959	2	1	TRUE
rs6141652	C	T	C	T	0.000749303	0.0019	0.376833	0.37915	FALSE	FALSE	FALSE	prot-a-729	12	20	30853822	0.0261	3301	0.933254	Cathepsin Z || id:prot-a-729	Cathepsin Z	Cathepsin Z || ||	TRUE	igd	43	20	30853822	0.000152735	8.79995e-07	484598	ebi-a-GCST90038684	|| id:ebi-a-GCST90038684	TRUE	reported	igd	4.96632e-05	24.0678	2	1	TRUE
rs6467597	A	G	A	G	-0.000838478	-0.0282	0.231667	0.26486	FALSE	FALSE	FALSE	prot-a-729	24	7	135248134	0.0302	3301	0.346737	Cathepsin Z || id:prot-a-729	Cathepsin Z	Cathepsin Z || ||	TRUE	igd	20	7	135248134	0.000180512	2.80001e-06	484598	ebi-a-GCST90038684	|| id:ebi-a-GCST90038684	TRUE	reported	igd	4.45215e-05	21.5759	2	1	TRUE
rs6568689	C	T	C	T	-0.000747165	0.0094	0.635062	0.63663	FALSE	FALSE	FALSE	prot-a-729	16	6	111942062	0.0259	3301	0.724436	Cathepsin Z || id:prot-a-729	Cathepsin Z	Cathepsin Z || ||	TRUE	igd	17	6	111942062	0.000153864	1e-06	484598	ebi-a-GCST90038684	|| id:ebi-a-GCST90038684	TRUE	reported	igd	4.86582e-05	23.5807	2	1	TRUE
rs7035464	G	A	G	A	0.000820604	0.0206	0.740101	0.73939	FALSE	FALSE	FALSE	prot-a-729	19	9	4875652	0.0282	3301	0.467735	Cathepsin Z || id:prot-a-729	Cathepsin Z	Cathepsin Z || ||	TRUE	igd	28	9	4875652	0.000170471	1.79999e-06	484598	ebi-a-GCST90038684	|| id:ebi-a-GCST90038684	TRUE	reported	igd	4.7815e-05	23.172	2	1	TRUE
rs72670344	T	A	T	A	0.00182785	-0.0549	0.037057	0.04054	FALSE	TRUE	FALSE	prot-a-729	25	14	31561777	0.0656	3301	0.398107	Cathepsin Z || id:prot-a-729	Cathepsin Z	Cathepsin Z || ||	TRUE	igd	38	14	31561777	0.000399224	3.79997e-06	484598	ebi-a-GCST90038684	|| id:ebi-a-GCST90038684	TRUE	reported	igd	4.32561e-05	20.9626	2	1	TRUE
rs73187836	C	T	C	T	0.0033016	-0.0704	0.010732	0.01237	FALSE	FALSE	FALSE	prot-a-729	37	12	103905069	0.116	3301	0.549541	Cathepsin Z || id:prot-a-729	Cathepsin Z	Cathepsin Z || ||	TRUE	igd	35	12	103905069	0.000716522	3.79997e-06	484598	ebi-a-GCST90038684	|| id:ebi-a-GCST90038684	TRUE	reported	igd	4.38116e-05	21.2319	2	1	TRUE
rs73370726	T	C	T	C	-0.00131289	-0.0107	0.098788	0.09974	FALSE	FALSE	FALSE	prot-a-729	27	10	90852873	0.0419	3301	0.794328	Cathepsin Z || id:prot-a-729	Cathepsin Z	Cathepsin Z || ||	TRUE	igd	31	10	90852873	0.000246701	1e-07	484598	ebi-a-GCST90038684	|| id:ebi-a-GCST90038684	TRUE	reported	igd	5.84397e-05	28.3213	2	1	TRUE
rs7539643	T	C	T	C	0.000971189	-0.0073	0.309515	0.29937	FALSE	FALSE	FALSE	prot-a-729	2	1	67672911	0.0268	3301	0.776247	Cathepsin Z || id:prot-a-729	Cathepsin Z	Cathepsin Z || ||	TRUE	igd	6	1	67672911	0.000159484	9.09997e-10	484598	ebi-a-GCST90038684	|| id:ebi-a-GCST90038684	TRUE	reported	igd	7.65171e-05	37.0827	2	1	TRUE
rs7553638	G	A	G	A	-0.00109648	-0.0012	0.494973	0.5027	FALSE	FALSE	FALSE	prot-a-729	41	1	20198937	0.0252	3301	0.954993	Cathepsin Z || id:prot-a-729	Cathepsin Z	Cathepsin Z || ||	TRUE	igd	5	1	20198937	0.000147111	8.30042e-14	484598	ebi-a-GCST90038684	|| id:ebi-a-GCST90038684	TRUE	reported	igd	0.000114625	55.5532	2	1	TRUE
rs7554511	A	C	A	C	-0.000870668	0.0494	0.286387	0.29687	FALSE	FALSE	FALSE	prot-a-729	3	1	200877562	0.0271	3301	0.0676083	Cathepsin Z || id:prot-a-729	Cathepsin Z	Cathepsin Z || ||	TRUE	igd	2	1	200877562	0.000162357	7.39997e-08	484598	ebi-a-GCST90038684	|| id:ebi-a-GCST90038684	TRUE	reported	igd	5.93411e-05	28.7582	2	1	TRUE
rs75698143	A	G	A	G	-0.00230002	-0.0607	0.025171	0.02781	FALSE	FALSE	FALSE	prot-a-729	21	4	150440211	0.0758	3301	0.426581	Cathepsin Z || id:prot-a-729	Cathepsin Z	Cathepsin Z || ||	TRUE	igd	10	4	150440211	0.000468591	7.79992e-07	484598	ebi-a-GCST90038684	|| id:ebi-a-GCST90038684	TRUE	reported	igd	4.97132e-05	24.092	2	1	TRUE
rs78484938	A	C	A	C	0.00205525	0.0785	0.037077	0.03952	FALSE	FALSE	FALSE	prot-a-729	5	7	17441728	0.067	3301	0.239883	Cathepsin Z || id:prot-a-729	Cathepsin Z	Cathepsin Z || ||	TRUE	igd	23	7	17441728	0.000394617	1.7e-07	484598	ebi-a-GCST90038684	|| id:ebi-a-GCST90038684	TRUE	reported	igd	5.59721e-05	27.1254	2	1	TRUE
rs9260809	G	A	G	A	-0.00093211	0.0162	0.443473	0.43949	FALSE	FALSE	FALSE	prot-a-729	36	6	29941617	0.0249	3301	0.512861	Cathepsin Z || id:prot-a-729	Cathepsin Z	Cathepsin Z || ||	TRUE	igd	15	6	29941617	0.000147583	2.99999e-10	484598	ebi-a-GCST90038684	|| id:ebi-a-GCST90038684	TRUE	reported	igd	8.23084e-05	39.8896	2	1	TRUE
rs990107	G	T	G	T	-0.000865268	-0.0125	0.575298	0.57935	FALSE	FALSE	FALSE	prot-a-729	9	7	107476913	0.0255	3301	0.630957	Cathepsin Z || id:prot-a-729	Cathepsin Z	Cathepsin Z || ||	TRUE	igd	21	7	107476913	0.000148264	6.49995e-09	484598	ebi-a-GCST90038684	|| id:ebi-a-GCST90038684	TRUE	reported	igd	7.02777e-05	34.0587	2	1	TRUE
rs9924831	C	T	C	T	-0.00070935	0.0354	0.360206	0.36163	FALSE	FALSE	FALSE	prot-a-729	45	16	23940738	0.0257	3301	0.169824	Cathepsin Z || id:prot-a-729	Cathepsin Z	Cathepsin Z || ||	TRUE	igd	40	16	23940738	0.000153653	3.89996e-06	484598	ebi-a-GCST90038684	|| id:ebi-a-GCST90038684	TRUE	reported	igd	4.39783e-05	21.3126	2	1	TRUE
