# Supplementary material for: Bidirectional two-sample Mendelian randomization analysis investigates causal associations between cathepsins and inflammatory bowel disease
Source: Front Genet. 2024 Sep 18;15:1436407. doi: 10.3389/fgene.2024.1436407 (PMC11445167; doi:10.3389/fgene.2024.1436407)
Supplement: Supplementary file 2 [file Table3.XLSX]

## Sheet: Table S2
Table S2. Instrumental variables used in Mendelian randomization analyses.
SNP	CHR	POS	EA	OA	EAF	BETA	SE	P	R2	F	Trait
rs75773690	1	24464363	A	G	0.02192	-0.3945	0.0857	4.16869e-06	0.00637834	21.1772	cathepsin B
rs113646963	2	204530789	T	C	0.09708	0.1996	0.0427	2.95121e-06	0.00657589	21.8375	cathepsin B
rs76089522	3	140389189	A	G	0.10475	-0.1971	0.0421	2.88403e-06	0.00659613	21.9051	cathepsin B
rs13152767	4	122367502	A	G	0.02617	0.4158	0.0867	1.62181e-06	0.00691942	22.9862	cathepsin B
rs36021960	7	47111670	A	G	0.12637	0.1747	0.0374	3.01995e-06	0.00656653	21.8062	cathepsin B
rs11563944	7	89816334	G	A	0.26799	0.1291	0.0278	3.54813e-06	0.00649067	21.5526	cathepsin B
rs148930853	8	114408661	C	T	0.01211	0.5516	0.1181	3.01995e-06	0.00656512	21.8015	cathepsin B
rs1692819	8	11705448	A	G	0.29182	0.4246	0.0274	5.24807e-54	0.0678135	239.991	cathepsin B
rs72863882	10	134275165	A	G	0.08353	-0.2569	0.0475	6.45654e-08	0.00878343	29.2333	cathepsin B
rs150811995	10	38633385	C	A	0.01878	0.4603	0.1004	4.57088e-06	0.00632721	21.0064	cathepsin B
rs117345475	11	131588071	G	A	0.02062	-0.4332	0.0933	3.46737e-06	0.00648845	21.5452	cathepsin B
rs150370599	11	60718792	T	C	0.08341	0.2183	0.0457	1.77828e-06	0.00686496	22.804	cathepsin B
rs143557119	11	116385842	A	G	0.02199	0.4327	0.0946	4.7863e-06	0.00629799	20.9088	cathepsin B
rs117486267	15	25484738	C	T	0.02486	-0.4003	0.0834	1.58489e-06	0.00693064	23.0237	cathepsin B
rs147881440	17	80969815	A	G	0.06428	-0.2331	0.051	4.7863e-06	0.00628867	20.8776	cathepsin B
rs9905973	17	26735142	A	G	0.271	-0.1405	0.0276	3.54813e-07	0.0077892	25.8983	cathepsin B
rs200652433	18	73024506	T	C	0.04112	0.3389	0.0684	7.24436e-07	0.00738189	24.534	cathepsin B
rs7249773	19	18289760	A	G	0.15121	0.1749	0.0351	6.0256e-07	0.00746561	24.8143	cathepsin B
rs1065853	19	45413233	T	G	0.07778	0.2266	0.0463	1e-06	0.00720398	23.9384	cathepsin B
rs141094126	1	67062731	A	G	0.0252	-0.2132	0.0447	1.869e-06	0.00104445	22.7468	cathepsin D
rs78835232	2	50861390	A	G	0.044	0.1426	0.031	4.19295e-06	0.000971571	21.1581	cathepsin D
rs149850640	2	239409958	G	A	0.0202	0.2156	0.0468	4.05005e-06	0.000974459	21.221	cathepsin D
rs1260326	2	27730940	C	T	0.6097	-0.0632	0.0096	4.68058e-11	0.00198796	43.3363	cathepsin D
rs6888092	5	68595183	T	G	0.877	-0.0951	0.02	1.90301e-06	0.00103808	22.6079	cathepsin D
rs9356449	6	166655108	C	T	0.4722	0.0454	0.0098	4.023e-06	0.0009854	21.4595	cathepsin D
rs9359730	6	87794580	G	A	0.3023	0.051	0.0106	1.639e-06	0.00106279	23.1467	cathepsin D
rs72709821	8	123489890	A	T	0.0456	-0.1467	0.0316	3.39602e-06	0.000989549	21.5499	cathepsin D
rs76526280	9	105447048	T	A	0.1105	-0.0717	0.0148	1.25901e-06	0.00107753	23.4679	cathepsin D
rs2292959	11	1755971	C	A	0.1716	-0.1525	0.0124	7.75711e-35	0.00690349	151.236	cathepsin D
rs55861089	11	1783757	G	A	0.0925	-0.4265	0.0155	5.45758e-166	0.0336279	757.068	cathepsin D
rs7481815	11	1624689	A	G	0.5535	0.087	0.01	2.66195e-18	0.00346666	75.683	cathepsin D
rs61868977	11	1692498	C	G	0.4426	0.158	0.0099	1.6099e-57	0.011571	254.685	cathepsin D
rs10860794	12	102217720	A	C	0.2952	-0.158	0.0108	1.79391e-48	0.00974084	214.006	cathepsin D
rs11647105	16	7638949	A	C	0.8803	0.0832	0.0174	1.75102e-06	0.00104972	22.8617	cathepsin D
rs12951098	17	440487	G	A	0.1825	0.0569	0.012	2.186e-06	0.00103227	22.4813	cathepsin D
rs838133	19	49259529	G	A	0.5949	-0.063	0.0105	1.725e-09	0.00165183	35.9967	cathepsin D
rs73001065	19	19460541	C	G	0.0749	0.1188	0.0161	1.37594e-13	0.00249618	54.4429	cathepsin D
rs11696820	20	9243647	C	T	0.0219	0.2201	0.0465	2.229e-06	0.00102865	22.4024	cathepsin D
rs145539442	21	20807986	G	A	0.0195	0.2494	0.0471	1.21001e-07	0.00128698	28.0357	cathepsin D
rs149553686	2	197840502	C	T	0.06772	0.2425	0.0525	3.89045e-06	0.00642187	21.3227	cathepsin E
rs13089837	3	5094952	C	T	0.49848	-0.1152	0.025	4.16869e-06	0.00639138	21.2208	cathepsin E
rs57689619	4	189431921	G	A	0.08618	-0.2078	0.0444	2.81838e-06	0.00659185	21.8908	cathepsin E
rs189009983	4	102582604	T	C	0.00831	0.7055	0.1541	4.67735e-06	0.00630949	20.9472	cathepsin E
rs10900907	6	1448387	A	G	0.41707	0.1188	0.0255	3.23594e-06	0.00653222	21.6915	cathepsin E
rs112918835	8	109846123	T	C	0.00706	0.7062	0.1526	3.71535e-06	0.00644603	21.4034	cathepsin E
rs57135345	10	26671589	T	C	0.05697	0.2535	0.0542	2.95121e-06	0.00658329	21.8622	cathepsin E
rs1936839	10	129433747	C	G	0.16937	0.1562	0.0329	1.99526e-06	0.00678218	22.5272	cathepsin E
rs74677283	11	19486084	T	C	0.02151	0.4379	0.0882	6.76083e-07	0.00741201	24.6348	cathepsin E
rs8066936	17	754600	A	G	0.1792	-0.1492	0.0325	4.2658e-06	0.00634398	21.0624	cathepsin E
rs10401027	17	6858240	A	G	0.45246	-0.1225	0.0259	2.23872e-06	0.00673122	22.3568	cathepsin E
rs647400	1	78649146	A	G	0.19253	0.1492	0.0314	2.04174e-06	0.00679317	22.564	cathepsin F
rs7564167	2	645190	G	A	0.93594	-0.2649	0.0526	4.89779e-07	0.0076247	25.3472	cathepsin F
rs115901379	2	106335628	G	T	0.02042	0.4306	0.0927	3.38844e-06	0.00649402	21.5638	cathepsin F
rs1260326	2	27730940	C	T	0.59849	-0.1642	0.0252	6.91831e-11	0.0126984	42.4309	cathepsin F
rs58531759	3	65827134	G	T	0.03949	-0.3722	0.0747	6.30957e-07	0.00746469	24.8112	cathepsin F
rs186369051	5	93830000	T	C	0.01504	-0.4818	0.1026	2.63027e-06	0.00663593	22.0382	cathepsin F
rs183683891	6	133102456	T	C	0.01536	-0.5242	0.1123	3.01995e-06	0.0065574	21.7757	cathepsin F
rs112526544	7	26300072	G	A	0.02831	0.3801	0.0766	6.91831e-07	0.00740398	24.6079	cathepsin F
rs61866943	10	85428041	G	T	0.01874	0.4969	0.1012	9.12011e-07	0.00725055	24.0943	cathepsin F
rs1791679	11	66337874	A	C	0.28947	0.2349	0.0269	2.51189e-18	0.0225786	76.2076	cathepsin F
rs10745925	12	102218899	C	T	0.29402	-0.2874	0.0268	9.12011e-27	0.0336656	114.932	cathepsin F
rs143015877	13	23327148	T	C	0.25734	-0.1325	0.0287	3.98107e-06	0.00641545	21.3012	cathepsin F
rs9796775	16	9736917	G	A	0.50502	-0.1172	0.0249	2.45471e-06	0.00666663	22.1408	cathepsin F
rs10170044	2	171303727	G	A	0.39112	0.115	0.0251	4.7863e-06	0.00631902	20.979	cathepsin G
rs114418234	2	155060275	C	A	0.03719	0.3077	0.065	2.23872e-06	0.00674286	22.3957	cathepsin G
rs192289769	3	134273074	G	C	0.01364	-0.5468	0.1093	5.62341e-07	0.00752473	25.0123	cathepsin G
rs147099093	3	37730576	A	G	0.02053	0.4271	0.0885	1.38038e-06	0.00700606	23.2761	cathepsin G
rs116142041	4	9787836	A	G	0.03645	-0.3356	0.0665	4.57088e-07	0.00765627	25.4529	cathepsin G
rs548719719	5	58184862	G	A	0.03709	0.3311	0.0708	2.88403e-06	0.00658171	21.8569	cathepsin G
rs4702448	5	7295725	A	C	0.66583	0.1275	0.0265	1.44544e-06	0.00696383	23.1348	cathepsin G
rs497459	7	49838522	C	T	0.86534	-0.1752	0.0368	1.94984e-06	0.00681954	22.6521	cathepsin G
rs62493038	8	12993071	T	C	0.03503	-0.3391	0.0725	2.88403e-06	0.00658363	21.8633	cathepsin G
rs77893942	8	69507645	A	T	0.03128	-0.376	0.0764	8.70964e-07	0.00728398	24.2062	cathepsin G
rs72773561	10	9677794	C	T	0.05703	-0.2529	0.0528	1.69824e-06	0.00690202	22.928	cathepsin G
rs35241999	12	11184504	G	A	0.02374	0.4059	0.0869	2.95121e-06	0.00656587	21.804	cathepsin G
rs117133380	14	107206586	A	C	0.01556	0.5002	0.1065	2.63027e-06	0.0066382	22.0458	cathepsin G
rs56284011	17	43079322	C	G	0.03943	-0.3136	0.0656	1.7378e-06	0.00687547	22.8392	cathepsin G
rs571991098	21	22583324	T	C	0.02347	0.4115	0.0884	3.23594e-06	0.00652151	21.6557	cathepsin G
rs35628511	1	24667702	T	C	0.3116	-0.1253	0.0272	4.16869e-06	0.00638757	21.2081	cathepsin H
rs147991203	4	140256765	T	C	0.02671	0.3758	0.0773	1.1749e-06	0.00710903	23.6206	cathepsin H
rs508807	7	152771726	C	G	0.81025	-0.1511	0.032	2.39883e-06	0.00670903	22.2826	cathepsin H
rs62474230	8	3347249	C	G	0.06195	-0.2377	0.0506	2.69153e-06	0.00664077	22.0543	cathepsin H
rs77977134	11	81603149	C	T	0.0493	-0.2721	0.0583	3.01995e-06	0.00655568	21.7699	cathepsin H
rs62013235	15	79246166	A	G	0.091	0.402	0.0432	1.34896e-20	0.0255619	86.5409	cathepsin H
rs34593439	15	79234957	A	G	0.11066	-1.147	0.0346	1e-200	0.249763	1098.28	cathepsin H
rs12911554	15	51542757	T	C	0.55027	-0.1198	0.0251	1.8197e-06	0.00685384	22.7669	cathepsin H
rs60018174	16	5452751	T	C	0.1159	0.1956	0.0395	7.24436e-07	0.00737367	24.5064	cathepsin H
rs146037740	18	11507434	A	G	0.02292	0.4736	0.0929	3.46737e-07	0.00781161	25.9734	cathepsin H
rs74342103	19	36003934	T	A	0.02583	0.3766	0.0812	3.46737e-06	0.00647414	21.4974	cathepsin H
rs148670635	1	1410774	G	C	0.0188	-0.2503	0.0538	3.28602e-06	0.000993817	21.643	cathepsin L1
rs11586939	1	242677694	T	G	0.0235	-0.2745	0.0505	5.60003e-08	0.00135611	29.5435	cathepsin L1
rs184593554	2	46752374	C	G	0.0122	0.2672	0.0585	4.88304e-06	0.000957913	20.8603	cathepsin L1
rs12620053	2	167158286	A	C	0.5575	0.0578	0.0122	2.30701e-06	0.00103055	22.4438	cathepsin L1
rs76438938	3	186461524	T	C	0.0306	0.1518	0.0307	7.52593e-07	0.00112243	24.4471	cathepsin L1
rs2921189	3	12420575	G	A	0.6308	-0.0534	0.0106	4.08197e-07	0.00116505	25.3764	cathepsin L1
rs10016148	4	22411344	T	A	0.0984	0.0896	0.0193	3.38602e-06	0.000989584	21.5507	cathepsin L1
rs113096165	5	179740366	T	C	0.208	-0.0684	0.014	1.10301e-06	0.00109587	23.868	cathepsin L1
rs73033060	5	2255093	T	G	0.0453	0.1463	0.0307	1.83599e-06	0.00104265	22.7076	cathepsin L1
rs3129757	6	32584609	C	A	0.8486	-0.107	0.0146	2.66011e-13	0.00246248	53.7059	cathepsin L1
rs9477379	6	17301822	C	T	0.413	-0.051	0.0108	2.29298e-06	0.00102383	22.2973	cathepsin L1
rs9497576	6	146925676	T	G	0.0749	0.1346	0.0223	1.685e-09	0.00167161	36.4284	cathepsin L1
rs143645865	6	93832829	T	C	0.0346	-0.1494	0.0324	4.06499e-06	0.000976266	21.2604	cathepsin L1
rs9497486	6	146535715	T	G	0.0731	0.1398	0.0212	4.53733e-11	0.0019946	43.4813	cathepsin L1
rs17151689	7	76950686	A	C	0.0442	-0.1197	0.0256	2.87197e-06	0.00100381	21.8609	cathepsin L1
rs1580289	8	107665492	G	A	0.5329	-0.048	0.0103	3.49704e-06	0.000997139	21.7154	cathepsin L1
rs76453951	8	9190564	T	C	0.117	0.0844	0.0161	1.65402e-07	0.00126144	27.4785	cathepsin L1
rs2274611	9	90342675	T	C	0.4415	-0.1179	0.0104	4.84619e-30	0.00587198	128.505	cathepsin L1
rs1031153	9	27565936	T	C	0.2635	0.1061	0.0128	1.24997e-16	0.00314791	68.7022	cathepsin L1
rs3001922	10	77361092	A	G	0.1022	0.0821	0.0178	4.00996e-06	0.000976794	21.2719	cathepsin L1
rs35049778	10	20199496	A	G	0.2771	0.0711	0.0118	1.66802e-09	0.00166584	36.3024	cathepsin L1
rs150011041	11	28668503	G	T	0.0271	0.1849	0.04	3.70903e-06	0.000981089	21.3655	cathepsin L1
rs150370599	11	60718792	T	C	0.0745	0.1566	0.0211	1.16011e-13	0.00252523	55.0781	cathepsin L1
rs181283433	11	74673624	G	C	0.0091	-0.3521	0.0768	4.495e-06	0.000965098	21.0169	cathepsin L1
rs76904798	12	40614434	T	C	0.13	0.1095	0.0154	1.00508e-12	0.00231825	50.553	cathepsin L1
rs8176396	14	103601138	T	C	0.0316	-0.1971	0.035	1.84901e-08	0.00145541	31.7101	cathepsin L1
rs6575449	14	95097303	T	C	0.1826	-0.2042	0.0145	7.09251e-45	0.00903266	198.306	cathepsin L1
rs9901673	17	7484101	A	C	0.1634	-0.0701	0.0139	4.462e-07	0.00116756	25.4312	cathepsin L1
rs7412	19	45412079	T	C	0.0743	0.1028	0.0197	1.78398e-07	0.00124995	27.2279	cathepsin L1
rs10469365	19	12731874	G	A	0.1022	-0.096	0.0196	9.10102e-07	0.00110137	23.9878	cathepsin L1
rs887945	19	18282895	G	A	0.2355	0.1668	0.0121	3.80277e-43	0.00865816	190.012	cathepsin L1
rs554689923	20	30016428	G	C	0.0138	-0.3594	0.0755	1.92899e-06	0.00104038	22.658	cathepsin L1
rs114113108	1	75257391	C	G	0.0129	-0.5922	0.1172	4.36516e-07	0.0076752	25.5163	cathepsin L2
rs13068566	3	102862667	G	A	0.46617	0.1157	0.0247	2.88403e-06	0.00660313	21.9285	cathepsin L2
rs1523319	3	2292279	G	C	0.28541	-0.1292	0.0279	3.54813e-06	0.00645444	21.4315	cathepsin L2
rs151179824	3	173226009	A	G	0.02158	0.4449	0.0943	2.34423e-06	0.00669788	22.2453	cathepsin L2
rs7669728	4	146891101	C	T	0.43633	-0.1301	0.0254	3.0903e-07	0.00788504	26.2195	cathepsin L2
rs116407656	4	68099087	C	T	0.02439	0.4014	0.0856	2.75423e-06	0.00661726	21.9758	cathepsin L2
rs10817163	9	99902524	A	T	0.22045	0.1983	0.0304	7.07946e-11	0.012726	42.5241	cathepsin L2
rs7898416	10	83700161	G	A	0.0705	-0.2277	0.0489	3.23594e-06	0.00652559	21.6693	cathepsin L2
rs148608463	12	121413027	A	G	0.35415	-0.1178	0.0257	4.57088e-06	0.00632446	20.9972	cathepsin L2
rs117714361	12	109142132	G	A	0.02685	-0.3452	0.0756	4.89779e-06	0.00627651	20.837	cathepsin L2
rs2302837	17	6014176	G	A	0.92494	-0.2541	0.0498	3.31131e-07	0.00782516	26.0188	cathepsin L2
rs146963690	2	156493388	G	T	0.0101	0.6246	0.1322	2.29087e-06	0.0067169	22.3089	cathepsin O
rs149159018	3	132077351	G	A	0.01105	0.7034	0.134	1.54882e-07	0.00827827	27.538	cathepsin O
rs17288007	4	159878046	G	A	0.06381	-0.2456	0.0521	2.45471e-06	0.00668686	22.2084	cathepsin O
rs181844705	5	75333560	G	A	0.02318	0.4412	0.0905	1.09648e-06	0.00714846	23.7526	cathepsin O
rs4297371	10	11249367	C	A	0.79306	0.1453	0.0313	3.54813e-06	0.00648591	21.5367	cathepsin O
rs78943701	10	73736674	A	G	0.01536	-0.479	0.1025	2.95121e-06	0.00657225	21.8253	cathepsin O
rs2439803	11	129083967	G	A	0.15304	0.1763	0.0351	5.12861e-07	0.0075847	25.2132	cathepsin O
rs4076941	11	11261567	C	T	0.36872	-0.1245	0.0262	2.13796e-06	0.00679407	22.567	cathepsin O
rs10902420	12	132150183	G	A	0.89909	-0.2097	0.0432	1.23027e-06	0.00708753	23.5487	cathepsin O
rs7140599	14	39942467	C	T	0.57698	-0.1219	0.0251	1.1749e-06	0.00709451	23.572	cathepsin O
rs1870736	15	88624621	G	C	0.42746	0.1222	0.0249	9.33254e-07	0.00724338	24.0702	cathepsin O
rs9932172	16	7642591	T	C	0.10769	0.1915	0.0401	1.7378e-06	0.00686141	22.7922	cathepsin O
rs4843804	16	88156187	A	G	0.0336	-0.3124	0.0673	3.46737e-06	0.00648516	21.5342	cathepsin O
rs41271951	1	150737220	G	A	0.08349	-0.8605	0.0419	7.07946e-94	0.113294	421.513	cathepsin S
rs6657328	1	107433954	C	G	0.7184	-0.1291	0.0283	4.89779e-06	0.00626476	20.7978	cathepsin S
rs4581957	2	174866439	A	G	0.13414	-0.1775	0.0365	1.14815e-06	0.0071132	23.6346	cathepsin S
rs13411643	2	60351132	C	T	0.13712	0.1831	0.0364	5.01187e-07	0.00760698	25.2878	cathepsin S
rs7614425	3	98174258	A	G	0.09254	-0.2082	0.0436	1.8197e-06	0.00686046	22.789	cathepsin S
rs13150189	4	181239467	A	G	0.21113	0.1556	0.0306	3.46737e-07	0.00777217	25.8412	cathepsin S
rs989576	4	127182592	T	C	0.29843	0.1307	0.0278	2.5704e-06	0.00665147	22.0901	cathepsin S
rs10516855	4	90924478	C	T	0.09552	-0.1969	0.0421	2.95121e-06	0.00658284	21.8607	cathepsin S
rs113108135	5	166659513	C	G	0.06933	0.2349	0.0491	1.69824e-06	0.00688584	22.8739	cathepsin S
rs116623438	5	102689283	C	T	0.02023	-0.43	0.0876	9.12011e-07	0.00724644	24.0805	cathepsin S
rs13212873	6	143059208	C	T	0.0116	0.5422	0.117	3.54813e-06	0.00646376	21.4627	cathepsin S
rs13196989	6	239373	T	C	0.13099	-0.1758	0.0374	2.5704e-06	0.00664893	22.0816	cathepsin S
rs2470994	7	47430626	C	T	0.28088	0.1304	0.0281	3.38844e-06	0.00648146	21.5218	cathepsin S
rs529565	9	136149500	C	T	0.31269	-0.1315	0.0266	7.76247e-07	0.00734919	24.4245	cathepsin S
rs61870690	10	127523966	G	A	0.04143	-0.3386	0.0684	7.24436e-07	0.00736892	24.4905	cathepsin S
rs1060435	11	68855595	G	A	0.39793	-0.1291	0.0251	2.75423e-07	0.00795047	26.4388	cathepsin S
rs12804405	11	24422062	A	G	0.01019	0.612	0.129	2.0893e-06	0.00677215	22.4937	cathepsin S
rs74804137	12	18017954	C	T	0.01757	-0.5178	0.0987	1.58489e-07	0.00826872	27.5059	cathepsin S
rs73099998	12	58633987	T	C	0.20811	-0.146	0.0308	2.18776e-06	0.00676102	22.4564	cathepsin S
rs77792819	12	94386245	G	A	0.04096	0.3147	0.0661	1.94984e-06	0.00681982	22.6531	cathepsin S
rs1022239	13	65424046	T	A	0.58887	0.1157	0.025	3.71535e-06	0.00644662	21.4054	cathepsin S
rs4313886	18	74370742	C	T	0.13446	0.1687	0.0365	3.89045e-06	0.0064298	21.3492	cathepsin S
rs78767885	19	18112020	C	T	0.08725	0.2238	0.0477	2.69153e-06	0.00662447	21.9999	cathepsin S
rs118010753	21	18833920	C	T	0.01437	0.5018	0.1081	3.46737e-06	0.00648543	21.5351	cathepsin S
rs36128387	1	235460258	T	C	0.02261	0.439	0.0914	1.54882e-06	0.00694011	23.0554	cathepsin Z
rs114675081	3	106826623	G	A	0.01467	0.5153	0.1075	1.65959e-06	0.00691266	22.9636	cathepsin Z
rs148201372	3	32683740	T	A	0.01546	-0.5187	0.1063	1.04713e-06	0.00716142	23.7959	cathepsin Z
rs7656806	4	138271322	C	A	0.51592	-0.1276	0.0245	1.86209e-07	0.00815022	27.1085	cathepsin Z
rs1135945	4	516586	A	G	0.20839	0.1385	0.0301	4.16869e-06	0.00637301	21.1594	cathepsin Z
rs770140	5	19430825	G	A	0.64195	-0.1241	0.0265	2.81838e-06	0.0065998	21.9174	cathepsin Z
rs298724	9	94023321	C	T	0.05507	0.2482	0.0538	3.98107e-06	0.00640623	21.2704	cathepsin Z
rs10761760	10	65179152	C	A	0.44944	0.1321	0.0258	3.0903e-07	0.00787926	26.2001	cathepsin Z
rs116920068	10	54555095	A	G	0.0289	-0.3498	0.0749	3.01995e-06	0.00656403	21.7978	cathepsin Z
rs4761709	12	93785170	G	A	0.40882	0.1218	0.0249	1e-06	0.00719637	23.9129	cathepsin Z
rs10745925	12	102218899	C	T	0.29402	-0.3624	0.0266	2.29087e-42	0.0532365	185.503	cathepsin Z
rs67845377	19	19275802	T	C	0.13855	0.1675	0.0362	3.71535e-06	0.00644406	21.3968	cathepsin Z
rs148370779	20	57602212	T	C	0.01316	-1.7632	0.1105	2.5704e-57	0.0716084	254.458	cathepsin Z
rs1801274	1	161479745	G	A	0.527452	-0.000867479	0.000147577	4e-09	7.12965e-05	34.5524	UC
rs7554511	1	200877562	A	C	0.286387	-0.000870668	0.000162357	7.39997e-08	5.93411e-05	28.7582	UC
rs3024495	1	206942413	T	C	0.150476	0.00128045	0.00020532	4e-10	8.02502e-05	38.8921	UC
rs12064796	1	20141920	A	G	0.502833	-0.000842377	0.000148097	1.40001e-08	6.6759e-05	32.3533	UC
rs7553638	1	20198937	G	A	0.494973	-0.00109648	0.000147111	8.30042e-14	0.000114625	55.5532	UC
rs7539643	1	67672911	T	C	0.309515	0.000971189	0.000159484	9.09997e-10	7.65171e-05	37.0827	UC
rs4676410	2	241563739	A	G	0.210037	0.000957642	0.000181912	1.2e-07	5.71844e-05	27.7129	UC
rs17229679	2	199560757	G	A	0.025829	0.00220834	0.000462831	1.5e-06	4.6977e-05	22.7659	UC
rs585590	4	176146615	T	G	0.15342	0.000981204	0.000205321	1.7e-06	4.71248e-05	22.8376	UC
rs75698143	4	150440211	A	G	0.025171	-0.00230002	0.000468591	7.79992e-07	4.97132e-05	24.092	UC
rs2342145	5	134422299	G	C	0.3284	0.000742146	0.000160299	3.59998e-06	4.42299e-05	21.4346	UC
rs13357936	5	150392492	A	G	0.061846	0.00145425	0.000313469	2.99999e-06	4.44107e-05	21.5222	UC
rs11757201	6	138003822	C	G	0.213225	0.000982765	0.000179682	4.30002e-08	6.17279e-05	29.915	UC
rs12209676	6	159787103	G	A	0.127674	0.00103108	0.000222218	3.29997e-06	4.44248e-05	21.529	UC
rs9260809	6	29941617	G	A	0.443473	-0.00093211	0.000147583	2.99999e-10	8.23084e-05	39.8896	UC
rs145568234	6	32247045	G	T	0.023365	0.00750895	0.000535523	8.30042e-45	0.00040555	196.608	UC
rs6568689	6	111942062	C	T	0.635062	-0.000747165	0.000153864	1e-06	4.86582e-05	23.5807	UC
rs112143178	6	45919926	T	C	0.029567	0.0021171	0.000445582	1.7e-06	4.65828e-05	22.5749	UC
rs112749594	6	32485397	A	G	0.796035	-0.00166736	0.0001915	2.49977e-18	0.000156413	75.8088	UC
rs6467597	7	135248134	A	G	0.231667	-0.000838478	0.000180512	2.80001e-06	4.45215e-05	21.5759	UC
rs990107	7	107476913	G	T	0.575298	-0.000865268	0.000148264	6.49995e-09	7.02777e-05	34.0587	UC
rs17372029	7	24285329	G	A	0.116011	0.00108149	0.000231613	3.29997e-06	4.49902e-05	21.8031	UC
rs78484938	7	17441728	A	C	0.037077	0.00205525	0.000394617	1.7e-07	5.59721e-05	27.1254	UC
rs208346	7	2799686	T	G	0.40481	0.000695541	0.000150376	4.09996e-06	4.41456e-05	21.3937	UC
rs13273255	8	129825873	C	G	0.066363	0.00139153	0.000294858	2.39999e-06	4.59576e-05	22.2719	UC
rs11785002	8	61853012	A	G	0.276456	0.000750819	0.000164622	4.70002e-06	4.29234e-05	20.8014	UC
rs371098047	8	625377	C	T	0.238581	0.000862267	0.000188109	4.20001e-06	4.33575e-05	21.0118	UC
rs7035464	9	4875652	G	A	0.740101	0.000820604	0.000170471	1.79999e-06	4.7815e-05	23.172	UC
rs4919342	10	101282553	C	G	0.527529	-0.000753701	0.000146975	2.99999e-07	5.42633e-05	26.2972	UC
rs190371014	10	24415064	G	C	0.010333	0.00405926	0.000791062	3.2e-07	5.43335e-05	26.3312	UC
rs73370726	10	90852873	T	C	0.098788	-0.00131289	0.000246701	1e-07	5.84397e-05	28.3213	UC
rs10995249	10	64396916	T	C	0.364581	0.00081028	0.000152899	1.09999e-07	5.79501e-05	28.084	UC
rs2212434	11	76281593	T	C	0.444752	0.000798942	0.000148103	6.4e-08	6.00475e-05	29.1005	UC
rs11019541	11	88095448	G	T	0.310219	0.000748389	0.000161043	2.90001e-06	4.45626e-05	21.5958	UC
rs73187836	12	103905069	C	T	0.010732	0.0033016	0.000716522	3.79997e-06	4.38116e-05	21.2319	UC
rs12306899	12	68505416	C	A	0.40215	0.000764096	0.000150213	2.90001e-07	5.3392e-05	25.8749	UC
rs12869576	13	109079218	T	C	0.145368	0.00110036	0.000210288	1.7e-07	5.64982e-05	27.3803	UC
rs72670344	14	31561777	T	A	0.037057	0.00182785	0.000399224	3.79997e-06	4.32561e-05	20.9626	UC
rs12445526	16	80610632	G	A	0.25852	0.000831988	0.000169396	9.49992e-07	4.97765e-05	24.1227	UC
rs9924831	16	23940738	C	T	0.360206	-0.00070935	0.000153653	3.89996e-06	4.39783e-05	21.3126	UC
rs12720356	19	10469975	C	A	0.093274	0.00117428	0.000253111	4.09996e-06	4.44141e-05	21.5238	UC
rs2777941	20	62319604	C	A	0.761518	0.000843249	0.000173524	1.09999e-06	4.87293e-05	23.6152	UC
rs6141652	20	30853822	C	T	0.376833	0.000749303	0.000152735	8.79995e-07	4.96632e-05	24.0678	UC
rs6017342	20	43065028	C	A	0.526826	0.00094407	0.000147446	1.5e-10	8.4591e-05	40.9959	UC
rs4817986	21	40465512	T	G	0.262533	-0.00119453	0.000167002	8.19974e-13	0.000105566	51.1622	UC
rs2838516	21	45612475	C	A	0.617209	-0.000803376	0.000151618	9.20005e-08	5.79335e-05	28.0759	UC
rs16825915	1	186762816	C	T	0.0242157	0.00173665	0.000369702	2.63536e-06	6.54344e-05	22.0657	CD
rs11465802	1	67685598	C	A	0.302157	0.000801605	0.000123644	8.9929e-11	0.000124633	42.0312	CD
rs60672869	2	159981588	C	T	0.0019054	0.00643848	0.00131175	9.19073e-07	7.1441e-05	24.0914	CD
rs12464184	2	6069645	A	G	0.0807671	-0.00098142	0.00021004	2.97625e-06	6.47428e-05	21.8325	CD
rs13073724	3	73510573	A	C	0.0396947	0.0015215	0.000301284	4.41916e-07	7.56263e-05	25.5029	CD
rs112047816	3	176094427	G	A	0.00921563	0.00322528	0.000627038	2.69563e-07	7.84561e-05	26.4572	CD
rs138058590	4	156115785	C	T	0.0113093	0.00254929	0.000548187	3.31398e-06	6.41308e-05	21.6261	CD
rs138744369	4	170994866	A	G	0.0120226	0.00257213	0.000538675	1.79862e-06	6.76109e-05	22.7997	CD
rs79965567	5	115882107	T	C	0.0143639	0.00228897	0.000475774	1.50207e-06	6.86377e-05	23.146	CD
rs41360745	6	167534148	G	A	0.00403323	0.00433161	0.000930701	3.25462e-06	6.42339e-05	21.6609	CD
rs9392975	6	8198955	C	T	0.266992	0.000617739	0.000128446	1.51499e-06	6.85887e-05	23.1295	CD
rs2507978	6	31351664	A	G	0.559987	-0.000527047	0.000114172	3.90904e-06	6.31925e-05	21.3097	CD
rs144717024	6	32397662	A	C	0.0280162	0.00320494	0.000396501	6.33724e-16	0.000193723	65.3354	CD
rs118078515	7	101601549	T	A	0.015737	0.0021607	0.000472567	4.82625e-06	6.19939e-05	20.9055	CD
rs59036344	8	125109337	T	C	0.00115659	0.00914161	0.00178432	3.00393e-07	7.78359e-05	26.2481	CD
rs149478368	10	126709054	T	C	0.00818359	0.00303599	0.000644063	2.43237e-06	6.58915e-05	22.2199	CD
rs142509655	10	16132093	G	A	0.0130739	0.00255239	0.000535848	1.90559e-06	6.72814e-05	22.6886	CD
rs12827877	12	5693804	T	C	0.00759492	0.0032223	0.000664735	1.25081e-06	6.96816e-05	23.4981	CD
rs4778021	15	93203103	C	T	0.0269872	0.00195929	0.000371952	1.38302e-07	8.22814e-05	27.7473	CD
rs5743292	16	50759731	A	T	0.0364681	0.00200958	0.000302521	3.08248e-11	0.000130845	44.1262	CD
rs62053093	17	267793	C	T	0.283726	-0.000579141	0.000125881	4.21211e-06	6.27675e-05	21.1663	CD
rs72815072	17	31079451	C	T	0.0184728	0.00241217	0.000444291	5.66304e-08	8.74091e-05	29.4767	CD
rs347548	18	49969813	T	G	0.949946	-0.00122375	0.000261623	2.90442e-06	6.48812e-05	21.8792	CD
rs62131887	19	10587596	T	C	0.279356	-0.000597836	0.000126968	2.49597e-06	6.57447e-05	22.1704	CD
rs76592697	22	30726714	G	A	0.0125979	0.00240428	0.000514901	3.0219e-06	6.46559e-05	21.8032	CD
Abbreviation: UC, Ulcerative Colitis; CD, Crohn's Disease; SNP, Single Nucleotide Polymorphism; CHR, Chromosome; POS, Position; EA, Effect Allele; OA, Other Allele; EAF, Effect Allele Frequency; BETA, Effect Size; SE, Standard Error; P, P value; R2, Proportion of Phenotypic Variance Explained; F, F-statistic.
